# Supplementary material for: Neural crest cell-derived DKK1 and NEDD4 modulate Wnt signalling in the second heart field to orchestrate outflow tract development
Source: Nat Commun. 2026 Jan 22;17:1751. doi: 10.1038/s41467-026-68459-4 (PMC12913648; doi:10.1038/s41467-026-68459-4)
Supplement: Supplementary file 4 — Supplementary Data 1 [file 41467_2026_68459_MOESM4_ESM.xlsx]

## Sheet: Raw Counts
	WT_1_dedup	WT_2_dedup	WT_3_dedup	Mut_1_dedup	Mut_2_dedup	Mut_3_dedup
Xkr4	3	7	8	2	0	9
Rp1	3	9	14	1	0	5
Sox17	138	244	201	284	195	393
Mrpl15	1653	1496	1526	1491	1304	1604
Lypla1	2249	1898	2290	2358	1615	2100
Tcea1	752	785	804	780	570	788
Rgs20	18	7	5	6	9	3
Atp6v1h	1631	1486	1556	1692	1172	1650
Oprk1	41	13	19	40	31	9
Npbwr1	2	10	3	2	0	0
Rb1cc1	1541	1767	1531	1798	989	1768
Fam150a	2	8	1	1	0	14
St18	7	22	17	5	1	0
Pcmtd1	596	701	600	630	355	636
Sntg1	3	6	1	4	1	0
Rrs1	1079	991	1028	890	548	1039
Adhfe1	28	15	13	13	4	2
2610203C22Rik	22	25	36	24	25	33
3110035E14Rik	0	7	22	12	2	9
Mybl1	51	28	63	37	28	55
Vcpip1	962	1130	711	1094	758	962
1700034P13Rik	7	14	13	2	4	19
Sgk3	651	570	468	943	454	702
6030422M02Rik	35	40	61	36	9	35
Snhg6	465	445	441	406	333	427
Snord87	36	40	18	36	27	35
Ppp1r42	2	1	8	0	0	2
Cops5	2097	2035	2013	2018	1752	2091
Cspp1	816	1201	934	1020	619	888
Arfgef1	1371	1647	1526	1607	904	1375
Cpa6	2	5	1	1	1	1
Mir467e	0	0	0	1	0	0
Prex2	593	521	473	534	223	574
A830018L16Rik	39	61	53	29	14	56
4932411L15	0	1	1	2	2	1
Sulf1	713	691	737	749	335	774
Slco5a1	265	250	214	207	106	156
Prdm14	2	0	2	0	0	1
Ncoa2	834	1089	1231	1131	630	963
Tram1	3263	3514	3177	3784	2294	3348
Lactb2	432	329	358	330	282	233
Xkr9	0	0	3	2	1	7
Gm5523	62	49	73	47	57	52
Eya1	699	690	491	692	415	695
Msc	12	1	16	9	0	16
Trpa1	10	5	3	9	0	0
Kcnb2	13	33	21	22	6	24
Terf1	1067	1083	945	1086	821	969
Gm106	33	19	13	22	14	32
4930444P10Rik	15	15	17	10	19	11
Rpl7	1004	996	1009	1004	981	1018
Rdh10	1606	1521	1212	1494	723	1394
Stau2	722	739	651	767	486	797
Ube2w	1213	1153	1331	1243	828	1186
Tceb1	1584	1511	1563	1510	1314	1566
D030040B21Rik	1	7	2	1	2	1
Tmem70	1396	1371	1276	1415	943	1249
Ly96	90	106	61	118	54	47
Jph1	89	99	76	91	84	57
Gdap1	14	18	33	19	6	10
Pi15	13	8	6	5	1	2
Crispld1	260	317	276	481	104	277
Crisp4	1	0	0	0	0	1
Defb44-ps	0	0	0	0	0	0
Defb18	0	0	0	1	0	0
Defb41	0	0	0	0	0	0
Gm15386	0	1	0	0	0	0
Tfap2d	0	2	0	0	0	1
Tfap2b	14	14	13	35	18	115
Pkhd1	4	13	11	8	2	2
4930486I03Rik	0	0	0	1	0	0
Mir206	0	0	0	0	0	0
Mir133b	0	0	0	0	0	0
Il17a	0	1	0	1	0	0
Il17f	4	9	0	2	0	0
Mcm3	2686	2456	2639	2742	1745	2654
6720483E21Rik	13	10	3	20	33	9
Paqr8	74	165	122	129	206	157
Efhc1	39	30	49	71	10	58
Tram2	94	120	87	108	39	118
Tmem14a	244	280	337	260	188	284
Gsta3	4	11	0	2	9	5
Gm4956	2	2	0	1	1	0
Khdc1a	0	6	1	1	0	0
Khdc1c	1	0	1	0	0	0
Khdc1b	0	0	0	1	0	2
Kcnq5	86	151	114	63	38	74
Rims1	14	15	19	28	22	12
4933415F23Rik	0	0	0	0	1	2
Mir30a	0	0	2	0	0	0
Mir30c-2	0	0	0	0	0	0
Ogfrl1	728	554	727	564	394	631
B3gat2	42	49	27	21	28	42
Smap1	889	993	955	998	842	1002
1110058L19Rik	686	661	742	668	596	772
Fam135a	940	957	1071	1080	607	831
Col9a1	273	301	848	651	238	434
Col19a1	5	26	12	16	13	14
Lmbrd1	757	773	772	937	464	847
Bai3	9	12	15	17	20	39
Gm20172	1	1	0	2	0	4
4931408C20Rik	1	3	1	0	1	2
Gm597	0	0	2	1	0	0
Phf3	1246	1403	1197	1310	944	1271
Ptp4a1	483	529	620	592	301	549
Gm13363	0	0	0	0	0	0
4931428L18Rik	1	3	3	1	0	2
Lgsn	0	0	0	1	0	0
4930521A18Rik	0	0	1	0	0	0
Gm4850	1	4	0	2	10	5
Khdrbs2	27	18	8	21	0	8
Gm9839	0	0	0	1	0	0
Gm5415	1	6	9	4	0	0
Prim2	840	635	1002	793	441	880
1700001G17Rik	37	62	69	25	39	32
Rab23	545	590	549	481	248	556
Bag2	1282	1273	1282	1349	958	977
Zfp451	647	787	575	606	391	475
Gm15455	15	19	8	9	4	7
Bend6	34	14	56	16	0	21
Dst	1285	1771	1529	1382	943	1164
Mir5103	0	1	0	0	0	1
Ccdc115	899	892	778	881	630	790
Imp4	1643	1574	1493	1663	1104	1785
Ptpn18	57	64	51	41	20	59
Prss39	2	0	0	0	0	0
Cfc1	79	53	67	72	33	66
Prss40	5	2	4	2	1	0
Fam123c	1	7	2	10	1	0
AA619741	0	0	0	1	0	0
Arhgef4	31	42	55	29	5	37
Fam168b	1640	1940	2032	1698	1249	2074
Plekhb2	449	410	478	523	293	318
Hs6st1	1062	1277	1216	1334	872	1322
Uggt1	1868	2285	2052	2454	1233	2122
Neurl3	8	16	32	41	6	20
Arid5a	20	31	27	33	17	25
4632411B12Rik	663	767	865	833	635	722
Lman2l	1098	1216	1088	1404	819	1347
Cnnm4	144	265	172	191	136	162
Cnnm3	603	747	618	721	380	643
Ankrd23	73	107	42	98	51	75
Ankrd39	247	292	280	352	150	327
Sema4c	298	406	233	331	192	366
Fam178b	21	12	6	11	5	8
Cox5b	578	577	620	572	533	644
Actr1b	1900	1969	1964	2140	1243	2095
4933424G06Rik	2	0	3	5	4	1
Zap70	6	8	7	9	4	1
Tmem131	862	1235	963	1137	708	1046
Cnga3	2	5	3	1	5	1
Inpp4a	185	297	308	201	178	271
6330578E17Rik	1712	1497	1565	1800	974	1630
Unc50	1453	1422	1502	1527	1170	1569
Mgat4a	161	288	274	182	91	270
4930594C11Rik	5	9	12	14	5	9
2010300C02Rik	566	576	374	577	432	571
Tsga10	60	61	60	84	91	64
Lipt1	181	231	183	160	118	198
Mitd1	602	530	486	586	414	583
Mrpl30	1064	1036	1078	1012	931	1045
Lyg2	1	1	1	4	0	1
Lyg1	1	1	1	1	0	0
Txndc9	1440	1421	1430	1361	1246	1437
Eif5b	3154	3327	3071	3278	2703	3258
Rev1	373	432	462	454	301	440
Aff3	764	963	970	1040	619	1086
Lonrf2	38	24	79	21	16	28
Chst10	233	193	214	325	166	219
Nms	0	1	0	0	1	0
Pdcl3	1429	1470	1439	1451	1221	1418
Npas2	7	28	24	4	3	4
Rpl31	594	600	615	566	522	617
Tbc1d8	188	171	193	152	63	113
D1Bwg0212e	1435	1258	1181	1508	924	1439
Snord89	2	3	2	0	4	3
Rnf149	1456	1646	1414	1636	913	1495
Creg2	8	8	3	11	2	0
Rfx8	10	9	9	1	0	3
Gm3646	0	0	0	0	0	0
1700066B17Rik	1	1	0	1	5	0
Map4k4	1559	1912	1846	1594	1271	1708
Gm16894	10	11	3	5	1	3
Il1r2	3	14	17	14	5	42
Il1r1	51	88	66	120	39	59
Il1rl2	10	6	8	14	1	9
Il1rl1	1	4	8	1	2	2
Il18r1	6	5	1	2	0	3
Il18rap	0	1	1	0	0	5
Slc9a4	0	1	0	0	1	0
Slc9a2	0	5	1	1	0	1
Mfsd9	73	84	84	88	8	60
Tmem182	8	3	0	11	0	4
4930448I06Rik	0	0	1	0	0	0
2610017I09Rik	8	20	360	19	6	4
Pou3f3	4	7	74	12	1	7
2900092D14Rik	2	3	22	3	1	1
Mrps9	1096	1031	1065	1012	716	1120
Gpr45	23	32	32	25	17	44
Tgfbrap1	291	430	400	383	173	356
AI597479	670	685	722	684	377	487
Fhl2	1141	1073	1251	927	622	614
Nck2	639	746	789	749	552	716
1500015O10Rik	0	5	3	2	1	1
Uxs1	303	400	344	380	179	381
Tpp2	1810	1783	2018	2214	1321	1798
A530098C11Rik	5	8	3	9	9	3
1700029F09Rik	1406	1344	1388	1252	967	1289
Kdelc1	1514	1536	1486	1693	1022	1612
Bivm	684	607	719	771	406	660
Ercc5	589	703	748	610	366	578
4832428D23Rik	1	1	1	0	1	0
Gulp1	865	760	755	741	484	724
4930521E06Rik	3	4	2	7	0	7
Col3a1	1096	1656	2072	2721	735	1792
Col5a2	961	996	1320	1312	729	1201
Wdr75	1959	1709	1884	1472	1096	1748
Slc40a1	204	237	237	243	141	264
Gm3852	0	0	0	2	0	0
Gm4776	0	3	1	1	1	1
Dnahc7b	133	254	167	180	59	154
Slc39a10	2462	2891	2652	3201	1589	2750
Tmeff2	50	154	99	101	52	47
9330175M20Rik	2	0	1	2	1	2
Sdpr	570	900	1318	1136	501	855
Obfc2a	470	387	468	412	276	387
Myo1b	1994	2193	2006	1720	1119	1906
Stat4	27	9	16	31	13	6
Stat1	136	140	179	159	79	173
Gls	1600	1423	1339	1493	855	1356
Nab1	485	646	602	607	308	444
Tmem194b	283	466	490	452	223	430
Mfsd6	116	138	58	136	106	118
Inpp1	103	143	156	72	98	139
Hibch	417	379	433	520	304	431
1700019D03Rik	31	27	23	13	1	25
Mstn	13	21	17	24	13	19
1700019A02Rik	1	12	3	2	2	1
Pms1	402	408	336	432	159	406
Ormdl1	1662	1655	1609	1760	1324	1673
Osgepl1	769	789	794	782	555	797
Asnsd1	2251	2151	2252	2120	1451	2367
Dnahc7a	72	79	75	85	38	86
Stk17b	363	452	392	471	194	388
Hecw2	232	252	232	229	134	153
Ccdc150	55	68	38	58	29	83
Gtf3c3	544	581	583	670	356	536
Pgap1	453	567	554	479	314	493
Ankrd44	287	313	326	405	148	239
Sf3b1	5645	5710	5725	5912	4690	5738
Coq10b	512	532	628	607	333	615
Hspd1	2762	2680	2559	2753	2286	2827
Hspe1	738	740	741	718	678	735
Mob4	2451	2228	2440	2486	1933	2408
Rftn2	89	64	107	90	53	149
Mars2	198	100	221	156	104	214
Boll	3	2	5	0	2	6
Plcl1	132	257	239	137	167	130
9130227L01Rik	2	2	2	0	0	7
Hsfy2	0	1	5	0	0	1
Satb2	121	118	72	172	47	107
9130024F11Rik	23	28	13	58	31	104
BC055402	0	1	5	1	5	10
4930558J18Rik	57	38	57	58	12	82
1700066M21Rik	200	232	254	312	139	264
1110034B05Rik	569	544	539	558	461	625
9430016H08Rik	941	947	992	1068	637	1031
Spats2l	219	176	241	248	204	210
Kctd18	166	285	282	299	117	252
Sgol2	1411	1594	1361	1289	966	1389
Aox1	3	11	20	12	3	6
Aox3	6	9	8	18	6	4
Aox4	45	123	37	54	16	6
Aox3l1	12	8	5	6	0	0
Bzw1	3852	3547	3670	3969	2969	3904
Clk1	2399	2498	2263	2604	2348	2713
Ppil3	939	761	874	787	554	854
Nif3l1	1104	943	1231	967	720	1185
Orc2	1651	1499	1294	1461	633	1415
Fam126b	463	532	565	473	322	555
Ndufb3	752	721	755	710	641	745
Gm20257	1	2	1	10	2	4
Als2cr12	2	0	2	1	0	0
Cflar	319	437	433	442	345	448
Casp8	351	357	380	430	234	444
Trak2	519	518	510	456	310	379
Stradb	540	506	617	662	347	582
Als2cr11	5	4	7	1	0	0
Als2cr4	980	1053	1033	1104	748	1151
Mpp4	4	24	20	5	12	11
Als2	206	250	255	211	197	180
Cdk15	2	5	1	7	1	13
Fzd7	782	930	1029	758	303	677
Gm973	8	9	29	9	12	8
Sumo1	857	852	860	863	815	871
Nop58	2678	2280	2322	2291	1737	2494
Snord70	1	2	1	0	0	1
Snord11	0	0	1	0	0	0
Bmpr2	176	382	232	347	220	264
Fam117b	751	796	801	689	477	870
Ica1l	24	33	21	28	1	10
Wdr12	1416	1087	1108	1036	784	1359
Carf	31	67	47	48	25	24
Nbeal1	1000	1382	1191	1127	795	862
Cyp20a1	375	480	383	639	318	415
Abi2	1951	2100	2053	2128	1440	1768
Raph1	1290	1432	1285	1207	881	1298
Cd28	1	2	0	3	0	1
Ctla4	0	0	0	0	2	0
Icos	3	0	0	5	0	3
9530026F06Rik	0	1	0	1	1	1
Pard3b	298	426	388	226	209	321
Nrp2	1167	1896	1917	2152	1398	1347
4930487H11Rik	4	27	14	16	15	3
Ino80d	551	808	654	763	520	715
Gm11602	38	60	56	39	36	52
Ndufs1	1787	1727	1655	1876	1079	1792
Eef1b2	1619	1597	1606	1594	1365	1654
Snora41	32	40	30	24	9	39
Gpr1	14	7	9	24	8	0
Zdbf2	1194	1591	1366	1451	1016	1190
Adam23	48	73	72	58	46	50
Dytn	3	3	1	1	2	0
Mdh1b	9	2	9	6	1	1
Fastkd2	1079	1040	1061	1095	594	1162
4933402D24Rik	2	2	1	7	2	14
Gm13749	1	0	0	0	0	0
Mir1958	0	0	1	0	2	0
Klf7	408	630	361	454	369	568
Creb1	1843	1911	1941	1788	1281	1940
Mettl21a	743	751	695	705	485	661
2810408I11Rik	409	305	384	273	197	315
Ccnyl1	359	395	414	370	202	397
Fzd5	465	821	514	538	363	545
Plekhm3	246	447	421	515	196	381
Akr1cl	5	0	0	10	11	14
Cryge	8	4	22	1	5	0
Crygd	0	0	0	0	0	0
Crygc	0	3	0	1	0	0
Crygb	0	4	0	0	0	0
Cryga	5	1	0	0	0	0
D630023F18Rik	10	11	18	10	0	10
Idh1	1918	1897	2075	2042	1644	2077
Pikfyve	590	662	704	629	384	650
Pth2r	68	50	42	129	10	73
Crygf	0	1	2	0	0	3
Mtap2	160	191	274	248	59	110
Unc80	3	8	16	15	7	5
Rpe	1158	1010	1026	1067	617	1018
1110028C15Rik	459	607	622	711	474	675
Acadl	932	880	851	1055	562	938
Myl1	630	758	538	631	301	111
Lancl1	1466	1422	1496	1359	1082	1565
Cps1	0	4	4	3	0	1
Erbb4	43	35	54	37	6	8
Ikzf2	907	1188	1034	856	751	881
Spag16	47	34	35	53	46	51
Vwc2l	2	7	4	2	0	0
Bard1	282	232	287	236	144	303
Abca12	6	5	3	2	5	1
Atic	966	709	876	775	585	1051
Fn1	3828	4123	4242	5344	3581	4127
Apol7d	28	21	53	24	21	46
Gm8883	0	0	0	1	0	1
4933417E11Rik	0	6	7	3	0	6
Mreg	109	76	126	148	91	125
Pecr	492	388	400	416	281	484
Tmem169	67	101	58	181	76	69
Xrcc5	1546	1474	1501	1440	975	1612
March4	1	1	5	1	2	1
Smarcal1	616	658	905	828	512	841
Ankar	5	10	1	5	4	1
Rpl37a	648	656	658	625	552	658
Igfbp2	2147	2232	2157	2081	1880	2193
Igfbp5	6294	7567	6316	7328	5784	7047
Tnp1	0	1	0	1	0	0
1700027A15Rik	0	0	1	0	0	1
Pinc	5	1	1	0	0	0
D530049I02Rik	1	2	9	0	0	3
6030407O03Rik	0	2	4	4	3	4
Tns1	214	325	326	290	216	337
Rufy4	9	5	6	1	0	0
Cxcr2	1	7	0	2	0	0
Cxcr1	1	2	1	0	0	0
Arpc2	2525	2541	2529	2551	2347	2627
Gpbar1	163	76	195	192	97	179
Aamp	2745	2759	2746	2757	2304	2863
Pnkd	790	757	794	781	564	713
Tmbim1	323	378	340	437	151	408
Gm216	7	14	18	16	1	15
Slc11a1	0	0	1	0	0	3
Ctdsp1	583	755	734	577	507	632
Mir26b	0	0	0	0	1	0
Vil1	40	61	22	18	27	18
Usp37	1118	1354	1077	1285	758	1139
Rqcd1	2657	2745	2752	2736	1903	2935
Plcd4	1	4	13	11	3	4
Zfp142	266	328	350	300	205	295
Bcs1l	402	389	395	416	366	374
Rnf25	670	714	730	726	462	705
Stk36	132	196	197	165	148	221
Ttll4	303	328	315	364	188	376
Cyp27a1	84	152	124	160	80	135
Prkag3	28	28	12	27	0	12
Wnt6	3	0	3	5	1	0
Wnt10a	2	2	2	4	0	0
Cdk5r2	7	1	7	3	2	5
Fev	18	10	12	15	30	6
Cryba2	1	1	0	1	0	0
Mir375	0	1	1	0	0	0
Ccdc108	0	12	4	12	0	3
Ihh	19	10	4	15	15	41
Nhej1	176	301	264	254	201	282
Slc23a3	1	1	4	3	8	1
1810031K17Rik	356	453	412	482	383	443
Fam134a	731	917	963	941	453	821
Zfand2b	441	521	500	611	475	651
Abcb6	264	560	351	341	226	230
Atg9a	308	342	285	391	206	280
Ankzf1	135	182	182	250	160	217
Glb1l	59	119	76	118	49	111
Stk16	1469	1442	1594	1343	965	1454
Tuba4a	679	502	394	345	235	491
A630095N17Rik	0	1	5	0	0	0
Dnajb2	296	293	375	337	164	332
Ptprn	20	34	26	69	59	31
Resp18	8	1	2	8	0	4
Dnpep	2203	2032	2069	2230	1776	2303
Des	2170	2080	1810	2305	2261	1887
Gm15179	18	10	13	12	4	4
Speg	937	1394	939	1118	975	1296
Gmppa	428	551	501	513	419	561
Accn4	12	5	1	4	2	0
Chpf	1072	1184	1129	1300	564	1498
Tmem198	12	27	35	18	26	8
Obsl1	2242	2801	2526	2781	1984	2576
Inha	219	367	336	413	203	294
Stk11ip	591	789	654	700	319	694
Slc4a3	172	341	278	261	150	185
Gm17751	0	1	0	3	2	2
Epha4	1206	1573	1138	1054	654	1035
Pax3	5	0	2	3	1	1
Sgpp2	31	63	21	50	10	23
Farsb	2076	1732	1995	2156	1481	1961
Mogat1	1	10	2	17	16	8
Acsl3	1570	1824	1534	1957	1468	1896
Utp14b	130	197	199	205	105	226
Kcne4	1	1	0	1	0	1
Scg2	4	12	1	0	1	2
Ap1s3	119	134	180	106	85	103
Wdfy1	681	598	596	623	465	523
Mrpl44	786	809	823	908	534	1053
Serpine2	1632	1781	1751	1850	1149	1829
Fam124b	8	9	11	17	10	14
Cul3	1606	1663	1643	1791	1404	1669
1700016L21Rik	0	0	0	0	0	1
Dock10	51	45	45	30	2	11
9430031J16Rik	2	2	3	1	0	0
Irs1	992	1033	1095	931	517	772
Rhbdd1	209	335	220	323	189	204
Col4a4	5	12	34	5	0	40
Col4a3	14	13	14	7	5	15
Mff	2297	2321	2411	2358	1798	2239
Tm4sf20	5	3	5	4	0	1
Agfg1	1811	1579	1525	1687	1141	1495
Slc19a3	23	30	44	22	2	16
Ccl20	2	3	8	0	1	1
Wdr69	4	6	8	0	5	1
Sphkap	1152	1176	1281	1666	1111	1365
Pid1	93	127	82	244	114	146
Dner	18	8	11	8	4	2
Mir5126	0	0	0	0	0	0
Trip12	3869	4501	4170	4456	2703	3940
Fbxo36	128	113	166	189	160	157
Slc16a14	1	4	1	1	0	1
A530032D15Rik	6	12	7	5	7	3
Gm7609	0	1	0	0	0	0
C130026I21Rik	27	25	21	21	7	30
Sp110	5	18	9	12	5	6
Sp140	20	47	56	70	47	44
Sp100	3	3	2	3	0	5
A630001G21Rik	21	20	39	8	22	14
Cab39	2163	2114	2162	2102	1352	2117
Itm2c	1778	1981	2029	2184	1471	2005
4933407L21Rik	3	11	7	4	0	0
Gpr55	0	6	1	0	0	3
Spata3	0	6	1	1	2	0
2810459M11Rik	10	7	32	0	6	0
Psmd1	3432	3287	3141	3712	2701	3621
Htr2b	2	1	5	8	0	1
Armc9	386	327	329	350	245	417
B3gnt7	313	377	317	325	196	381
Ncl	5611	5354	5189	5193	4160	5712
Snora75	9	2	6	5	7	4
Snord82	0	1	1	0	0	0
C130036L24Rik	54	57	54	37	20	58
Nmur1	0	1	0	1	0	0
1700019O17Rik	1	2	0	0	0	0
Ptma	769	796	788	769	761	824
Pde6d	1008	1162	1165	1079	916	1127
Cops7b	1317	1364	1268	1325	861	1475
Nppc	0	4	2	0	0	0
Dis3l2	503	652	647	699	369	638
Alppl2	0	3	3	0	0	0
Alpi	0	3	0	3	0	1
Akp3	1	0	0	0	0	0
Ecel1	4	12	8	13	2	2
Prss56	0	7	1	1	0	7
Chrnd	7	2	0	0	0	1
Chrng	0	4	0	6	9	1
Eif4e2	1880	2002	1982	1922	1352	1958
Efhd1	20	31	25	67	101	1
Gigyf2	783	1072	883	1015	698	934
Kcnj13	13	19	2	8	0	7
3110079O15Rik	0	3	0	0	0	0
Ngef	19	13	10	5	18	5
Neu2	0	9	2	9	6	2
Inpp5d	66	44	47	68	41	76
Atg16l1	528	608	553	622	339	653
Scarna6	0	0	0	0	0	0
Sag	6	8	14	19	16	11
Dgkd	710	742	734	691	398	588
Usp40	772	996	846	914	497	750
Ugt1a10	0	1	0	1	0	0
Ugt1a9	1	0	0	0	1	0
Ugt1a7c	0	0	0	1	1	1
Ugt1a6b	0	1	0	1	0	0
Ugt1a6a	0	0	0	0	0	0
Ugt1a5	0	0	0	0	0	0
Ugt1a2	0	0	0	6	0	0
Dnajb3	198	174	218	157	92	177
Ugt1a1	1	5	2	1	0	3
Heatr7b1	10	44	14	22	11	22
Hjurp	205	248	185	202	153	147
6430706D22Rik	0	0	0	0	0	0
A730008H23Rik	1	1	0	0	0	0
Trpm8	1	8	5	1	1	2
Spp2	21	12	45	9	5	10
Glrp1	0	0	0	1	1	0
Gm19589	2	7	1	0	1	1
Arl4c	810	981	863	718	643	932
2410088K16Rik	0	3	0	0	0	0
1700067G17Rik	0	1	0	1	0	0
Sh3bp4	727	886	990	863	547	679
C030007H22Rik	0	0	4	1	0	0
Agap1	904	1148	1080	870	506	883
4933400F21Rik	35	91	60	33	30	49
Gbx2	98	95	77	113	156	144
Asb18	1	1	6	1	0	0
Iqca	8	6	7	1	4	1
Cxcr7	439	381	368	159	132	283
Cops8	2112	2118	2237	2071	1518	2197
Col6a3	9	12	18	19	5	1
Mlph	6	14	6	16	1	1
Prlh	2	2	0	1	0	0
Rab17	32	28	16	38	21	58
Lrrfip1	1483	1591	1341	1642	1188	1309
Rbm44	9	14	6	15	1	40
Ramp1	162	119	126	329	411	162
Ube2f	1157	1098	1138	1120	760	1091
Scly	151	159	166	159	175	174
Espnl	2	3	14	16	7	10
Klhl30	666	649	515	683	519	444
Fam132b	103	162	155	127	95	138
Ilkap	1783	1806	1781	1771	1409	1883
1700020N18Rik	0	0	1	2	0	0
Hes6	901	1007	1069	959	790	1026
Per2	173	268	147	191	123	132
Traf3ip1	250	401	418	356	224	343
Asb1	304	291	354	290	183	265
Twist2	403	530	705	365	359	424
Hdac4	707	1003	816	866	549	746
Ndufa10	1807	1746	1812	1716	1298	1817
Olfr1416	0	0	0	0	0	0
Olfr1415	0	1	0	0	0	0
Olfr1414	1	1	0	0	0	0
Olfr1413	0	0	0	0	0	0
Olfr1412	1	0	0	0	0	1
Olfr1411	0	1	0	0	0	0
Olfr1410	0	0	0	0	2	0
Olfr12	0	0	2	0	0	0
Myeov2	610	639	633	584	565	641
Otos	0	0	1	0	1	0
Gpc1	814	1088	1070	1111	602	1375
Mir149	0	0	0	0	0	0
Ankmy1	4	9	1	2	0	12
Dusp28	228	210	230	202	151	238
Rnpepl1	625	772	701	670	359	648
9430060I03Rik	34	49	57	40	31	50
Capn10	515	524	627	487	312	616
Gpr35	3	36	6	22	2	4
Aqp12	0	0	0	1	1	0
Kif1a	160	192	209	174	160	168
Agxt	0	11	7	2	0	1
2310007B03Rik	10	8	34	20	4	3
Sned1	4	11	16	4	5	16
Mterfd2	565	564	692	541	459	656
Pask	417	424	531	505	203	553
Ppp1r7	1389	1305	1306	1408	945	1389
Ano7	13	16	9	22	7	4
Hdlbp	3390	3793	4020	4534	2779	4042
Sept2	2429	2222	2391	2605	1913	2512
Farp2	37	51	80	44	20	48
Stk25	1474	1997	1704	1746	1317	1713
Bok	779	740	761	577	650	666
Thap4	622	694	703	695	379	857
Atg4b	1144	1173	1223	1157	714	1288
Dtymk	1857	1876	1883	1807	1618	1879
Ing5	656	654	717	729	334	676
D2hgdh	162	240	210	230	103	142
Gal3st2	0	0	0	0	0	0
Gm9994	1	1	0	0	0	0
Gm6086	0	2	1	2	0	0
Neu4	10	4	4	3	1	2
Pdcd1	1	2	0	1	2	1
4930440C22Rik	1	3	1	3	0	0
Fam174a	447	509	490	474	354	513
St8sia4	44	92	96	118	19	111
4930598F16Rik	0	0	1	0	1	0
1700063A18Rik	0	0	0	1	0	0
4930533P14Rik	0	0	0	1	0	0
Slco4c1	3	2	6	5	1	8
Slco6b1	1	3	1	0	0	1
Slco6c1	1	1	0	1	0	0
D1Ertd622e	228	206	339	229	191	314
Ppip5k2	1793	1744	1660	1600	861	1498
Gin1	261	237	319	279	190	233
Pam	656	1056	585	694	626	540
B230216N24Rik	17	45	28	28	11	14
1810006J02Rik	0	0	4	5	0	4
Slco6d1	0	1	1	2	0	0
Cntnap5b	1	3	1	6	0	4
Gm20268	0	1	1	0	0	1
Cdh20	22	15	14	32	11	11
Rnf152	139	350	494	203	114	257
Pign	663	718	728	892	377	620
2310035C23Rik	772	808	791	696	492	682
Tnfrsf11a	36	10	12	32	7	5
Zcchc2	175	325	172	239	165	235
LOC626049	0	0	1	2	0	0
Phlpp1	263	283	288	340	176	300
Bcl2	740	1027	992	1106	646	908
Kdsr	943	1087	995	1051	536	1010
Vps4b	2096	1828	2011	2091	1254	2170
Serpinb5	0	0	1	0	0	0
Serpinb12	2	2	0	1	0	1
Serpinb13	1	3	1	1	1	1
Serpinb3a	0	1	1	1	1	0
Serpinb3d	0	1	0	1	0	1
Serpinb3b	2	2	1	0	1	1
Serpinb3c	0	1	0	0	0	2
Serpinb11	1	3	2	1	0	2
Serpinb7	1	1	2	4	0	0
Serpinb2	1	0	2	2	1	0
Serpinb10-ps	0	1	4	0	0	0
Serpinb8	0	2	5	3	1	6
Cdh7	3	2	1	5	0	1
Cdh19	1	3	2	18	0	13
Dsel	263	334	280	291	151	255
Cntnap5a	8	0	1	1	0	0
Tsn	3080	3380	3239	3026	2776	3324
Mki67ip	1978	1715	1907	1662	1254	2019
Clasp1	1426	1848	1364	1541	1052	1420
2900060B14Rik	21	2	8	7	8	14
Tfcp2l1	35	22	50	32	8	25
Gli2	385	496	393	428	237	417
Inhbb	2	15	3	4	0	1
Ralb	1661	1624	1682	1803	1179	1830
Tmem185b	624	553	621	639	267	618
Epb4.1l5	2718	3096	2572	3055	2322	2745
Ptpn4	248	209	197	193	103	190
Tmem177	255	245	209	252	103	260
Gm101	8	3	13	1	7	2
Sctr	16	3	5	11	5	1
Tmem37	406	372	415	480	289	385
Dbi	852	880	854	839	807	857
3110009E18Rik	234	199	266	198	196	257
Steap3	93	38	53	99	10	16
C1ql2	16	8	44	2	15	8
Marco	1	3	3	1	1	1
En1	0	4	2	3	1	2
B230209K01Rik	2	3	3	1	13	0
Insig2	587	578	657	760	558	612
Ccdc93	349	328	331	249	224	339
Htr5b	3	0	4	10	4	3
Ddx18	1004	995	1047	991	675	1074
Dpp10	0	6	1	5	6	1
Actr3	2193	2252	2020	2257	1593	2061
Slc35f5	753	899	877	1048	577	785
Gpr39	8	15	1	4	0	0
Lypd1	4	11	1	21	14	12
Nckap5	98	98	86	84	46	51
Mgat5	34	95	74	85	66	41
Tmem163	145	272	233	90	37	65
Acmsd	30	2	12	8	3	3
2900009J06Rik	4	4	6	6	4	7
Ccnt2	1002	1158	1001	1196	694	1085
Ysk4	8	3	5	5	0	5
Rab3gap1	373	401	429	409	350	347
Zranb3	453	536	514	583	291	530
R3hdm1	1249	1599	1350	1409	837	1154
Mir128-1	0	0	0	0	0	1
Ubxn4	2559	2792	2525	2763	1944	2672
Lct	39	17	47	16	13	29
Mcm6	3509	3165	3138	3679	2407	3584
Dars	2779	2344	2384	2734	2018	2712
Cxcr4	518	649	381	396	336	573
Thsd7b	6	8	10	5	10	14
Daf2	0	4	4	3	0	1
Cd55	133	140	295	238	84	165
Zp3r	1	3	1	2	0	0
C4bp	4	1	2	0	0	0
C4bp-ps1	3	2	0	0	3	3
Pfkfb2	155	262	212	267	136	270
Yod1	228	212	209	288	87	176
AA986860	25	57	61	58	37	98
Fcamr	0	1	5	0	1	1
Pigr	0	0	0	2	0	1
Faim3	2	0	2	3	0	2
Il24	0	0	0	0	0	1
Il20	1	1	2	0	0	1
Il19	2	1	3	5	1	2
Il10	5	1	0	0	0	0
Mapkapk2	2406	2464	2451	2501	1548	2394
Dyrk3	208	175	226	143	147	169
Eif2d	1257	1298	1376	1408	859	1437
Rassf5	416	436	345	450	389	264
Ikbke	19	28	23	25	21	44
Srgap2	577	584	655	618	531	596
Fam72a	269	186	221	178	142	238
Avpr1b	7	4	4	5	5	13
Ctse	44	3	49	110	0	48
5430435G22Rik	0	2	1	3	1	1
Slc26a9	5	3	12	7	1	2
Pm20d1	109	151	184	182	101	110
Slc41a1	228	361	372	308	207	386
Rab7l1	117	144	192	154	76	197
Nucks1	4059	4510	4255	4670	3401	4797
Slc45a3	33	55	62	26	24	27
Elk4	137	182	153	155	71	133
Mfsd4	3	18	14	5	9	5
Cdk18	148	202	139	166	84	151
Lemd1	2	1	6	0	0	4
Mir135b	0	0	0	0	0	0
Klhdc8a	34	28	47	56	38	54
Nuak2	224	247	249	154	183	247
Tmcc2	218	218	211	223	172	227
Dstyk	312	679	448	533	231	352
Rbbp5	712	871	812	920	586	852
Tmem81	57	80	69	57	60	53
Cntn2	10	10	13	25	1	14
Nfasc	15	57	7	31	35	22
Gm10538	1	0	0	0	0	4
Lrrn2	42	39	48	90	50	59
Mdm4	332	357	393	379	197	303
Pik3c2b	185	164	251	234	171	224
Ppp1r15b	876	1017	992	923	663	1010
Plekha6	278	498	466	368	360	358
Gm19461	11	5	10	11	1	1
Golt1a	2	10	10	1	0	5
Kiss1	0	1	0	0	0	0
Ren2	0	2	0	1	0	0
Ren1	0	0	0	0	0	0
Etnk2	13	11	67	47	33	23
Sox13	424	610	460	435	262	562
Snrpe	696	695	707	684	652	687
Zc3h11a	3312	3809	3513	3667	2716	3566
Zbed6	228	377	298	282	219	269
Lax1	3	29	18	8	16	1
Atp2b4	530	630	755	808	486	492
Optc	3	35	10	3	11	7
Prelp	12	4	13	6	2	0
Fmod	46	90	110	44	6	30
Btg2	1050	1204	875	932	440	673
Chit1	55	75	67	15	9	7
Chi3l1	44	27	23	24	14	35
Mybph	17	33	25	17	11	17
Adora1	111	121	58	152	30	47
Myog	1	0	4	0	0	0
Ppfia4	221	272	183	239	154	114
Tmem183a	2638	2800	2545	2763	1698	2692
4933406M09Rik	1	1	0	0	0	9
Cyb5r1	746	985	717	913	520	739
Adipor1	2502	2674	2693	2785	1845	2551
Klhl12	716	867	638	802	375	615
Rabif	1021	1011	935	1136	537	1159
4931440L10Rik	2	1	4	0	0	0
Kdm5b	2995	3234	2798	3163	2241	3047
Syt2	3	1	19	1	1	0
Ppp1r12b	110	119	95	93	44	78
Ube2t	721	748	620	573	481	714
Lgr6	17	16	17	18	5	14
Ptprv	0	12	7	2	2	0
Ptpn7	4	5	18	7	5	4
Arl8a	655	567	648	753	489	632
Gpr37l1	1	0	1	4	0	0
Elf3	110	104	143	102	99	173
Rnpep	1147	1168	994	1271	755	1322
Timm17a	1306	1271	1316	1299	1198	1319
Lmod1	190	261	207	295	311	144
Shisa4	212	294	320	307	166	206
Ipo9	2344	2799	2384	2771	1687	2764
Nav1	1726	2204	1831	1768	1358	1733
Csrp1	2680	2681	2649	2838	2692	2653
Phlda3	733	624	862	707	408	618
Tnni1	1993	1951	1948	1980	1963	1934
Lad1	441	335	385	289	243	361
Tnnt2	2100	2111	2038	2112	2051	1891
Pkp1	3	11	5	4	1	2
Igfn1	4	8	5	0	3	3
Tmem9	1913	2070	1963	2024	1590	2007
Cacna1s	45	20	24	16	5	6
6530439I21	0	2	1	1	0	2
Kif21b	333	485	380	314	207	301
5730559C18Rik	418	554	544	482	292	591
Gpr25	0	0	2	1	0	0
Camsap2	1240	1274	1264	1205	688	1110
9230116N13Rik	13	14	18	21	23	17
Ddx59	260	226	310	270	181	320
Kif14	357	481	359	313	228	470
Zfp281	1870	2081	1976	1889	1419	2243
Gm19705	12	13	19	12	12	15
Gm16880	4	19	19	11	10	20
Nr5a2	13	8	5	9	13	8
Mir181a-1	0	0	0	0	0	0
Mir181b-1	0	0	0	0	0	0
Ptprc	1	4	0	7	0	0
Atp6v1g3	2	3	1	0	0	0
Nek7	718	768	675	896	464	694
Gm5833	4	1	3	0	0	1
Lhx9	2	8	11	4	2	2
2310009B15Rik	265	283	287	237	217	287
Dennd1b	283	487	532	368	261	326
Crb1	4	7	12	2	1	8
4933436E23Rik	1	1	0	0	0	0
Zbtb41	473	639	676	455	347	547
Aspm	1697	2634	1899	1876	1415	2374
F13b	1	2	1	3	0	1
Cfhr1	3	1	0	5	0	0
Gm4788	1	1	0	0	1	0
Cfhr2	0	0	1	0	0	5
Cfh	10	3	4	17	3	5
Kcnt2	22	80	39	76	41	70
4930590L20Rik	0	0	0	1	0	0
Cdc73	1243	1183	1066	1255	712	1210
B3galt2	26	35	34	39	10	5
Glrx2	763	827	815	689	508	731
Trove2	1463	1478	1438	1406	934	1489
Uchl5	1682	1457	1519	1495	1242	1610
Rgs2	763	595	1016	924	525	981
Rgs13	0	0	1	0	1	0
Rgs1	0	2	1	0	0	0
Rgs18	7	2	0	18	0	16
Fam5c	4	10	9	3	0	0
Pla2g4a	256	268	277	242	139	288
7530420F21Rik	11	0	2	2	1	8
Ptgs2	19	51	48	51	19	39
Pdc	2	1	1	1	0	1
2310030A07Rik	0	0	0	1	1	0
BC003331	644	809	686	772	500	681
Tpr	4649	5017	4307	4612	3372	4525
Prg4	45	34	34	32	19	43
Hmcn1	477	793	698	600	296	618
C730036E19Rik	22	13	21	20	26	16
Ivns1abp	5075	5077	4736	5477	4252	5502
1200016B10Rik	946	998	1155	881	962	1026
1190005F20Rik	847	951	844	903	562	811
Rnf2	2832	2600	2986	3156	2072	2853
Fam129a	37	61	36	23	18	38
Edem3	828	1132	1039	1078	593	791
1700025G04Rik	1102	1107	1090	1138	750	1021
Tsen15	833	830	795	864	606	872
Glt25d2	25	32	9	26	13	18
Rgl1	759	794	850	897	647	866
Apobec4	0	2	3	2	0	1
Arpc5	2579	2572	2525	2583	2269	2525
Ncf2	11	45	18	21	15	15
Smg7	872	1539	678	1088	433	670
Nmnat2	73	70	78	46	35	44
Lamc2	281	361	593	409	148	332
Lamc1	2212	2731	2661	3026	1824	2646
E330020D12Rik	0	8	4	10	1	2
1700012A16Rik	7	5	2	3	14	3
Dhx9	1748	1898	1660	1549	1247	1675
Npl	174	84	300	169	94	133
Rgs8	8	60	18	22	23	11
C230024C17	1	5	2	1	1	0
Rgs16	17	39	11	17	22	4
Rnasel	42	127	16	35	8	13
Rgsl1	2	5	3	1	0	1
5830403L16Rik	2	0	1	0	0	5
Gm5531	2	0	0	0	0	1
Teddm1	1	6	0	0	0	0
Glul	935	1102	954	915	512	999
Zfp648	7	0	0	0	0	0
4930452N14Rik	0	1	0	0	0	1
Cacna1e	30	8	24	57	8	29
Ier5	697	923	874	823	435	862
Mr1	9	38	14	2	15	25
Stx6	1459	1720	1796	1720	1075	1828
Xpr1	1065	1291	1067	1280	710	1035
Acbd6	1260	1094	1276	1046	812	1277
Lhx4	3	1	1	11	2	2
Qsox1	109	137	110	186	89	189
Cep350	969	1380	1124	1295	657	1099
Tor1aip1	869	1033	1011	1087	499	936
Tor1aip2	2721	2806	3010	2936	1993	2783
Fam163a	30	39	22	57	36	87
Tdrd5	9	13	22	14	4	4
Nphs2	1	1	0	3	0	1
Soat1	989	1222	960	1390	603	1030
Abl2	709	950	805	753	657	844
Tor3a	64	99	75	74	18	130
Fam20b	642	773	972	1069	407	858
Ralgps2	1572	1531	1349	1576	1196	1265
Angptl1	114	187	245	141	41	117
1700057K13Rik	5	2	7	9	1	6
Rasal2	678	921	923	896	679	850
2810025M15Rik	899	924	912	873	708	886
BC026585	314	244	205	258	139	236
Sec16b	15	28	14	24	19	50
Fam5b	26	66	61	31	32	34
Astn1	215	445	463	422	135	406
Mir488	0	0	0	0	0	0
Pappa2	81	103	106	38	45	49
Rfwd2	684	797	781	710	471	784
Scarna3a	1	0	0	0	0	0
Mir1843b	0	0	0	0	0	0
Tnr	16	14	34	11	4	1
4930523C07Rik	176	156	134	164	51	108
4930562F07Rik	7	8	4	8	6	4
Tnn	5	4	6	6	1	0
Mrps14	1192	1216	1272	1140	986	1212
Cacybp	2459	2363	2405	2405	2230	2443
Rabgap1l	277	272	329	275	204	240
Gpr52	1	0	4	0	0	0
Rc3h1	838	1140	1195	1074	612	942
Serpinc1	33	43	24	41	28	31
Zbtb37	107	143	107	97	49	95
Gas5	2536	2530	2396	2398	1968	2518
Mir5117	0	0	0	0	0	0
Snord47	103	104	110	95	70	102
Dars2	734	736	632	753	256	885
Cenpl	1007	904	986	888	592	875
Klhl20	285	303	351	326	225	319
Ankrd45	96	83	109	84	88	116
4930469G21Rik	3	3	1	1	2	0
Prdx6	2685	2672	2627	2649	2581	2661
Tnfsf4	7	1	3	2	0	0
Tnfsf18	0	5	3	0	1	2
Fasl	1	5	0	1	1	0
AI848100	1452	2013	1604	1778	1325	1470
4930558K02Rik	5	5	2	4	0	6
Pigc	543	646	611	751	376	556
Dnm3	22	56	40	51	21	49
2810442N19Rik	14	8	20	50	5	3
Dnm3os	37	78	106	158	108	191
Mir199a-2	0	0	0	0	0	0
Mir214	0	0	0	0	0	0
Mettl13	345	368	324	335	241	447
Vamp4	412	383	393	414	231	429
Myoc	3	5	3	0	0	1
7420461P10Rik	1	0	3	0	1	0
Prrc2c	4235	5033	4334	4451	3181	4128
Fmo4	0	1	2	0	0	0
Fmo1	19	19	7	81	9	18
Fmo2	0	1	0	0	0	0
Fmo6	1	1	0	2	0	0
Fmo3	4	2	1	0	1	0
4921528O07Rik	1	1	1	1	0	1
Prrx1	440	354	241	868	363	966
Gorab	609	524	652	888	388	894
Mettl11b	2	1	0	2	0	0
Kifap3	1389	1394	1596	1184	908	1563
Scyl3	387	445	615	473	300	518
BC055324	565	540	620	680	282	679
2810422O20Rik	235	207	202	236	243	306
Sele	0	6	3	3	1	2
Sell	0	2	0	0	0	1
Selp	0	2	4	2	0	1
Gm16548	0	0	0	0	0	0
F5	30	21	13	9	13	32
Slc19a2	251	250	357	318	258	208
4930455F23Rik	289	285	327	267	195	247
Blzf1	705	663	651	797	526	783
Nme7	1058	1042	975	891	702	1138
Atp1b1	1169	1243	1102	865	486	430
Dpt	0	1	1	0	0	1
LOC433374	2	1	0	0	0	1
Xcl1	0	0	0	1	0	0
4930568G15Rik	2	1	0	5	1	0
Tbx19	2	2	0	2	0	0
Sft2d2	629	676	697	751	417	699
Tiprl	1701	1683	1758	1735	1123	1760
Gpr161	31	16	48	18	18	53
Dcaf6	151	176	128	132	169	161
Brp44	826	827	844	784	667	822
Adcy10	9	18	5	7	5	12
Mpzl1	2878	3069	2776	3265	2396	3073
Rcsd1	1548	1808	1402	1839	1588	1553
Creg1	1000	755	1021	1108	588	1027
Cd247	0	1	10	7	4	11
Pou2f1	1237	1477	1282	1193	898	1276
Dusp27	489	353	367	513	296	321
Gpa33	5	9	17	12	9	4
Mael	6	3	2	2	12	3
Ildr2	90	231	173	227	58	242
Tada1	1357	1270	1483	1408	972	1283
Pogk	637	837	881	715	477	804
Gm4846	1	0	2	0	0	0
Gm4847	0	1	1	1	0	2
Fmo9	0	7	5	2	1	0
Gm16701	4	2	0	1	1	0
Fam78b	23	36	29	20	4	31
Uck2	1063	1139	1112	872	677	1167
Tmco1	1706	1679	1651	1782	1453	1755
Aldh9a1	571	518	539	594	340	524
Mgst3	825	660	797	775	593	673
Lrrc52	0	0	1	0	1	0
Rxrg	78	122	90	53	21	44
Lmx1a	43	21	71	81	21	16
Pbx1	4011	4369	4422	3980	2771	4174
Nuf2	1245	1020	1240	1298	818	1239
Rgs5	1277	2129	2424	1886	1268	1472
Rgs4	48	61	95	323	142	88
1700084C01Rik	0	3	12	4	1	11
Hsd17b7	443	463	378	353	222	382
3110045C21Rik	198	274	338	245	154	177
Ddr2	167	167	251	308	115	218
Uap1	1328	1284	1275	1557	730	1399
Uhmk1	77	92	71	60	39	83
Sh2d1b2	1	0	0	0	0	0
Sh2d1b1	0	2	1	0	0	0
Gm7694	128	224	260	223	165	172
1700015E13Rik	9	6	10	6	0	2
Nos1ap	79	170	164	112	97	106
Olfml2b	379	407	285	210	171	174
Atf6	549	627	587	621	314	554
Dusp12	829	564	651	689	404	755
Fcrlb	1	1	0	0	0	5
Fcrla	0	0	0	1	1	0
Fcgr2b	3	1	1	2	0	0
Fcgr4	0	7	4	5	4	1
Fcgr3	52	52	61	46	5	60
1700009P17Rik	43	46	78	54	47	42
Sdhc	1776	1707	1749	1747	1468	1721
Mpz	11	1	6	6	8	8
Pcp4l1	217	81	99	305	291	180
Nr1i3	8	1	0	2	0	3
Tomm40l	717	778	781	684	539	618
Apoa2	16	41	30	16	31	26
Fcer1g	14	8	1	25	10	39
Ndufs2	1998	2127	2061	2162	1465	1984
Adamts4	43	86	83	45	24	94
B4galt3	847	1087	978	1049	561	1114
Ppox	752	1047	971	930	584	711
Usp21	1553	1834	1643	1669	1156	1720
Ufc1	1282	1317	1324	1239	990	1350
Dedd	711	734	854	788	492	796
Nit1	435	434	425	551	317	507
Pfdn2	883	905	891	862	784	938
Klhdc9	178	271	363	252	136	260
Pvrl4	1	9	21	2	11	10
Arhgap30	6	14	8	5	4	3
Usf1	999	1133	1060	1083	583	1118
Tstd1	13	21	26	27	20	22
F11r	1520	1736	1469	2084	1168	1768
Alyref2	180	152	142	172	100	193
Itln1	1	1	1	5	2	0
Cd244	0	2	4	10	5	8
Ly9	1	1	0	1	0	2
Slamf7	0	2	1	2	0	1
Cd48	1	0	2	3	1	0
Slamf1	13	2	0	2	1	7
Cd84	2	1	1	4	0	0
Slamf6	0	3	3	0	0	1
Vangl2	562	834	697	861	503	863
Nhlh1	4	2	28	1	0	2
Ncstn	1592	2045	1679	2052	1017	1778
Copa	2286	2911	2661	3093	1930	2638
Pex19	2128	2393	2515	2204	1654	2169
Dcaf8	1641	2158	2077	2103	1228	2068
Pea15a	1496	1597	1745	1611	1153	1517
Casq1	1305	1309	966	1662	1228	415
Atp1a4	4	6	3	2	0	0
Atp1a2	39	67	29	36	37	35
Igsf8	569	671	667	614	332	686
Kcnj9	18	0	1	3	1	14
Kcnj10	6	8	10	9	0	3
Pigm	1366	1381	1280	1516	636	1326
Slamf9	7	31	11	8	15	12
Igsf9	1277	1736	1264	1445	986	1682
Tagln2	1931	1614	1587	1853	1497	1841
Ccdc19	28	25	41	22	9	28
4933439K11Rik	5	6	2	6	1	8
Vsig8	1	7	1	2	0	2
Slamf8	0	3	0	0	4	0
Fcrl6	0	1	1	3	0	0
Dusp23	98	164	234	137	76	118
Crp	0	2	0	0	0	0
Apcs	0	2	0	0	0	0
Olfr16	1	1	0	0	0	0
Olfr1408	0	0	0	0	0	0
Olfr1406	0	3	0	1	0	0
Olfr218	7	0	1	0	0	1
Olfr1404	0	0	3	1	0	0
Fcer1a	0	0	0	1	0	0
Olfr418-ps1	0	1	0	1	0	0
Gm11062	0	0	0	2	1	0
Darc	28	50	22	35	20	17
Cadm3	50	66	74	82	56	57
Aim2	29	73	121	61	37	54
BC094916	0	1	1	0	0	0
Pydc4	0	0	1	2	0	1
Pyhin1	1	4	1	3	1	1
Pydc3	0	0	10	2	0	4
AI607873	0	2	1	5	2	1
Ifi204	0	0	0	0	0	0
Mndal	0	2	1	1	1	1
Mnda	0	0	0	2	1	1
Ifi203	2	1	2	1	1	4
Ifi202b	2	3	2	14	1	3
Ifi205	0	0	0	0	0	0
Olfr433	0	1	0	0	0	0
Olfr432	3	4	0	2	0	1
Olfr430	0	0	1	0	0	0
Olfr429	0	0	0	1	0	0
Olfr426	0	0	0	0	0	0
Olfr427	0	0	0	0	0	0
Olfr231	0	0	0	0	0	0
Olfr230-ps1	0	0	0	0	0	0
Olfr424	0	0	8	0	0	0
Olfr421-ps1	0	1	0	0	0	0
Olfr420	0	1	0	1	0	0
Spna1	314	97	194	167	55	47
Olfr419	1	0	0	2	0	0
1810030J14Rik	1	0	0	0	0	0
Olfr417	0	0	1	0	0	1
Olfr248	0	0	0	1	0	0
Olfr414	0	0	2	2	0	0
Olfr220	0	1	0	1	0	0
Fmn2	74	195	294	64	56	120
Grem2	163	256	347	94	56	169
Rgs7	7	12	17	7	2	1
Fh1	1847	1888	1871	1955	1381	2006
Kmo	2	2	1	4	1	1
Opn3	616	676	463	615	308	636
Chml	457	491	447	296	273	392
Wdr64	1	4	6	3	0	1
Exo1	1476	1026	1159	1284	686	1492
Pld5	11	32	24	21	28	31
Cep170	992	1060	1139	959	679	916
Mir350	0	0	0	0	0	0
Sdccag8	351	497	339	377	198	407
Hmga2-ps1	104	23	9	40	6	16
Akt3	511	713	834	610	323	589
Zfp238	456	602	465	562	315	524
2310043L19Rik	0	0	1	1	0	0
1700016C15Rik	1	6	3	1	2	4
Adss	2068	1782	1997	2047	1578	2175
Gm16432	5	5	1	0	0	1
Pppde1	1322	1389	1309	1226	900	1203
Fam36a	873	922	905	865	789	887
Hnrnpu	6315	6302	6102	6486	5437	6594
Efcab2	180	187	235	175	135	183
Kif26b	99	192	180	67	57	120
Smyd3	334	277	400	364	213	378
Tfb2m	203	171	212	167	127	215
Cnst	380	375	374	448	201	459
Sccpdh	1879	1794	1764	1938	1414	1709
Ahctf1	1587	1443	1431	1350	926	1411
Cdc42bpa	550	394	520	671	472	421
Adck3	99	69	144	114	45	58
Psen2	272	299	295	232	125	311
Gm5069	84	63	71	54	45	110
Itpkb	29	53	44	44	39	36
6330403A02Rik	54	101	98	81	50	62
Parp1	2991	3044	3136	2963	2044	3249
Lin9	389	532	535	470	257	450
Mixl1	3	8	6	4	16	3
Acbd3	1166	1306	1103	1354	839	1146
H3f3a	321	319	323	311	313	329
BC031781	1389	1528	1336	1408	864	1481
Lefty2	1	2	1	1	1	13
Pycr2	1342	1221	1300	1139	895	1350
Lefty1	7	12	9	2	0	2
Tmem63a	45	57	62	57	54	33
Ephx1	26	16	18	31	9	13
9130409I23Rik	0	6	1	2	1	1
Nvl	954	1048	884	1070	464	944
Cnih4	994	1076	1115	1028	816	1010
Wdr26	2710	2948	2905	2666	2086	2741
Cnih3	3	11	18	3	23	2
Ccdc121	8	14	1	20	5	7
Lbr	3090	3449	3121	3616	2032	3224
Enah	1015	1238	1141	1174	720	984
Srp9	1016	1071	1155	934	808	988
Vmn1r1	1	3	2	0	0	0
Degs1	1981	2081	2063	2348	1644	2135
1700047M11Rik	0	0	2	1	0	0
Fbxo28	1201	1054	1056	1038	742	1194
Trp53bp2	915	1077	1046	863	588	1008
Capn2	895	971	1016	1100	378	975
Capn8	2	8	1	2	0	2
4922505E12Rik	7	0	1	0	0	1
Susd4	205	224	189	225	161	171
Tlr5	12	32	19	14	20	4
Disp1	446	580	427	527	403	628
Brox	488	505	509	690	342	528
Aida	918	971	1004	925	609	1054
Mia3	1137	1608	1152	1626	865	1318
Taf1a	262	268	204	332	122	230
Hhipl2	2	3	4	1	20	9
1700056E22Rik	28	14	8	13	9	6
Dusp10	104	96	93	108	79	75
1700112H15Rik	0	0	1	2	0	0
4930488B22Rik	2	2	1	0	0	1
Hlx	35	63	59	40	24	70
Mosc1	5	17	4	26	0	22
Mosc2	696	884	875	824	400	840
Mir1981	0	1	0	0	0	0
C130074G19Rik	44	79	57	52	37	61
Mark1	370	424	366	404	261	490
Rab3gap2	687	645	572	824	390	641
Snora36b	0	0	0	0	0	1
Mir664	0	0	0	0	0	0
Iars2	845	989	871	1058	556	972
Mir194-1	0	2	1	0	5	0
Mir215	0	0	0	1	1	1
Bpnt1	533	586	517	436	456	573
Eprs	4896	4694	4424	5068	3079	5013
9630028B13Rik	4	3	3	2	0	0
Gm2061	27	8	26	15	5	0
Slc30a10	90	66	105	103	36	48
5033404E19Rik	1	1	0	4	0	0
Mir297c	1	0	0	0	0	0
Lyplal1	643	645	646	690	529	761
Tgfb2	2319	3382	2806	2500	1808	2511
Rrp15	1329	1248	1293	1101	883	1342
D1Pas1	9	10	6	6	0	1
Spata17	23	36	22	37	16	15
1700007P06Rik	3	2	0	0	0	0
Gpatch2	457	905	564	656	424	575
Esrrg	242	404	386	469	181	269
Mir5111	0	0	1	0	1	1
9330162B11Rik	29	48	37	111	34	59
Ush2a	18	17	14	13	5	15
Kctd3	584	603	679	631	373	559
Kcnk2	64	125	129	82	41	63
Cenpf	3746	4405	3679	3722	2756	3958
Ptpn14	693	912	877	955	545	578
Smyd2	1026	1020	1114	965	697	1042
Prox1	131	153	129	178	167	58
Rps6kc1	317	396	340	307	276	464
Angel2	1589	1625	1617	1672	1197	1607
Vash2	1101	1025	980	1020	543	965
Mfsd7b	372	383	418	371	218	462
A230020J21Rik	3	4	10	5	5	0
1700022P22Rik	3	1	0	1	1	1
Tatdn3	257	300	230	270	145	290
Nsl1	459	521	586	609	275	521
Batf3	163	167	175	141	71	178
Fam71a	1	2	2	0	0	2
Atf3	183	202	161	186	54	121
Nenf	711	775	775	718	627	783
Tmem206	644	651	581	791	428	634
Ppp2r5a	1444	1533	1215	1333	1000	1251
Dtl	1269	1334	1246	1201	670	1361
Ints7	783	727	668	953	441	737
Lpgat1	1658	1741	1764	1782	914	1433
Nek2	892	1057	954	813	504	854
1700034H15Rik	11	24	6	3	32	10
Slc30a1	264	350	320	255	157	284
Rd3	9	10	12	11	7	8
Mir3473c	0	0	0	0	0	0
Traf5	27	55	27	58	15	47
Rcor3	127	142	189	175	107	160
Gm10516	19	28	26	11	10	1
Kcnh1	11	12	6	3	1	2
Hhat	229	243	216	237	130	287
1700065J18Rik	1	0	4	0	0	0
Sertad4	368	404	326	368	332	387
Syt14	29	56	27	55	10	42
Diexf	355	431	350	339	234	459
Irf6	124	83	118	110	104	259
A130010J15Rik	291	304	321	324	213	336
Traf3ip3	0	4	8	4	2	1
Hsd11b1	13	11	11	20	0	6
G0s2	416	378	380	299	171	261
Lamb3	64	113	50	57	29	35
Camk1g	394	564	477	681	409	527
Mir205	0	0	2	0	0	0
4930503O07Rik	2	1	0	0	0	0
Plxna2	397	368	437	398	212	518
Cd34	740	806	607	1007	537	944
Gm16897	6	15	8	22	17	15
A330023F24Rik	22	39	30	24	14	18
Mir29b-2	0	0	0	0	0	0
Mir29c	0	0	0	0	0	0
Cd46	9	13	10	26	1	14
Cr1l	560	664	658	720	433	573
Cr2	7	25	18	18	2	17
B020014A21Rik	0	2	2	1	3	1
H60c	2	2	1	2	0	2
Ppp1r14c	712	737	747	869	631	545
Iyd	1	12	0	6	0	1
Plekhg1	321	368	406	368	179	333
Mthfd1l	942	711	651	744	432	841
Akap12	1839	1929	1573	1816	1358	1439
Zbtb2	348	542	389	514	247	510
Rmnd1	1	0	3	2	1	1
Gm5512	18	16	8	7	8	2
1700052N19Rik	470	657	627	609	404	491
Gm221	0	7	4	3	2	5
Esr1	8	8	7	5	2	2
Syne1	532	689	474	870	778	386
Myct1	107	119	155	200	64	150
Vip	0	3	1	2	0	0
Fbxo5	1788	1681	1762	1796	1389	1744
Mtrf1l	324	358	364	325	254	390
Rgs17	73	157	119	106	111	117
Oprm1	2	2	1	2	0	1
Ipcef1	9	17	9	11	1	12
Cnksr3	219	241	189	278	115	299
Ulbp1	15	7	9	18	0	25
Lrp11	152	138	109	303	70	171
Pcmt1	1665	1646	1613	1785	1401	1663
A630066F11Rik	80	134	149	116	91	137
Nup43	1247	1001	1209	1059	821	1217
BC020402	88	159	158	119	110	116
Lats1	655	807	757	767	523	694
Katna1	1281	1155	1132	1152	814	1087
BC013529	961	1016	1023	1135	819	985
Ppil4	1514	1234	1265	1421	863	1230
Zc3h12d	4	6	2	4	6	2
Mir5104	0	0	0	2	0	0
Tab2	1848	2050	1995	2004	1382	1839
Ust	182	217	167	117	22	152
Sash1	125	151	183	139	145	155
Samd5	132	167	127	167	90	94
Gm6150	0	5	0	3	1	0
Stxbp5	333	634	424	544	314	642
9130014G24Rik	17	35	43	54	55	34
Rab32	166	413	323	348	131	344
Gm5177	33	31	22	23	19	25
Grm1	14	9	5	5	1	1
4930567K20Rik	0	0	0	1	0	0
Shprh	555	620	797	657	331	727
Fbxo30	1314	1254	1397	1298	701	1261
Epm2a	16	10	11	13	7	7
Utrn	1669	2208	1809	1943	1278	1793
B230208H11Rik	210	227	264	206	176	195
Stx11	71	41	61	33	2	61
Sf3b5	1156	1149	1154	1102	1088	1162
Plagl1	2737	3127	3281	3026	2385	2697
Fam164b	1	0	4	0	0	0
Ltv1	1453	1351	1527	1502	946	1442
Phactr2	1824	2268	2704	1985	1436	1829
Fuca2	713	785	732	869	406	705
Pex3	542	633	647	631	423	565
Adat2	164	145	194	155	106	210
Aig1	471	607	498	574	388	507
Hivep2	184	188	128	191	91	112
Gpr126	2	9	34	52	4	19
Vta1	1276	1175	1268	1346	966	1353
1700016L04Rik	2	1	0	1	3	0
Gje1	0	1	0	1	0	0
Nmbr	4	7	0	5	10	1
Gm20125	1	3	1	7	1	2
Cited2	2014	2022	1909	2090	1897	2214
Txlnb	136	173	148	112	68	47
Heca	229	328	208	318	212	285
3110003A17Rik	1077	1100	1106	1091	1036	1111
Reps1	1014	1149	1223	1202	677	1154
Ect2l	9	26	8	6	2	3
Ccdc28a	244	286	248	249	156	290
Nhsl1	714	894	770	761	404	735
Hebp2	509	578	667	610	468	681
D10Bwg1379e	22	66	33	19	7	25
Gm4922	0	1	1	0	2	0
4930444F02Rik	2	3	2	0	0	1
Perp	770	876	1070	909	542	750
Tnfaip3	121	117	181	129	114	134
Gm20139	3	4	3	9	1	0
Olig3	13	12	15	7	1	3
Ifngr1	474	666	625	784	354	674
Il22ra2	0	1	2	0	1	0
Il20ra	2	1	2	12	0	0
Slc35d3	35	21	49	42	35	29
Pex7	894	761	863	878	637	919
Map3k5	298	334	349	376	277	353
Mtap7	266	333	333	229	250	284
4930405J17Rik	0	0	0	0	0	0
Gm6251	14	20	17	5	13	8
Bclaf1	4249	4436	4224	4330	2973	4717
Fam54a	437	401	370	505	213	353
Pde7b	8	6	15	19	2	5
Ahi1	476	688	676	665	407	598
Myb	56	96	132	96	33	68
Hbs1l	1424	1464	1547	1549	1079	1636
4930455C13Rik	3	3	4	1	2	0
Aldh8a1	1	1	1	4	0	1
1700020N01Rik	0	3	0	0	0	1
Gm5420	1	0	0	0	0	1
Sgk1	236	195	234	408	255	295
4930444G20Rik	0	0	2	0	0	0
E030030I06Rik	70	180	219	222	146	244
Raet1a	9	10	11	6	8	7
Raet1e	29	29	33	29	32	26
Raet1b	0	0	0	0	0	0
Raet1c	0	0	0	0	0	0
H60b	13	14	9	15	9	10
C920009B18Rik	4	18	3	2	0	5
Raet1d	17	19	21	29	18	33
Gm10825	3	1	1	2	0	1
Slc2a12	89	112	110	209	47	64
Tbpl1	1706	1800	1578	1893	1139	1762
Tcf21	1018	986	1171	881	1017	1111
Eya4	15	21	28	55	23	53
Rps12	608	581	593	571	571	636
Snora33	42	39	47	54	43	61
Snord100	52	36	54	27	31	41
1110021L09Rik	76	114	120	221	39	123
Vnn3	2	1	1	2	0	0
Vnn1	808	734	1059	1013	355	716
Taar1	0	1	0	0	0	0
Taar2	0	1	3	10	0	0
Taar3	0	0	0	0	2	1
Taar4	0	0	0	0	0	0
Taar5	0	1	1	7	0	3
Taar6	1	0	0	0	0	0
Taar7a	4	4	0	3	2	1
Taar7b	0	1	0	1	1	0
Taar7d	4	0	4	0	0	0
Taar7e	2	1	0	0	0	0
Taar7f	0	1	0	0	0	0
Taar8a	1	4	1	0	0	0
Taar8b	0	1	1	0	0	0
Taar8c	0	0	2	1	0	0
Taar9	0	3	0	0	0	0
Stx7	1305	1233	1371	1384	703	1057
Moxd1	89	51	225	143	144	100
Ctgf	1536	1931	1536	2031	1294	1767
Enpp1	36	57	46	15	7	32
Enpp3	248	330	200	347	110	445
Med23	906	839	763	875	487	883
Arg1	1510	1051	1111	624	693	1152
Akap7	388	397	386	365	237	426
Epb4.1l2	798	1010	859	1159	632	994
2010003K15Rik	0	0	1	1	1	0
4930401C15Rik	0	0	2	0	0	0
Mir680-3	0	0	0	1	0	0
Tmem200a	16	47	53	36	67	42
Gm9767	0	1	1	1	0	1
Samd3	2	3	105	49	9	2
L3mbtl3	402	341	391	392	280	303
Gm8709	11	6	6	3	5	13
Arhgap18	210	217	226	171	109	274
Lama2	63	125	190	157	48	180
Ptprk	1636	2197	1704	1813	979	1762
Themis	6	2	8	9	0	1
4930519F09Rik	1	2	2	0	0	0
2310057J18Rik	0	0	1	2	0	1
6330407J23Rik	53	69	101	74	63	66
9330159F19Rik	10	14	13	20	12	37
Echdc1	131	80	102	119	59	133
Rnf146	851	694	781	975	562	854
Rspo3	203	102	110	75	100	91
Cenpw	1083	991	1100	982	830	984
Trmt11	899	735	743	733	402	769
Gm20300	119	184	197	145	126	193
Hint3	276	286	310	242	189	269
Ncoa7	339	301	406	424	305	303
Hey2	500	587	332	622	493	746
Hddc2	918	851	914	753	652	971
Tpd52l1	645	729	798	566	487	669
Gm3258	30	26	22	30	16	19
Rnf217	413	401	453	483	202	464
Nkain2	1	2	2	3	1	0
Trdn	176	117	116	27	25	5
D830005E20Rik	5	0	1	9	3	11
Clvs2	0	0	1	0	0	0
Gm4794	0	2	3	0	0	0
Sult3a1	0	2	0	0	0	0
Rsph4a	6	6	7	6	5	0
Zufsp	322	465	435	461	259	374
A830082N09Rik	66	83	66	96	18	52
Rwdd1	890	868	875	855	800	921
Bet3l	1	1	1	1	0	1
Fam26d	0	2	1	4	0	0
Fam26e	17	39	26	48	40	29
Fam26f	33	50	27	17	9	51
Dse	891	954	926	1213	623	1037
Tspyl1	1075	1102	1042	1340	741	1024
Tspyl4	546	596	532	650	486	664
Nt5dc1	237	281	310	349	169	254
Col10a1	8	0	0	2	1	0
Frk	153	216	148	444	133	352
Hs3st5	9	7	5	8	3	1
Hdac2	2618	2315	2491	2585	1792	2715
Marcks	5459	5169	5924	5547	4649	5959
Rfpl4b	0	1	1	0	0	0
Lama4	431	411	440	463	254	460
1700025K23Rik	149	127	138	126	112	244
Tube1	651	631	505	601	294	475
Wisp3	15	14	19	20	8	33
Fyn	1474	1577	1432	1635	846	1500
Traf3ip2	123	180	209	149	116	170
E130307A14Rik	163	240	323	215	161	239
Rev3l	1293	1525	1219	1186	895	1212
AA474331	9	17	3	10	9	13
2010001E11Rik	4	0	2	2	0	0
G630090E17Rik	5	8	0	3	1	3
BC021785	2	12	2	3	1	1
AI317395	1	3	2	0	3	0
Slc16a10	122	143	177	111	77	103
Rpf2	1182	1149	1276	1147	728	1248
Gtf3c6	1064	1040	1074	1071	672	1143
Amd1	0	0	1	0	0	0
Amd2	0	0	0	0	0	0
Cdk19	339	519	404	481	223	512
Slc22a16	2	2	0	0	1	1
Ddo	28	14	28	9	11	45
9030224M15Rik	124	105	106	100	39	109
Cdc40	992	983	951	953	590	923
Wasf1	646	714	696	681	453	695
Gpr6	0	3	2	0	0	2
Fig4	476	535	591	544	332	518
Zbtb24	280	340	353	316	354	328
Mical1	569	627	705	781	470	619
Smpd2	801	850	962	878	491	952
Ppil6	34	37	33	37	25	36
Cd164	3351	3451	3476	3748	2555	3424
Ccdc162	11	5	1	1	0	0
5730435O14Rik	1	0	0	0	0	6
Cep57l1	360	430	478	351	259	478
Sesn1	262	284	497	487	251	339
Armc2	14	20	5	7	9	16
Foxo3	24	57	27	33	29	44
Lace1	93	196	137	178	92	157
Snx3	2041	2031	2032	2000	1857	2012
Nr2e1	2	5	1	3	0	1
Ostm1	429	517	508	602	235	497
Sec63	1961	2376	1936	2440	1309	2064
Scml4	2	6	1	2	0	0
Sobp	46	37	71	69	43	21
9030612E09Rik	9	6	5	14	2	3
Pdss2	232	190	281	241	132	255
Bend3	560	637	622	526	327	574
1700021F05Rik	729	666	699	701	476	743
Cd24a	3096	3135	3115	3110	3040	3125
F830002L21Rik	1	2	1	1	1	0
1700027J07Rik	5	5	1	3	0	0
Qrsl1	606	595	668	640	353	633
Rtn4ip1	402	271	382	318	144	316
Aim1	87	77	94	78	47	70
Speer5-ps1	0	1	0	1	0	0
Atg5	1646	1534	1545	1494	1094	1803
Mir1929	0	0	1	0	0	0
Prdm1	480	498	205	304	158	472
Prep	1703	1584	1548	1840	1093	1697
Popdc3	71	26	56	43	43	38
Bves	465	461	413	441	319	245
Lin28b	1042	1018	982	1068	535	985
Hace1	716	752	843	792	466	869
D030045P18Rik	12	3	1	4	2	4
Snord14d	0	0	0	0	0	0
Snord14c	0	0	0	0	0	0
C130030K03Rik	4	2	3	0	2	2
Grik2	31	100	46	77	47	45
Ascc3	1002	1258	974	1079	636	834
Sim1	2	9	7	8	2	2
Gp49a	1	1	0	0	0	1
Lilrb4	0	1	7	2	0	0
Fam162b	19	25	16	21	5	11
Gprc6a	21	21	11	19	8	30
Rfx6	32	58	34	0	10	5
4933411G06Rik	0	1	0	1	0	0
Vgll2	4	5	3	2	0	20
Ros1	1	4	2	5	3	0
Dcbld1	435	583	538	797	255	625
Gopc	673	802	893	1039	662	1013
Nepn	1	1	2	2	1	0
Nus1	1569	1571	1544	1660	975	1432
Zfa	2	1	2	1	0	2
Slc35f1	226	287	206	126	91	134
Gm9766	62	92	85	107	48	92
Gm19395	1	6	0	1	0	0
Pln	361	358	301	349	226	294
Gm20597	5	2	3	22	0	4
Mcm9	243	250	202	269	100	238
Asf1a	1737	1703	1720	1681	1448	1740
Fam184a	190	242	172	243	185	287
Man1a	1036	1286	798	1259	598	1139
Gm16998	7	3	8	3	1	6
D630037F22Rik	176	247	227	196	139	176
Msl3l2	165	160	253	162	135	221
Gja1	2169	2282	2149	1975	1095	2190
4930467K11Rik	3	3	2	6	5	0
Hsf2	405	445	500	427	395	430
Serinc1	2877	3066	2896	3445	2086	3074
Pkib	3	11	4	3	5	0
Fabp7	38	39	449	102	24	61
Smpdl3a	151	175	271	306	297	219
Dux	4	11	3	16	6	5
Gm4981	2	2	5	1	1	1
Gcc2	1163	1368	1343	1288	1089	1378
Lims1	2322	2169	2247	2531	1921	2242
Ranbp2	1806	1938	1738	1931	987	1945
Ccdc138	298	482	315	404	164	311
Edar	2	11	8	7	5	9
BB019430	0	1	0	1	0	0
Sh3rf3	4	24	25	14	23	15
Sept10	432	457	485	527	344	538
Sowahc	143	175	166	85	100	143
P4ha1	1029	1197	956	1172	972	1052
Pla2g12b	51	40	35	67	12	13
Oit3	1	9	3	7	0	7
Ccdc109a	382	473	494	465	332	276
Micu1	487	479	534	492	274	370
Dnajb12	549	513	535	504	302	417
Ddit4	53	75	88	43	73	42
Anapc16	1120	1191	1202	1124	946	1204
Ascc1	841	791	810	882	583	695
Spock2	30	48	23	17	0	39
Chst3	54	69	24	39	16	48
Psap	2114	2278	2339	2601	1642	2258
Cdh23	24	18	19	19	16	8
4632428N05Rik	85	181	181	137	48	146
Gm17455	42	62	80	64	29	51
Slc29a3	159	226	186	280	135	147
Unc5b	2321	3559	3041	3583	2419	3300
Pldi	0	3	0	4	1	5
4930565A17	0	0	0	1	0	0
Pcbd1	559	549	567	471	406	532
Sgpl1	1458	1956	1498	2211	946	1654
Tbata	1	1	0	2	2	1
Adamts14	23	26	20	20	6	7
Prf1	5	0	0	3	0	1
X99384	637	763	624	756	575	843
Nodal	6	10	22	2	4	45
Eif4ebp2	515	475	499	521	385	401
Lrrc20	90	115	148	78	68	105
Npffr1	6	29	10	40	1	11
Ppa1	2165	1993	2068	2000	1784	2109
Sar1a	3372	3481	3365	3636	2236	3364
Tysnd1	715	695	674	781	404	748
Aifm2	92	104	197	91	90	128
H2afy2	2215	2240	2240	2326	1674	2386
Mir5108	0	0	0	0	0	0
Col13a1	52	112	126	107	82	76
2010107G23Rik	190	190	196	250	144	281
Neurog3	2	3	9	8	0	3
Tspan15	684	749	629	772	604	811
Tacr2	1	0	3	5	1	1
Hk1	388	467	353	387	206	254
2210417K05Rik	28	39	39	37	38	41
Hkdc1	11	18	28	5	6	36
Supv3l1	584	560	634	578	348	648
4930507D05Rik	64	41	88	35	32	59
Vps26a	1755	1421	1635	1549	966	1466
Srgn	10	4	6	20	7	3
2510003E04Rik	957	1007	925	1118	681	1123
Ddx21	1869	1620	1596	1505	941	2027
Ddx50	1716	1716	1731	1890	1124	1776
Stox1	191	126	138	109	92	114
Ccar1	3871	4205	3924	3884	3077	4116
Snord98	1	0	0	4	2	1
Tet1	1027	1414	1112	1132	822	1056
Slc25a16	394	324	436	364	219	366
Dna2	706	895	807	751	465	667
Rufy2	462	793	663	790	526	696
Hnrnph3	150	163	188	218	159	247
Pbld2	16	14	15	8	1	24
Pbld1	10	0	1	6	0	0
Atoh7	2	1	0	0	6	0
Mypn	14	6	1	2	0	3
Herc4	952	1013	847	1041	552	1005
Sirt1	897	1102	995	962	643	1000
Dnajc12	284	247	289	284	204	346
Ctnna3	38	63	51	64	16	23
Lrrtm3	15	40	103	38	39	14
1700023F02Rik	0	5	0	5	0	0
Reep3	879	789	800	946	575	869
Jmjd1c	1177	1238	1070	1319	987	1348
Nrbf2	260	303	345	295	211	328
Egr2	0	5	2	4	1	17
Ado	1387	1415	1570	1437	1199	1396
Zfp365	23	43	48	36	44	56
Rtkn2	245	187	251	243	217	222
Arid5b	315	317	254	402	243	261
4930545H06Rik	0	0	0	1	0	0
1700040L02Rik	7	17	9	7	6	0
Tmem26	207	250	157	328	135	158
Rhobtb1	541	580	580	697	577	554
Cdk1	2136	2107	2097	2046	1949	2126
Ank3	1926	2198	1859	2314	1743	1552
Ccdc6	1108	1246	1248	1051	861	1137
2310015B20Rik	4	7	2	3	7	1
Slc16a9	78	92	136	157	66	128
Fam13c	75	99	83	77	43	126
Phyhipl	121	145	229	88	117	180
D630013N20Rik	0	5	1	0	0	1
Bicc1	154	277	332	179	140	252
C730027H18Rik	1	4	0	4	1	0
Tfam	1852	1741	1979	1867	1236	1871
Ube2d1	1856	1829	1763	1735	1532	1857
Cisd1	987	990	1078	986	656	997
Ipmk	615	651	666	532	315	460
1700049L16Rik	0	0	0	1	0	0
Zwint	2131	2189	2114	2082	1682	2157
A330049N07Rik	3	0	0	4	0	0
Pcdh15	8	14	9	10	1	4
Rtdr1	0	3	0	0	0	0
Gnaz	71	73	137	115	47	47
Rab36	90	117	114	100	59	110
Bcr	731	870	796	701	551	799
Specc1l	954	1165	1083	1035	484	1240
Adora2a	157	105	94	170	83	132
Gm5779	13	2	2	2	0	4
Upb1	10	25	19	14	27	15
4933407G14Rik	0	0	0	0	0	1
1110038D17Rik	604	708	792	663	343	764
Snrpd3	1098	1092	1101	1076	1079	1094
AI646023	14	38	50	9	2	12
Ggt1	30	21	40	24	2	21
Ggt5	9	10	16	16	5	8
Susd2	22	42	26	39	32	49
Cabin1	686	833	977	839	571	769
Ddt	839	824	819	807	776	803
Gstt3	197	215	235	225	213	326
Gstt1	726	659	408	874	884	384
Gstt4	0	2	1	2	2	0
Gstt2	171	261	237	181	150	346
Mif	617	642	623	622	607	636
Derl3	155	148	119	129	57	132
Smarcb1	2030	2114	2106	2091	1654	2233
Mmp11	883	1075	1002	919	666	974
Chchd10	834	785	838	602	441	478
Vpreb3	13	32	32	28	17	47
Gm5134	9	5	6	13	0	2
Zfp280b	869	962	785	954	546	823
Slc5a4b	0	0	1	1	2	0
Slc5a4a	0	2	2	1	0	0
Prmt2	1220	1333	1195	1314	856	1227
Mir678	0	0	0	0	0	0
S100b	3	4	5	1	0	0
Dip2a	168	241	283	327	152	177
Pcnt	1013	1323	1180	1083	825	1348
1700094J05Rik	0	0	0	0	0	0
2610028H24Rik	4	0	2	4	0	0
Ybey	274	262	287	254	110	193
Mcm3ap	807	793	922	616	473	702
Lss	261	321	323	317	289	309
4930483K19Rik	3	3	9	3	16	6
1700027D21Rik	0	11	1	1	5	1
Ftcd	82	69	62	78	59	32
Col6a2	148	158	160	173	168	148
Col6a1	142	200	184	209	81	167
Pcbp3	214	236	279	330	297	499
Gm10787	3	0	2	2	0	0
Slc19a1	524	482	541	534	242	511
Col18a1	3943	4542	4530	4827	3271	5129
Gm10941	49	56	49	39	47	62
Pofut2	1439	1885	1693	1745	985	1611
Adarb1	146	190	146	195	92	104
Gm17769	11	26	8	24	42	21
1810008A18Rik	1064	1145	1274	1129	666	1255
Itgb2	12	4	5	21	0	11
Pttg1ip	1764	1942	1863	2166	1515	1916
Sumo3	2478	2532	2588	2452	1994	2505
Ube2g2	626	634	616	542	315	523
Mir1930	0	0	1	0	0	0
Gm19402	0	2	1	0	0	0
Gm10272	0	1	0	0	0	0
Gm10024	0	1	1	7	0	0
Gm10142	0	0	0	0	0	0
Krtap12-1	0	0	0	1	0	1
Gm10100	0	0	0	0	0	0
Gm3238	0	1	0	0	0	1
Gm19668	0	0	0	0	1	0
Gm2696	0	0	1	1	0	0
Krtap10-4	0	1	1	1	0	0
Krtap10-10	0	1	1	1	1	0
Gm10318	0	0	1	0	0	1
Gm3285	0	0	0	0	0	0
1700009J07Rik	1	2	0	1	1	0
Lrrc3	46	136	40	38	36	71
Trpm2	18	14	5	13	4	8
1810043G02Rik	495	576	515	513	289	502
Pfkl	3245	2806	2909	3123	2476	3459
Aire	11	5	3	6	0	2
Dnmt3l	18	27	17	5	36	12
Icosl	10	43	30	27	7	16
D10Jhu81e	933	888	1064	1030	672	1071
Pwp2	526	550	699	561	275	683
Trappc10	482	646	594	538	319	480
Agpat3	705	850	871	860	578	753
Rrp1	2679	2780	2564	2867	2058	2918
Cstb	753	767	786	752	677	804
Pdxk	192	177	230	155	149	184
Ilvbl	549	719	646	779	454	767
Syde1	677	788	878	840	444	829
Olfr1357	1	1	0	0	0	0
Casp14	1	1	0	4	0	7
Ccdc105	0	4	3	1	0	0
Slc1a6	37	24	39	38	4	35
Olfr1356	0	1	0	1	0	0
Olfr1355	1	0	0	1	0	0
Olfr1354	1	0	0	0	0	0
Olfr8	0	0	0	0	0	0
Olfr1353	0	0	1	1	0	1
Olfr1352	0	0	0	0	0	0
Olfr1351	0	0	1	0	0	0
Olfr57	5	2	5	2	0	4
2610008E11Rik	977	1185	1026	1217	692	1036
Vmn2r80	2	3	2	1	0	0
Vmn2r81	3	2	0	1	1	1
Vmn2r82	1	0	1	0	0	1
Vmn2r83	0	1	1	4	0	0
Ppap2c	974	960	845	703	562	844
Mier2	689	778	795	770	509	948
Theg	0	1	3	2	0	0
C2cd4c	7	10	11	14	14	2
Shc2	359	373	382	330	279	510
Odf3l2	1	0	2	1	0	2
Madcam1	23	10	14	27	0	10
Gm16517	563	588	639	538	445	687
Cdc34	1408	1446	1498	1377	1229	1568
Gzmm	13	16	10	14	18	32
Bc1	2	0	1	3	2	2
Bsg	2313	2360	2321	2342	2338	2345
Hcn2	5	8	7	9	2	1
Polrmt	391	375	352	360	310	504
Fgf22	0	1	1	3	0	2
Rnf126	1268	1459	1435	1317	802	1402
Fstl3	24	75	29	30	13	38
Prss57	2	3	1	5	3	0
Palm	1245	1488	1332	1419	874	1421
9130017N09Rik	37	50	41	47	0	82
E130317F20Rik	199	323	254	235	224	256
Ptbp1	3004	3048	3137	3128	2220	3304
BC005764	937	1267	1228	1221	897	1603
Prtn3	147	156	180	139	111	181
Elane	0	0	0	1	0	0
Cfd	0	4	1	1	0	2
Med16	1043	1123	1162	1095	708	1246
C030046I01Rik	1773	1833	1698	1864	1208	1930
Kiss1r	3	14	29	7	9	11
Arid3a	1289	1657	1473	1504	1107	1839
Wdr18	2244	2167	2206	2255	1624	2260
Grin3b	24	51	36	18	25	35
ORF61	839	1178	862	904	579	897
Cnn2	3174	3167	3135	3131	3077	3128
Abca7	108	171	102	176	89	71
Hmha1	246	377	260	410	229	384
Polr2e	1830	1871	1821	1798	1665	1829
Gpx4	764	790	756	762	698	777
Sbno2	344	390	373	392	278	384
Stk11	948	1194	1094	1046	680	1202
Dos	350	543	345	318	332	356
Atp5d	1467	1484	1455	1415	1345	1441
Midn	837	982	914	800	687	773
Cirbp	1182	1440	1395	1363	951	1337
1600002K03Rik	201	193	166	175	117	213
Efna2	1176	1505	1351	1402	956	1474
Mum1	875	957	1025	916	546	960
Ndufs7	1213	1203	1233	1191	1099	1213
Gamt	328	332	366	321	265	307
Dazap1	1393	1469	1426	1408	978	1571
Rps15	813	808	810	794	764	831
Apc2	18	42	26	33	29	73
2310011J03Rik	766	703	806	828	351	833
Pcsk4	71	79	75	86	33	78
Reep6	172	151	139	168	38	122
Adamtsl5	9	11	12	12	9	11
Plk5	17	5	23	4	0	1
Mex3d	576	701	619	617	442	712
Mbd3	2435	2521	2530	2480	2058	2677
Uqcr11	497	497	531	474	464	507
Tcf3	2490	2712	2672	2692	1848	3275
Onecut3	3	5	2	3	0	2
Atp8b3	39	47	51	55	13	60
Rexo1	945	1059	1120	1000	524	1057
Klf16	153	134	144	87	95	87
Fam108a	1904	1984	1993	1912	1528	2103
Adat3	137	187	168	141	72	197
Scamp4	1613	1810	1680	1754	1325	2014
Csnk1g2	1502	1669	1821	1623	1032	1701
Btbd2	1144	1204	1283	1152	896	1347
Mknk2	1582	1549	1774	1722	1067	1905
Mob3a	1047	927	1034	1354	746	952
Izumo4	65	112	110	97	66	85
Ap3d1	1178	1473	1403	1277	996	1344
Dot1l	648	934	749	642	483	668
Plekhj1	1358	1418	1415	1316	1015	1483
Sf3a2	957	968	1064	1097	704	1249
Amh	3	3	3	2	0	1
Jsrp1	65	75	62	44	69	50
Oaz1	10	8	9	5	10	11
Oaz1-ps	0	0	0	0	0	0
Mir1982	0	0	0	1	0	0
Lingo3	23	10	5	8	9	14
Lsm7	323	318	332	314	298	319
3110056O03Rik	397	491	481	544	247	757
Tmprss9	2	7	2	2	0	3
Timm13	1173	1214	1230	1167	1052	1242
Lmnb2	804	886	827	768	656	1099
Gadd45b	540	540	630	633	591	661
Gng7	21	46	46	34	32	58
Diras1	2	7	0	20	2	19
Slc39a3	219	281	206	274	119	245
Sgta	2113	1926	2257	1916	1375	1937
Thop1	1126	992	1100	954	638	1180
Creb3l3	11	12	17	20	14	16
Map2k2	2396	2552	2497	2536	2121	2667
Zbtb7a	229	395	383	377	221	414
Pias4	915	892	867	767	584	888
Eef2	4837	4954	4989	5124	4465	5224
Snord37	2	3	1	7	1	3
Dapk3	1641	1720	1718	1657	1301	1649
2310050B05Rik	76	85	79	69	52	30
Itgb1bp3	15	32	16	17	22	20
Atcay	12	10	16	18	8	18
Zfr2	40	61	85	50	38	31
Matk	52	95	100	48	66	92
Mrpl54	865	878	874	843	772	875
Apba3	534	369	513	485	289	694
Mir3057	1	1	1	1	1	1
Tjp3	126	89	113	45	43	136
Pip5k1c	973	1069	1149	1187	797	1336
2510012J08Rik	552	691	674	749	342	1013
Tbxa2r	219	323	283	350	182	315
Gipc3	0	0	0	0	4	8
Hmg20b	1037	1259	1236	1083	855	1222
Mfsd12	74	56	60	78	25	62
4930404N11Rik	20	44	23	25	21	42
Fzr1	2115	2258	2051	2151	1756	2395
Dohh	797	736	843	643	435	844
2210404O07Rik	25	70	34	38	7	23
Nfic	233	319	351	376	167	409
Celf5	8	10	7	4	5	15
Ncln	1122	1277	1318	1213	702	1290
S1pr4	0	3	11	7	0	7
Gna15	3	15	24	14	14	13
Gna11	1945	2213	2265	2107	1469	2140
Aes	2148	2202	2211	2099	1934	2169
Tle2	150	203	216	133	185	157
Tle6	104	155	175	196	95	159
BC025920	43	52	56	78	35	71
Sirt6	350	433	444	402	254	393
Ankrd24	100	193	163	143	113	168
Gm10778	4	4	5	3	2	4
Zfp433	24	24	32	31	19	25
Zfp781	20	36	20	17	13	21
Zfp873	282	308	307	266	167	459
AU041133	138	310	309	196	182	225
Zfp938	387	415	476	494	279	427
Gm1553	0	0	0	0	0	0
1190007I07Rik	442	483	363	386	363	358
Tdg	1	3	2	1	0	2
Gm9855	0	0	0	0	0	0
Glt8d2	7	1	24	20	3	6
Hcfc2	308	327	326	320	312	302
Nfyb	1819	1877	1879	1918	1065	1881
1700028I16Rik	3	4	0	0	0	2
Txnrd1	3682	3546	3501	3619	2305	3645
Eid3	0	9	13	7	16	5
Chst11	138	205	78	82	113	95
Slc41a2	1	8	10	2	1	1
D10Wsu102e	920	787	930	778	415	898
Aldh1l2	56	111	94	127	57	48
A230046K03Rik	992	1254	979	1172	748	955
Appl2	434	551	485	531	233	581
1500009L16Rik	551	665	739	536	437	632
Nuak1	1082	1706	1322	1257	899	1314
Ckap4	3209	3953	3360	3880	2817	3432
C330046G13Rik	2	5	0	5	0	0
Tcp11l2	98	77	91	124	51	82
Polr3b	448	606	562	412	339	525
Rfx4	47	19	332	72	42	28
Ric8b	586	579	653	538	342	553
Fhl4	37	42	74	56	5	28
AI597468	922	1143	1194	1273	712	917
Mterfd3	421	420	395	366	249	384
Cry1	473	627	653	671	374	600
Btbd11	42	91	69	56	37	47
Pwp1	1923	1689	1716	1887	1456	1911
Prdm4	1144	1193	1220	1189	617	1210
Ascl4	0	6	6	3	11	8
D10Wsu52e	1901	1852	1934	2059	1221	2084
Bpifc	0	1	5	4	9	0
Fbxo7	412	315	325	313	237	350
Syn3	71	51	70	65	74	35
4930486F22Rik	1	2	0	0	0	0
Timp3	881	1212	878	1117	523	803
1810014B01Rik	170	153	198	153	90	192
Hsp90b1	5206	5165	5160	5316	4692	5263
BC030307	60	117	94	171	60	151
[truncated: 21,330 more rows]

## Sheet: Raw CPM
	WT_1_dedup	WT_2_dedup	WT_3_dedup	Mut_1_dedup	Mut_2_dedup	Mut_3_dedup
Xkr4	0.28574	0.621171	0.727156	0.177522	0	0.81345
Rp1	0.28574	0.798648	1.27252	0.0887609	0	0.451917
Sox17	13.144	21.6522	18.2698	25.2081	25.0115	35.5207
Mrpl15	157.443	132.753	138.705	132.343	167.257	144.975
Lypla1	214.21	168.426	208.148	209.298	207.147	189.805
Tcea1	71.6255	69.6599	73.0791	69.2335	73.1106	71.2221
Rgs20	1.71444	0.621171	0.454472	0.532565	1.15438	0.27115
Atp6v1h	155.347	131.866	141.432	150.183	150.326	149.133
Oprk1	3.90511	1.1536	1.72699	3.55044	3.97619	0.81345
Npbwr1	0.190493	0.887387	0.272683	0.177522	0	0
Rb1cc1	146.775	156.801	139.159	159.592	126.853	159.798
Fam150a	0.190493	0.70991	0.0908945	0.0887609	0	1.26537
St18	0.666726	1.95225	1.54521	0.443805	0.128264	0
Pcmtd1	56.767	62.2058	54.5367	55.9194	45.5338	57.4838
Sntg1	0.28574	0.532432	0.0908945	0.355044	0.128264	0
Rrs1	102.771	87.9401	93.4395	78.9972	70.2888	93.9083
Adhfe1	2.66691	1.33108	1.18163	1.15389	0.513057	0.180767
2610203C22Rik	2.09543	2.21847	3.2722	2.13026	3.20661	2.98265
3110035E14Rik	0	0.621171	1.99968	1.06513	0.256528	0.81345
Mybl1	4.85758	2.48468	5.72635	3.28415	3.5914	4.97109
Vcpip1	91.6272	100.275	64.626	97.1044	97.2243	86.9488
1700034P13Rik	0.666726	1.24234	1.18163	0.177522	0.513057	1.71728
Sgk3	62.0055	50.5811	42.5386	83.7015	58.232	63.4491
6030422M02Rik	3.33363	3.54955	5.54456	3.19539	1.15438	3.16342
Snhg6	44.2897	39.4887	40.0845	36.0369	42.712	38.5937
Snord87	3.42888	3.54955	1.6361	3.19539	3.46313	3.16342
Ppp1r42	0.190493	0.0887387	0.727156	0	0	0.180767
Cops5	199.732	180.583	182.971	179.12	224.719	188.992
Cspp1	77.7212	106.575	84.8954	90.5361	79.3955	80.2604
Arfgef1	130.583	146.153	138.705	142.639	115.951	124.277
Cpa6	0.190493	0.443694	0.0908945	0.0887609	0.128264	0.0903834
Mir467e	0	0	0	0.0887609	0	0
Prex2	56.4812	46.2329	42.9931	47.3983	28.6029	51.8801
A830018L16Rik	3.71462	5.41306	4.81741	2.57407	1.7957	5.06147
4932411L15	0	0.0887387	0.0908945	0.177522	0.256528	0.0903834
Sulf1	67.9108	61.3184	66.9892	66.4819	42.9685	69.9567
Slco5a1	25.2404	22.1847	19.4514	18.3735	13.596	14.0998
Prdm14	0.190493	0	0.181789	0	0	0.0903834
Ncoa2	79.4357	96.6365	111.891	100.389	80.8065	87.0392
Tram1	310.79	311.828	288.772	335.871	294.238	302.604
Lactb2	41.1465	29.195	32.5402	29.2911	36.1705	21.0593
Xkr9	0	0	0.272683	0.177522	0.128264	0.632684
Gm5523	5.90529	4.3482	6.6353	4.17176	7.31106	4.69994
Eya1	66.5774	61.2297	44.6292	61.4225	53.2296	62.8164
Msc	1.14296	0.0887387	1.45431	0.798848	0	1.44613
Trpa1	0.952466	0.443694	0.272683	0.798848	0	0
Kcnb2	1.23821	2.92838	1.90878	1.95274	0.769585	2.1692
Terf1	101.628	96.104	85.8953	96.3943	105.305	87.5815
Gm106	3.14314	1.68604	1.18163	1.95274	1.7957	2.89227
4930444P10Rik	1.4287	1.33108	1.54521	0.887609	2.43702	0.994217
Rpl7	95.6276	88.3838	91.7125	89.116	125.827	92.0103
Rdh10	152.966	134.972	110.164	132.609	92.735	125.994
Stau2	68.7681	65.5779	59.1723	68.0796	62.3364	72.0355
Ube2w	115.534	102.316	120.981	110.33	106.203	107.195
Tceb1	150.871	134.084	142.068	134.029	168.539	141.54
D030040B21Rik	0.0952466	0.621171	0.181789	0.0887609	0.256528	0.0903834
Tmem70	132.964	121.661	115.981	125.597	120.953	112.889
Ly96	8.5722	9.4063	5.54456	10.4738	6.92627	4.24802
Jph1	8.47695	8.78513	6.90798	8.07724	10.7742	5.15185
Gdap1	1.33345	1.5973	2.99952	1.68646	0.769585	0.903834
Pi15	1.23821	0.70991	0.545367	0.443805	0.128264	0.180767
Crispld1	24.7641	28.1302	25.0869	42.694	13.3395	25.0362
Crisp4	0.0952466	0	0	0	0	0.0903834
Defb44-ps	0	0	0	0	0	0
Defb18	0	0	0	0.0887609	0	0
Defb41	0	0	0	0	0	0
Gm15386	0	0.0887387	0	0	0	0
Tfap2d	0	0.177477	0	0	0	0.0903834
Tfap2b	1.33345	1.24234	1.18163	3.10663	2.30876	10.3941
Pkhd1	0.380986	1.1536	0.999839	0.710087	0.256528	0.180767
4930486I03Rik	0	0	0	0.0887609	0	0
Mir206	0	0	0	0	0	0
Mir133b	0	0	0	0	0	0
Il17a	0	0.0887387	0	0.0887609	0	0
Il17f	0.380986	0.798648	0	0.177522	0	0
Mcm3	255.832	217.942	239.87	243.382	223.821	239.877
6720483E21Rik	1.23821	0.887387	0.272683	1.77522	4.23272	0.81345
Paqr8	7.04825	14.6419	11.0891	11.4502	26.4224	14.1902
Efhc1	3.71462	2.66216	4.45383	6.30202	1.28264	5.24224
Tram2	8.95318	10.6486	7.90782	9.58618	5.0023	10.6652
Tmem14a	23.2402	24.8468	30.6314	23.0778	24.1137	25.6689
Gsta3	0.380986	0.976126	0	0.177522	1.15438	0.451917
Gm4956	0.190493	0.177477	0	0.0887609	0.128264	0
Khdc1a	0	0.532432	0.0908945	0.0887609	0	0
Khdc1c	0.0952466	0	0.0908945	0	0	0
Khdc1b	0	0	0	0.0887609	0	0.180767
Kcnq5	8.19121	13.3995	10.362	5.59194	4.87404	6.68837
Rims1	1.33345	1.33108	1.72699	2.48531	2.82181	1.0846
4933415F23Rik	0	0	0	0	0.128264	0.180767
Mir30a	0	0	0.181789	0	0	0
Mir30c-2	0	0	0	0	0	0
Ogfrl1	69.3395	49.1612	66.0803	50.0612	50.5361	57.0319
B3gat2	4.00036	4.3482	2.45415	1.86398	3.5914	3.7961
Smap1	84.6742	88.1175	86.8042	88.5834	107.998	90.5641
1110058L19Rik	65.3392	58.6563	67.4437	59.2923	76.4455	69.776
Fam135a	89.5318	84.9229	97.348	95.8618	77.8564	75.1086
Col9a1	26.0023	26.7104	77.0785	57.7834	30.5269	39.2264
Col19a1	0.476233	2.30721	1.09073	1.42017	1.66743	1.26537
Lmbrd1	72.1017	68.595	70.1705	83.169	59.5146	76.5547
Bai3	0.85722	1.06486	1.36342	1.50894	2.56528	3.52495
Gm20172	0.0952466	0.0887387	0	0.177522	0	0.361533
4931408C20Rik	0.0952466	0.266216	0.0908945	0	0.128264	0.180767
Gm597	0	0	0.181789	0.0887609	0	0
Phf3	118.677	124.5	108.801	116.277	121.081	114.877
Ptp4a1	46.0041	46.9428	56.3546	52.5465	38.6075	49.6205
Gm13363	0	0	0	0	0	0
4931428L18Rik	0.0952466	0.266216	0.272683	0.0887609	0	0.180767
Lgsn	0	0	0	0.0887609	0	0
4930521A18Rik	0	0	0.0908945	0	0	0
Gm4850	0.0952466	0.354955	0	0.177522	1.28264	0.451917
Khdrbs2	2.57166	1.5973	0.727156	1.86398	0	0.723067
Gm9839	0	0	0	0.0887609	0	0
Gm5415	0.0952466	0.532432	0.81805	0.355044	0	0
Prim2	80.0072	56.3491	91.0763	70.3874	56.5645	79.5374
1700001G17Rik	3.52412	5.5018	6.27172	2.21902	5.0023	2.89227
Rab23	51.9094	52.3558	49.9011	42.694	31.8095	50.2532
Bag2	122.106	112.964	116.527	119.738	122.877	88.3046
Zfp451	61.6246	69.8374	52.2643	53.7891	50.1513	42.9321
Gm15455	1.4287	1.68604	0.727156	0.798848	0.513057	0.632684
Bend6	3.23838	1.24234	5.09009	1.42017	0	1.89805
Dst	122.392	157.156	138.978	122.668	120.953	105.206
Mir5103	0	0.0887387	0	0	0	0.0903834
Ccdc115	85.6267	79.1549	70.7159	78.1984	80.8065	71.4029
Imp4	156.49	139.675	135.705	147.609	141.604	161.334
Ptpn18	5.42906	5.67928	4.63562	3.6392	2.56528	5.33262
Prss39	0.190493	0	0	0	0	0
Cfc1	7.52448	4.70315	6.08993	6.39079	4.23272	5.9653
Prss40	0.476233	0.177477	0.363578	0.177522	0.128264	0
Fam123c	0.0952466	0.621171	0.181789	0.887609	0.128264	0
AA619741	0	0	0	0.0887609	0	0
Arhgef4	2.95265	3.72703	4.9992	2.57407	0.641321	3.34418
Fam168b	156.204	172.153	184.698	150.716	160.202	187.455
Plekhb2	42.7657	36.3829	43.4476	46.422	37.5814	28.7419
Hs6st1	101.152	113.319	110.528	118.407	111.846	119.487
Uggt1	177.921	202.768	186.515	217.819	158.15	191.794
Neurl3	0.761973	1.41982	2.90862	3.6392	0.769585	1.80767
Arid5a	1.90493	2.7509	2.45415	2.92911	2.18049	2.25958
4632411B12Rik	63.1485	68.0626	78.6237	73.9378	81.4478	65.2568
Lman2l	104.581	107.906	98.8932	124.62	105.048	121.746
Cnnm4	13.7155	23.5158	15.6338	16.9533	17.4439	14.6421
Cnnm3	57.4337	66.2878	56.1728	63.9966	48.7404	58.1165
Ankrd23	6.953	9.49504	3.81757	8.69857	6.54147	6.77875
Ankrd39	23.5259	25.9117	25.4505	31.2438	19.2396	29.5554
Sema4c	28.3835	36.0279	21.1784	29.3799	24.6267	33.0803
Fam178b	2.00018	1.06486	0.545367	0.97637	0.641321	0.723067
Cox5b	55.0525	51.2022	56.3546	50.7712	68.3648	58.2069
Actr1b	180.969	174.727	178.517	189.948	159.432	189.353
4933424G06Rik	0.190493	0	0.272683	0.443805	0.513057	0.0903834
Zap70	0.57148	0.70991	0.636261	0.798848	0.513057	0.0903834
Tmem131	82.1026	109.592	87.5314	100.921	90.8111	94.541
Cnga3	0.190493	0.443694	0.272683	0.0887609	0.641321	0.0903834
Inpp4a	17.6206	26.3554	27.9955	17.8409	22.831	24.4939
6330578E17Rik	163.062	132.842	142.25	159.77	124.929	147.325
Unc50	138.393	126.186	136.523	135.538	150.069	141.812
Mgat4a	15.3347	25.5567	24.9051	16.1545	11.672	24.4035
4930594C11Rik	0.476233	0.798648	1.09073	1.24265	0.641321	0.81345
2010300C02Rik	53.9096	51.1135	33.9945	51.215	55.4101	51.6089
Tsga10	5.7148	5.41306	5.45367	7.45592	11.672	5.78454
Lipt1	17.2396	20.4986	16.6337	14.2017	15.1352	17.8959
Mitd1	57.3385	47.0315	44.1747	52.0139	53.1014	52.6935
Mrpl30	101.342	91.9333	97.9842	89.826	119.414	94.4506
Lyg2	0.0952466	0.0887387	0.0908945	0.355044	0	0.0903834
Lyg1	0.0952466	0.0887387	0.0908945	0.0887609	0	0
Txndc9	137.155	126.098	129.979	120.804	159.817	129.881
Eif5b	300.408	295.234	279.137	290.958	346.698	294.469
Rev1	35.527	38.3351	41.9932	40.2975	38.6075	39.7687
Aff3	72.7684	85.4554	88.1676	92.3113	79.3955	98.1563
Lonrf2	3.61937	2.12973	7.18066	1.86398	2.05223	2.53073
Chst10	22.1925	17.1266	19.4514	28.8473	21.2919	19.794
Nms	0	0.0887387	0	0	0.128264	0
Pdcl3	136.107	130.446	130.797	128.792	156.611	128.164
Npas2	0.666726	2.48468	2.18147	0.355044	0.384793	0.361533
Rpl31	56.5765	53.2432	55.9001	50.2387	66.9539	55.7665
Tbc1d8	17.9064	15.1743	17.5426	13.4917	8.08065	10.2133
D1Bwg0212e	136.679	111.633	107.346	133.851	118.516	130.062
Snord89	0.190493	0.266216	0.181789	0	0.513057	0.27115
Rnf149	138.679	146.064	128.525	145.213	117.105	135.123
Creg2	0.761973	0.70991	0.272683	0.97637	0.256528	0
Rfx8	0.952466	0.798648	0.81805	0.0887609	0	0.27115
Gm3646	0	0	0	0	0	0
1700066B17Rik	0.0952466	0.0887387	0	0.0887609	0.641321	0
Map4k4	148.489	169.668	167.791	141.485	163.024	154.375
Gm16894	0.952466	0.976126	0.272683	0.443805	0.128264	0.27115
Il1r2	0.28574	1.24234	1.54521	1.24265	0.641321	3.7961
Il1r1	4.85758	7.80901	5.99903	10.6513	5.0023	5.33262
Il1rl2	0.952466	0.532432	0.727156	1.24265	0.128264	0.81345
Il1rl1	0.0952466	0.354955	0.727156	0.0887609	0.256528	0.180767
Il18r1	0.57148	0.443694	0.0908945	0.177522	0	0.27115
Il18rap	0	0.0887387	0.0908945	0	0	0.451917
Slc9a4	0	0.0887387	0	0	0.128264	0
Slc9a2	0	0.443694	0.0908945	0.0887609	0	0.0903834
Mfsd9	6.953	7.45405	7.63514	7.81096	1.02611	5.423
Tmem182	0.761973	0.266216	0	0.97637	0	0.361533
4930448I06Rik	0	0	0.0908945	0	0	0
2610017I09Rik	0.761973	1.77477	32.722	1.68646	0.769585	0.361533
Pou3f3	0.380986	0.621171	6.72619	1.06513	0.128264	0.632684
2900092D14Rik	0.190493	0.266216	1.99968	0.266283	0.128264	0.0903834
Mrps9	104.39	91.4896	96.8026	89.826	91.8372	101.229
Gpr45	2.19067	2.83964	2.90862	2.21902	2.18049	3.97687
Tgfbrap1	27.7168	38.1576	36.3578	33.9954	22.1897	32.1765
AI597479	63.8152	60.786	65.6258	60.7125	48.3556	44.0167
Fhl2	108.676	95.2166	113.709	82.2814	79.7803	55.4954
Nck2	60.8626	66.1991	71.7157	66.4819	70.8018	64.7145
1500015O10Rik	0	0.443694	0.272683	0.177522	0.128264	0.0903834
Uxs1	28.8597	35.4955	31.2677	33.7291	22.9593	34.4361
Tpp2	172.396	158.221	183.425	196.517	169.437	162.509
A530098C11Rik	0.476233	0.70991	0.272683	0.798848	1.15438	0.27115
1700029F09Rik	133.917	119.265	126.162	111.129	124.031	116.504
Kdelc1	144.203	136.303	135.069	150.272	131.086	145.698
Bivm	65.1487	53.8644	65.3531	68.4347	52.0753	59.653
Ercc5	56.1003	62.3833	67.9891	54.1442	46.9447	52.2416
4832428D23Rik	0.0952466	0.0887387	0.0908945	0	0.128264	0
Gulp1	82.3883	67.4414	68.6253	65.7718	62.0799	65.4376
4930521E06Rik	0.28574	0.354955	0.181789	0.621326	0	0.632684
Col3a1	104.39	146.951	188.333	241.518	94.2742	161.967
Col5a2	91.532	88.3838	119.981	116.454	93.5046	108.55
Wdr75	186.588	151.654	171.245	130.656	140.578	157.99
Slc40a1	19.4303	21.0311	21.542	21.5689	18.0853	23.8612
Gm3852	0	0	0	0.177522	0	0
Gm4776	0	0.266216	0.0908945	0.0887609	0.128264	0.0903834
Dnahc7b	12.6678	22.5396	15.1794	15.977	7.56759	13.919
Slc39a10	234.497	256.544	241.052	284.124	203.812	248.554
Tmeff2	4.76233	13.6658	8.99855	8.96485	6.66974	4.24802
9330175M20Rik	0.190493	0	0.0908945	0.177522	0.128264	0.180767
Sdpr	54.2906	79.8648	119.799	100.832	64.2604	77.2778
Obfc2a	44.7659	34.3419	42.5386	36.5695	35.4009	34.9784
Myo1b	189.922	194.604	182.334	152.669	143.528	172.271
Stat4	2.57166	0.798648	1.45431	2.75159	1.66743	0.5423
Stat1	12.9535	12.4234	16.2701	14.113	10.1329	15.6363
Gls	152.395	126.275	121.708	132.52	109.666	122.56
Nab1	46.1946	57.3252	54.7185	53.8779	39.5054	40.1302
Tmem194b	26.9548	41.3522	44.5383	40.1199	28.6029	38.8648
Mfsd6	11.0486	12.2459	5.27188	12.0715	13.596	10.6652
Inpp1	9.8104	12.6896	14.1795	6.39079	12.5699	12.5633
Hibch	39.7178	33.632	39.3573	46.1557	38.9923	38.9552
1700019D03Rik	2.95265	2.39595	2.09057	1.15389	0.128264	2.25958
Mstn	1.23821	1.86351	1.54521	2.13026	1.66743	1.71728
1700019A02Rik	0.0952466	1.06486	0.272683	0.177522	0.256528	0.0903834
Pms1	38.2891	36.2054	30.5405	38.3447	20.394	36.6956
Ormdl1	158.3	146.863	146.249	156.219	169.822	151.211
Osgepl1	73.2446	70.0148	72.1702	69.411	71.1866	72.0355
Asnsd1	214.4	190.877	204.694	188.173	186.111	213.937
Dnahc7a	6.85776	7.01036	6.81708	7.54468	4.87404	7.77297
Stk17b	34.5745	40.1099	35.6306	41.8064	24.8833	35.0687
Hecw2	22.0972	22.3622	21.0875	20.3262	17.1874	13.8287
Ccdc150	5.23856	6.03423	3.45399	5.14813	3.71966	7.50182
Gtf3c3	51.8142	51.5572	52.9915	59.4698	45.6621	48.4455
Pgap1	43.1467	50.3148	50.3555	42.5165	40.275	44.559
Ankrd44	27.3358	27.7752	29.6316	35.9482	18.9831	21.6016
Sf3b1	537.667	506.698	520.371	524.754	601.559	518.62
Coq10b	48.7663	47.209	57.0817	53.8779	42.712	55.5858
Hspd1	263.071	237.82	232.599	244.359	293.212	255.514
Hspe1	70.292	65.6666	67.3528	63.7303	86.9631	66.4318
Mob4	233.449	197.71	221.782	220.66	247.935	217.643
Rftn2	8.47695	5.67928	9.72571	7.98848	6.798	13.4671
Mars2	18.8588	8.87387	20.0877	13.8467	13.3395	19.342
Boll	0.28574	0.177477	0.454472	0	0.256528	0.5423
Plcl1	12.5726	22.8058	21.7238	12.1602	21.4201	11.7498
9130227L01Rik	0.190493	0.177477	0.181789	0	0	0.632684
Hsfy2	0	0.0887387	0.454472	0	0	0.0903834
Satb2	11.5248	10.4712	6.5444	15.2669	6.02842	9.67102
9130024F11Rik	2.19067	2.48468	1.18163	5.14813	3.97619	9.39987
BC055402	0	0.0887387	0.454472	0.0887609	0.641321	0.903834
4930558J18Rik	5.42906	3.37207	5.18098	5.14813	1.53917	7.41144
1700066M21Rik	19.0493	20.5874	23.0872	27.6934	17.8287	23.8612
1110034B05Rik	54.1953	48.2739	48.9921	49.5286	59.1298	56.4896
9430016H08Rik	89.6271	84.0356	90.1673	94.7966	81.7043	93.1853
Spats2l	20.859	15.618	21.9056	22.0127	26.1659	18.9805
Kctd18	15.8109	25.2905	25.6322	26.5395	15.0069	22.7766
Sgol2	134.393	141.45	123.707	114.413	123.903	125.543
Aox1	0.28574	0.976126	1.81789	1.06513	0.384793	0.5423
Aox3	0.57148	0.798648	0.727156	1.5977	0.769585	0.361533
Aox4	4.2861	10.9149	3.3631	4.79309	2.05223	0.5423
Aox3l1	1.14296	0.70991	0.454472	0.532565	0	0
Bzw1	366.89	314.756	333.583	352.292	380.816	352.857
Clk1	228.497	221.669	205.694	231.133	301.164	245.21
Ppil3	89.4366	67.5302	79.4418	69.8548	71.0584	77.1874
Nif3l1	105.152	83.6806	111.891	85.8318	92.3502	107.104
Orc2	157.252	133.019	117.617	129.68	81.1912	127.892
Fam126b	44.0992	47.209	51.3554	41.9839	41.3011	50.1628
Ndufb3	71.6255	63.9806	68.6253	63.0202	82.2174	67.3356
Gm20257	0.0952466	0.177477	0.0908945	0.887609	0.256528	0.361533
Als2cr12	0.190493	0	0.181789	0.0887609	0	0
Cflar	30.3837	38.7788	39.3573	39.2323	44.2512	40.4918
Casp8	33.4316	31.6797	34.5399	38.1672	30.0138	40.1302
Trak2	49.433	45.9667	46.3562	40.475	39.7619	34.2553
Stradb	51.4332	44.9018	56.0819	58.7597	44.5077	52.6031
Als2cr11	0.476233	0.354955	0.636261	0.0887609	0	0
Als2cr4	93.3417	93.4419	93.894	97.992	95.9416	104.031
Mpp4	0.380986	2.12973	1.81789	0.443805	1.53917	0.994217
Als2	19.6208	22.1847	23.1781	18.7286	25.268	16.269
Cdk15	0.190493	0.443694	0.0908945	0.621326	0.128264	1.17498
Fzd7	74.4829	82.527	93.5304	67.2808	38.8641	61.1895
Gm973	0.761973	0.798648	2.63594	0.798848	1.53917	0.723067
Sumo1	81.6263	75.6054	78.1692	76.6007	104.535	78.7239
Nop58	255.07	202.324	211.057	203.351	222.795	225.416
Snord70	0.0952466	0.177477	0.0908945	0	0	0.0903834
Snord11	0	0	0.0908945	0	0	0
Bmpr2	16.7634	33.8982	21.0875	30.8	28.2181	23.8612
Fam117b	71.5302	70.636	72.8065	61.1563	61.182	78.6335
Ica1l	2.28592	2.92838	1.90878	2.48531	0.128264	0.903834
Wdr12	134.869	96.459	100.711	91.9563	100.559	122.831
Carf	2.95265	5.94549	4.27204	4.26052	3.20661	2.1692
Nbeal1	95.2466	122.637	108.255	100.034	101.97	77.9105
Cyp20a1	35.7175	42.5946	34.8126	56.7182	40.788	37.5091
Abi2	185.826	186.351	186.606	188.883	184.7	159.798
Raph1	122.868	127.074	116.799	107.134	113.001	117.318
Cd28	0.0952466	0.177477	0	0.266283	0	0.0903834
Ctla4	0	0	0	0	0.256528	0
Icos	0.28574	0	0	0.443805	0	0.27115
9530026F06Rik	0	0.0887387	0	0.0887609	0.128264	0.0903834
Pard3b	28.3835	37.8027	35.2671	20.06	26.8072	29.0131
Nrp2	111.153	168.249	174.245	191.013	179.313	121.746
4930487H11Rik	0.380986	2.39595	1.27252	1.42017	1.92396	0.27115
Ino80d	52.4809	71.7009	59.445	67.7246	66.6974	64.6241
Gm11602	3.61937	5.32432	5.09009	3.46168	4.61751	4.69994
Ndufs1	170.206	153.252	150.43	166.515	138.397	161.967
Eef1b2	154.204	141.716	145.977	141.485	175.081	149.494
Snora41	3.04789	3.54955	2.72683	2.13026	1.15438	3.52495
Gpr1	1.33345	0.621171	0.81805	2.13026	1.02611	0
Zdbf2	113.724	141.183	124.162	128.792	130.316	107.556
Adam23	4.57184	6.47793	6.5444	5.14813	5.90015	4.51917
Dytn	0.28574	0.266216	0.0908945	0.0887609	0.256528	0
Mdh1b	0.85722	0.177477	0.81805	0.532565	0.128264	0.0903834
Fastkd2	102.771	92.2883	96.439	97.1932	76.1889	105.025
4933402D24Rik	0.190493	0.177477	0.0908945	0.621326	0.256528	1.26537
Gm13749	0.0952466	0	0	0	0	0
Mir1958	0	0	0.0908945	0	0.256528	0
Klf7	38.8606	55.9054	32.8129	40.2975	47.3295	51.3378
Creb1	175.54	169.58	176.426	158.705	164.306	175.344
Mettl21a	70.7682	66.6428	63.1717	62.5764	62.2081	59.7434
2810408I11Rik	38.9559	27.0653	34.9035	24.2317	25.268	28.4708
Ccnyl1	34.1935	35.0518	37.6303	32.8415	25.9094	35.8822
Fzd5	44.2897	72.8545	46.7198	47.7534	46.5599	49.2589
Plekhm3	23.4307	39.6662	38.2666	45.7119	25.1398	34.4361
Akr1cl	0.476233	0	0	0.887609	1.41091	1.26537
Cryge	0.761973	0.354955	1.99968	0.0887609	0.641321	0
Crygd	0	0	0	0	0	0
Crygc	0	0.266216	0	0.0887609	0	0
Crygb	0	0.354955	0	0	0	0
Cryga	0.476233	0.0887387	0	0	0	0
D630023F18Rik	0.952466	0.976126	1.6361	0.887609	0	0.903834
Idh1	182.683	168.337	188.606	181.25	210.866	187.726
Pikfyve	56.1955	58.745	63.9897	55.8306	49.2535	58.7492
Pth2r	6.47677	4.43694	3.81757	11.4502	1.28264	6.59799
Crygf	0	0.0887387	0.181789	0	0	0.27115
Mtap2	15.2395	16.9491	24.9051	22.0127	7.56759	9.94217
Unc80	0.28574	0.70991	1.45431	1.33141	0.897849	0.451917
Rpe	110.296	89.6261	93.2577	94.7079	79.139	92.0103
1110028C15Rik	43.7182	53.8644	56.5364	63.109	60.7972	61.0088
Acadl	88.7698	78.0901	77.3512	93.6428	72.0845	84.7796
Myl1	60.0054	67.2639	48.9012	56.0081	38.6075	10.0326
Lancl1	139.632	126.186	135.978	120.626	138.782	141.45
Cps1	0	0.354955	0.363578	0.266283	0	0.0903834
Erbb4	4.0956	3.10585	4.9083	3.28415	0.769585	0.723067
Ikzf2	86.3887	105.422	93.9849	75.9793	96.3264	79.6278
Spag16	4.47659	3.01712	3.18131	4.70433	5.90015	4.60955
Vwc2l	0.190493	0.621171	0.363578	0.177522	0	0
Bard1	26.8595	20.5874	26.0867	20.9476	18.47	27.3862
Abca12	0.57148	0.443694	0.272683	0.177522	0.641321	0.0903834
Atic	92.0082	62.9157	79.6236	68.7897	75.0346	94.9929
Fn1	364.604	365.87	385.574	474.338	459.314	373.012
Apol7d	2.66691	1.86351	4.81741	2.13026	2.69355	4.15764
Gm8883	0	0	0	0.0887609	0	0.0903834
4933417E11Rik	0	0.532432	0.636261	0.266283	0	0.5423
Mreg	10.3819	6.74414	11.4527	13.1366	11.672	11.2979
Pecr	46.8613	34.4306	36.3578	36.9245	36.0422	43.7456
Tmem169	6.38152	8.96261	5.27188	16.0657	9.74808	6.23645
Xrcc5	147.251	130.801	136.433	127.816	125.058	145.698
March4	0.0952466	0.0887387	0.454472	0.0887609	0.256528	0.0903834
Smarcal1	58.6719	58.3901	82.2595	73.494	65.6713	76.0124
Ankar	0.476233	0.887387	0.0908945	0.443805	0.513057	0.0903834
Rpl37a	61.7198	58.2126	59.8086	55.4756	70.8018	59.4723
Igfbp2	204.494	198.065	196.059	184.711	241.137	198.211
Igfbp5	599.482	671.486	574.089	650.44	741.88	636.932
Tnp1	0	0.0887387	0	0.0887609	0	0
1700027A15Rik	0	0	0.0908945	0	0	0.0903834
Pinc	0.476233	0.0887387	0.0908945	0	0	0
D530049I02Rik	0.0952466	0.177477	0.81805	0	0	0.27115
6030407O03Rik	0	0.177477	0.363578	0.355044	0.384793	0.361533
Tns1	20.3828	28.8401	29.6316	25.7407	27.7051	30.4592
Rufy4	0.85722	0.443694	0.545367	0.0887609	0	0
Cxcr2	0.0952466	0.621171	0	0.177522	0	0
Cxcr1	0.0952466	0.177477	0.0908945	0	0	0
Arpc2	240.498	225.485	229.872	226.429	301.036	237.437
Gpbar1	15.5252	6.74414	17.7244	17.0421	12.4416	16.1786
Aamp	261.452	244.83	249.596	244.714	295.521	258.768
Pnkd	75.2448	67.1752	72.1702	69.3223	72.341	64.4433
Tmbim1	30.7647	33.5432	30.9041	38.7885	19.3679	36.8764
Gm216	0.666726	1.24234	1.6361	1.42017	0.128264	1.35575
Slc11a1	0	0	0.0908945	0	0	0.27115
Ctdsp1	55.5288	66.9977	66.7165	51.215	65.03	57.1223
Mir26b	0	0	0	0	0.128264	0
Vil1	3.80986	5.41306	1.99968	1.5977	3.46313	1.6269
Usp37	106.486	120.152	97.8933	114.058	97.2243	102.947
Rqcd1	253.07	243.588	250.142	242.85	244.087	265.275
Plcd4	0.0952466	0.354955	1.18163	0.97637	0.384793	0.361533
Zfp142	25.3356	29.1063	31.8131	26.6283	26.2942	26.6631
Bcs1l	38.2891	34.5194	35.9033	36.9245	46.9447	33.8034
Rnf25	63.8152	63.3594	66.353	64.4404	59.2581	63.7203
Stk36	12.5726	17.3928	17.9062	14.6455	18.9831	19.9747
Ttll4	28.8597	29.1063	28.6318	32.309	24.1137	33.9841
Cyp27a1	8.00072	13.4883	11.2709	14.2017	10.2611	12.2018
Prkag3	2.66691	2.48468	1.09073	2.39654	0	1.0846
Wnt6	0.28574	0	0.272683	0.443805	0.128264	0
Wnt10a	0.190493	0.177477	0.181789	0.355044	0	0
Cdk5r2	0.666726	0.0887387	0.636261	0.266283	0.256528	0.451917
Fev	1.71444	0.887387	1.09073	1.33141	3.84793	0.5423
Cryba2	0.0952466	0.0887387	0	0.0887609	0	0
Mir375	0	0.0887387	0.0908945	0	0	0
Ccdc108	0	1.06486	0.363578	1.06513	0	0.27115
Ihh	1.80969	0.887387	0.363578	1.33141	1.92396	3.70572
Nhej1	16.7634	26.7104	23.9961	22.5453	25.7811	25.4881
Slc23a3	0.0952466	0.0887387	0.363578	0.266283	1.02611	0.0903834
1810031K17Rik	33.9078	40.1986	37.4485	42.7828	49.1252	40.0398
Fam134a	69.6253	81.3734	87.5314	83.524	58.1037	74.2047
Zfand2b	42.0038	46.2329	45.4472	54.2329	60.9255	58.8396
Abcb6	25.1451	49.6937	31.904	30.2675	28.9877	20.7882
Atg9a	29.336	30.3486	25.9049	34.7055	26.4224	25.3073
Ankzf1	12.8583	16.1504	16.5428	22.1902	20.5223	19.6132
Glb1l	5.61955	10.5599	6.90798	10.4738	6.28495	10.0326
Stk16	139.917	127.961	144.886	119.206	123.775	131.417
Tuba4a	64.6725	44.5468	35.8124	30.6225	30.1421	44.3782
A630095N17Rik	0	0.0887387	0.454472	0	0	0
Dnajb2	28.193	26.0004	34.0854	29.9124	21.0353	30.0073
Ptprn	1.90493	3.01712	2.36326	6.1245	7.56759	2.80188
Resp18	0.761973	0.0887387	0.181789	0.710087	0	0.361533
Dnpep	209.828	180.317	188.061	197.937	227.797	208.153
Des	206.685	184.577	164.519	204.594	290.005	170.553
Gm15179	1.71444	0.887387	1.18163	1.06513	0.513057	0.361533
Speg	89.2461	123.702	85.3499	99.2347	125.058	117.137
Gmppa	40.7656	48.895	45.5381	45.5343	53.7427	50.7051
Accn4	1.14296	0.443694	0.0908945	0.355044	0.256528	0
Chpf	102.104	105.067	102.62	115.389	72.341	135.394
Tmem198	1.14296	2.39595	3.18131	1.5977	3.33487	0.723067
Obsl1	213.543	248.557	229.599	246.844	254.476	232.828
Inha	20.859	32.5671	30.5405	36.6583	26.0376	26.5727
Stk11ip	56.2907	70.0148	59.445	62.1326	40.9163	62.7261
Slc4a3	16.3824	30.2599	25.2687	23.1666	19.2396	16.7209
Gm17751	0	0.0887387	0	0.266283	0.256528	0.180767
Epha4	114.867	139.586	103.438	93.554	83.8848	93.5468
Pax3	0.476233	0	0.181789	0.266283	0.128264	0.0903834
Sgpp2	2.95265	5.59054	1.90878	4.43805	1.28264	2.07882
Farsb	197.732	153.695	181.334	191.369	189.959	177.242
Mogat1	0.0952466	0.887387	0.181789	1.50894	2.05223	0.723067
Acsl3	149.537	161.859	139.432	173.705	188.292	171.367
Utp14b	12.3821	17.4815	18.088	18.196	13.4677	20.4266
Kcne4	0.0952466	0.0887387	0	0.0887609	0	0.0903834
Scg2	0.380986	1.06486	0.0908945	0	0.128264	0.180767
Ap1s3	11.3343	11.891	16.361	9.40866	10.9025	9.30949
Wdfy1	64.8629	53.0657	54.1731	55.298	59.6429	47.2705
Mrpl44	74.8638	71.7896	74.8061	80.5949	68.4931	95.1737
Serpine2	155.442	158.044	159.156	164.208	147.376	165.311
Fam124b	0.761973	0.798648	0.999839	1.50894	1.28264	1.26537
Cul3	152.966	147.572	149.34	158.971	180.083	150.85
1700016L21Rik	0	0	0	0	0	0.0903834
Dock10	4.85758	3.99324	4.09025	2.66283	0.256528	0.994217
9430031J16Rik	0.190493	0.177477	0.272683	0.0887609	0	0
Irs1	94.4846	91.6671	99.5294	82.6364	66.3126	69.776
Rhbdd1	19.9065	29.7275	19.9968	28.6698	24.2419	18.4382
Col4a4	0.476233	1.06486	3.09041	0.443805	0	3.61533
Col4a3	1.33345	1.1536	1.27252	0.621326	0.641321	1.35575
Mff	218.781	205.963	219.147	209.298	230.619	202.368
Tm4sf20	0.476233	0.266216	0.454472	0.355044	0	0.0903834
Agfg1	172.492	140.118	138.614	149.74	146.349	135.123
Slc19a3	2.19067	2.66216	3.99936	1.95274	0.256528	1.44613
Ccl20	0.190493	0.266216	0.727156	0	0.128264	0.0903834
Wdr69	0.380986	0.532432	0.727156	0	0.641321	0.0903834
Sphkap	109.724	104.357	116.436	147.876	142.502	123.373
Pid1	8.85794	11.2698	7.45335	21.6577	14.6221	13.196
Dner	1.71444	0.70991	0.999839	0.710087	0.513057	0.180767
Mir5126	0	0	0	0	0	0
Trip12	368.509	399.413	379.03	395.519	346.698	356.11
Fbxo36	12.1916	10.0275	15.0885	16.7758	20.5223	14.1902
Slc16a14	0.0952466	0.354955	0.0908945	0.0887609	0	0.0903834
A530032D15Rik	0.57148	1.06486	0.636261	0.443805	0.897849	0.27115
Gm7609	0	0.0887387	0	0	0	0
C130026I21Rik	2.57166	2.21847	1.90878	1.86398	0.897849	2.7115
Sp110	0.476233	1.5973	0.81805	1.06513	0.641321	0.5423
Sp140	1.90493	4.17072	5.09009	6.21326	6.02842	3.97687
Sp100	0.28574	0.266216	0.181789	0.266283	0	0.451917
A630001G21Rik	2.00018	1.77477	3.54488	0.710087	2.82181	1.26537
Cab39	206.018	187.594	196.514	186.575	173.413	191.342
Itm2c	169.348	175.791	184.425	193.854	188.677	181.219
4933407L21Rik	0.28574	0.976126	0.636261	0.355044	0	0
Gpr55	0	0.532432	0.0908945	0	0	0.27115
Spata3	0	0.532432	0.0908945	0.0887609	0.256528	0
2810459M11Rik	0.952466	0.621171	2.90862	0	0.769585	0
Psmd1	326.886	291.684	285.5	329.48	346.442	327.278
Htr2b	0.190493	0.0887387	0.454472	0.710087	0	0.0903834
Armc9	36.7652	29.0176	29.9043	31.0663	31.4247	37.6899
B3gnt7	29.8122	33.4545	28.8135	28.8473	25.1398	34.4361
Ncl	534.429	475.107	471.651	460.935	533.579	516.27
Snora75	0.85722	0.177477	0.545367	0.443805	0.897849	0.361533
Snord82	0	0.0887387	0.0908945	0	0	0
C130036L24Rik	5.14332	5.05811	4.9083	3.28415	2.56528	5.24224
Nmur1	0	0.0887387	0	0.0887609	0	0
1700019O17Rik	0.0952466	0.177477	0	0	0	0
Ptma	73.2446	70.636	71.6248	68.2571	97.6091	74.4759
Pde6d	96.0086	103.114	105.892	95.773	117.49	101.862
Cops7b	125.44	121.04	115.254	117.608	110.435	133.315
Nppc	0	0.354955	0.181789	0	0	0
Dis3l2	47.909	57.8576	58.8087	62.0439	47.3295	57.6646
Alppl2	0	0.266216	0.272683	0	0	0
Alpi	0	0.266216	0	0.266283	0	0.0903834
Akp3	0.0952466	0	0	0	0	0
Ecel1	0.380986	1.06486	0.727156	1.15389	0.256528	0.180767
Prss56	0	0.621171	0.0908945	0.0887609	0	0.632684
Chrnd	0.666726	0.177477	0	0	0	0.0903834
Chrng	0	0.354955	0	0.532565	1.15438	0.0903834
Eif4e2	179.064	177.655	180.153	170.598	173.413	176.971
Efhd1	1.90493	2.7509	2.27236	5.94698	12.9547	0.0903834
Gigyf2	74.5781	95.1279	80.2598	90.0923	89.5284	84.4181
Kcnj13	1.23821	1.68604	0.181789	0.710087	0	0.632684
3110079O15Rik	0	0.266216	0	0	0	0
Ngef	1.80969	1.1536	0.908945	0.443805	2.30876	0.451917
Neu2	0	0.798648	0.181789	0.798848	0.769585	0.180767
Inpp5d	6.28628	3.9045	4.27204	6.03574	5.25883	6.86914
Atg16l1	50.2902	53.9531	50.2646	55.2093	43.4816	59.0203
Scarna6	0	0	0	0	0	0
Sag	0.57148	0.70991	1.27252	1.68646	2.05223	0.994217
Dgkd	67.6251	65.8441	66.7165	61.3338	51.0492	53.1454
Usp40	73.5304	88.3838	76.8967	81.1275	63.7473	67.7875
Ugt1a10	0	0.0887387	0	0.0887609	0	0
Ugt1a9	0.0952466	0	0	0	0.128264	0
Ugt1a7c	0	0	0	0.0887609	0.128264	0.0903834
Ugt1a6b	0	0.0887387	0	0.0887609	0	0
Ugt1a6a	0	0	0	0	0	0
Ugt1a5	0	0	0	0	0	0
Ugt1a2	0	0	0	0.532565	0	0
Dnajb3	18.8588	15.4405	19.815	13.9355	11.8003	15.9979
Ugt1a1	0.0952466	0.443694	0.181789	0.0887609	0	0.27115
Heatr7b1	0.952466	3.9045	1.27252	1.95274	1.41091	1.98843
Hjurp	19.5256	22.0072	16.8155	17.9297	19.6244	13.2864
6430706D22Rik	0	0	0	0	0	0
A730008H23Rik	0.0952466	0.0887387	0	0	0	0
Trpm8	0.0952466	0.70991	0.454472	0.0887609	0.128264	0.180767
Spp2	2.00018	1.06486	4.09025	0.798848	0.641321	0.903834
Glrp1	0	0	0	0.0887609	0.128264	0
Gm19589	0.190493	0.621171	0.0908945	0	0.128264	0.0903834
Arl4c	77.1498	87.0527	78.4419	63.7303	82.4739	84.2373
2410088K16Rik	0	0.266216	0	0	0	0
1700067G17Rik	0	0.0887387	0	0.0887609	0	0
Sh3bp4	69.2443	78.6225	89.9855	76.6007	70.1605	61.3703
C030007H22Rik	0	0	0.363578	0.0887609	0	0
Agap1	86.1029	101.872	98.166	77.222	64.9017	79.8085
4933400F21Rik	3.33363	8.07522	5.45367	2.92911	3.84793	4.42879
Gbx2	9.33417	8.43018	6.99887	10.03	20.0092	13.0152
Asb18	0.0952466	0.0887387	0.545367	0.0887609	0	0
Iqca	0.761973	0.532432	0.636261	0.0887609	0.513057	0.0903834
Cxcr7	41.8133	33.8094	33.4492	14.113	16.9309	25.5785
Cops8	201.161	187.949	203.331	183.824	194.705	198.572
Col6a3	0.85722	1.06486	1.6361	1.68646	0.641321	0.0903834
Mlph	0.57148	1.24234	0.545367	1.42017	0.128264	0.0903834
Prlh	0.190493	0.177477	0	0.0887609	0	0
Rab17	3.04789	2.48468	1.45431	3.37291	2.69355	5.24224
Lrrfip1	141.251	141.183	121.889	145.745	152.378	118.312
Rbm44	0.85722	1.24234	0.545367	1.33141	0.128264	3.61533
Ramp1	15.43	10.5599	11.4527	29.2023	52.7166	14.6421
Ube2f	110.2	97.4351	103.438	99.4122	97.4808	98.6083
Scly	14.3822	14.1095	15.0885	14.113	22.4462	15.7267
Espnl	0.190493	0.266216	1.27252	1.42017	0.897849	0.903834
Klhl30	63.4342	57.5914	46.8106	60.6237	66.5691	40.1302
Fam132b	9.8104	14.3757	14.0886	11.2726	12.1851	12.4729
Ilkap	169.825	160.262	161.883	157.196	180.724	170.192
1700020N18Rik	0	0	0.0908945	0.177522	0	0
Hes6	85.8172	89.3599	97.1662	85.1217	101.329	92.7333
Per2	16.4777	23.782	13.3615	16.9533	15.7765	11.9306
Traf3ip1	23.8117	35.5842	37.9939	31.5989	28.7312	31.0015
Asb1	28.955	25.823	32.1766	25.7407	23.4724	23.9516
Twist2	38.3844	47.0315	64.0806	32.3977	46.0469	38.3225
Hdac4	67.3394	89.0049	74.1699	76.8669	70.4171	67.426
Ndufa10	172.111	154.938	164.701	152.314	166.487	164.227
Olfr1416	0	0	0	0	0	0
Olfr1415	0	0.0887387	0	0	0	0
Olfr1414	0.0952466	0.0887387	0	0	0	0
Olfr1413	0	0	0	0	0	0
Olfr1412	0.0952466	0	0	0	0	0.0903834
Olfr1411	0	0.0887387	0	0	0	0
Olfr1410	0	0	0	0	0.256528	0
Olfr12	0	0	0.181789	0	0	0
Myeov2	58.1004	56.704	57.5362	51.8364	72.4693	57.9357
Otos	0	0	0.0908945	0	0.128264	0
Gpc1	77.5307	96.5477	97.2571	98.6134	77.2151	124.277
Mir149	0	0	0	0	0	0
Ankmy1	0.380986	0.798648	0.0908945	0.177522	0	1.0846
Dusp28	21.7162	18.6351	20.9057	17.9297	19.3679	21.5112
Rnpepl1	59.5291	68.5063	63.717	59.4698	46.0469	58.5684
9430060I03Rik	3.23838	4.3482	5.18098	3.55044	3.97619	4.51917
Capn10	49.052	46.4991	56.9908	43.2266	40.0184	55.6762
Gpr35	0.28574	3.19459	0.545367	1.95274	0.256528	0.361533
Aqp12	0	0	0	0.0887609	0.128264	0
Kif1a	15.2395	17.0378	18.9969	15.4444	20.5223	15.1844
Agxt	0	0.976126	0.636261	0.177522	0	0.0903834
2310007B03Rik	0.952466	0.70991	3.09041	1.77522	0.513057	0.27115
Sned1	0.380986	0.976126	1.45431	0.355044	0.641321	1.44613
Mterfd2	53.8143	50.0486	62.899	48.0197	58.8733	59.2915
Pask	39.7178	37.6252	48.265	44.8243	26.0376	49.982
Ppp1r7	132.298	115.804	118.708	124.975	121.21	125.543
Ano7	1.23821	1.41982	0.81805	1.95274	0.897849	0.361533
Hdlbp	322.886	336.586	365.396	402.442	356.446	365.33
Sept2	231.354	197.177	217.329	231.222	245.369	227.043
Farp2	3.52412	4.52567	7.27156	3.90548	2.56528	4.3384
Stk25	140.394	177.211	154.884	154.977	168.924	154.827
Bok	74.1971	65.6666	69.1707	51.215	83.3717	60.1953
Thap4	59.2434	61.5847	63.8988	61.6888	48.6121	77.4585
Atg4b	108.962	104.091	111.164	102.696	91.5806	116.414
Dtymk	176.873	166.474	171.154	160.391	207.531	169.83
Ing5	62.4818	58.0351	65.1713	64.7067	42.8402	61.0992
D2hgdh	15.43	21.2973	19.0878	20.415	13.2112	12.8344
Gal3st2	0	0	0	0	0	0
Gm9994	0.0952466	0.0887387	0	0	0	0
Gm6086	0	0.177477	0.0908945	0.177522	0	0
Neu4	0.952466	0.354955	0.363578	0.266283	0.128264	0.180767
Pdcd1	0.0952466	0.177477	0	0.0887609	0.256528	0.0903834
4930440C22Rik	0.0952466	0.266216	0.0908945	0.266283	0	0
Fam174a	42.5752	45.168	44.5383	42.0727	45.4055	46.3667
St8sia4	4.19085	8.16396	8.72587	10.4738	2.43702	10.0326
4930598F16Rik	0	0	0.0908945	0	0.128264	0
1700063A18Rik	0	0	0	0.0887609	0	0
4930533P14Rik	0	0	0	0.0887609	0	0
Slco4c1	0.28574	0.177477	0.545367	0.443805	0.128264	0.723067
Slco6b1	0.0952466	0.266216	0.0908945	0	0	0.0903834
Slco6c1	0.0952466	0.0887387	0	0.0887609	0	0
D1Ertd622e	21.7162	18.2802	30.8132	20.3262	24.4985	28.3804
Ppip5k2	170.777	154.76	150.885	142.017	110.435	135.394
Gin1	24.8594	21.0311	28.9953	24.7643	24.3702	21.0593
Pam	62.4818	93.7081	53.1733	61.6001	80.2934	48.807
B230216N24Rik	1.61919	3.99324	2.54505	2.48531	1.41091	1.26537
1810006J02Rik	0	0	0.363578	0.443805	0	0.361533
Slco6d1	0	0.0887387	0.0908945	0.177522	0	0
Cntnap5b	0.0952466	0.266216	0.0908945	0.532565	0	0.361533
Gm20268	0	0.0887387	0.0908945	0	0	0.0903834
Cdh20	2.09543	1.33108	1.27252	2.84035	1.41091	0.994217
Rnf152	13.2393	31.0585	44.9019	18.0185	14.6221	23.2285
Pign	63.1485	63.7144	66.1712	79.1747	48.3556	56.0377
2310035C23Rik	73.5304	71.7009	71.8975	61.7776	63.106	61.6415
Tnfrsf11a	3.42888	0.887387	1.09073	2.84035	0.897849	0.451917
Zcchc2	16.6682	28.8401	15.6338	21.2139	21.1636	21.2401
LOC626049	0	0	0.0908945	0.177522	0	0
Phlpp1	25.0499	25.1131	26.1776	30.1787	22.5745	27.115
Bcl2	70.4825	91.1347	90.1673	98.1696	82.8587	82.0681
Kdsr	89.8176	96.459	90.44	93.2877	68.7496	91.2872
Vps4b	199.637	162.214	182.789	185.599	160.843	196.132
Serpinb5	0	0	0.0908945	0	0	0
Serpinb12	0.190493	0.177477	0	0.0887609	0	0.0903834
Serpinb13	0.0952466	0.266216	0.0908945	0.0887609	0.128264	0.0903834
Serpinb3a	0	0.0887387	0.0908945	0.0887609	0.128264	0
Serpinb3d	0	0.0887387	0	0.0887609	0	0.0903834
Serpinb3b	0.190493	0.177477	0.0908945	0	0.128264	0.0903834
Serpinb3c	0	0.0887387	0	0	0	0.180767
Serpinb11	0.0952466	0.266216	0.181789	0.0887609	0	0.180767
Serpinb7	0.0952466	0.0887387	0.181789	0.355044	0	0
Serpinb2	0.0952466	0	0.181789	0.177522	0.128264	0
Serpinb10-ps	0	0.0887387	0.363578	0	0	0
Serpinb8	0	0.177477	0.454472	0.266283	0.128264	0.5423
Cdh7	0.28574	0.177477	0.0908945	0.443805	0	0.0903834
Cdh19	0.0952466	0.266216	0.181789	1.5977	0	1.17498
Dsel	25.0499	29.6387	25.4505	25.8294	19.3679	23.0478
Cntnap5a	0.761973	0	0.0908945	0.0887609	0	0
Tsn	293.36	299.937	294.407	268.591	356.061	300.434
Mki67ip	188.398	152.187	173.336	147.521	160.843	182.484
Clasp1	135.822	163.989	123.98	136.781	134.934	128.344
2900060B14Rik	2.00018	0.177477	0.727156	0.621326	1.02611	1.26537
Tfcp2l1	3.33363	1.95225	4.54472	2.84035	1.02611	2.25958
Gli2	36.6699	44.0144	35.7215	37.9897	30.3986	37.6899
Inhbb	0.190493	1.33108	0.272683	0.355044	0	0.0903834
Ralb	158.205	144.112	152.884	160.036	151.224	165.402
Tmem185b	59.4339	49.0725	56.4455	56.7182	34.2465	55.8569
Epb4.1l5	258.88	274.735	233.781	271.165	297.83	248.102
Ptpn4	23.6212	18.5464	17.9062	17.1309	13.2112	17.1728
Tmem177	24.2879	21.741	18.9969	22.3677	13.2112	23.4997
Gm101	0.761973	0.266216	1.18163	0.0887609	0.897849	0.180767
Sctr	1.52395	0.266216	0.454472	0.97637	0.641321	0.0903834
Tmem37	38.6701	33.0108	37.7212	42.6052	37.0684	34.7976
Dbi	81.1501	78.0901	77.6239	74.4704	103.509	77.4585
3110009E18Rik	22.2877	17.659	24.1779	17.5747	25.1398	23.2285
Steap3	8.85794	3.37207	4.81741	8.78733	1.28264	1.44613
C1ql2	1.52395	0.70991	3.99936	0.177522	1.92396	0.723067
Marco	0.0952466	0.266216	0.272683	0.0887609	0.128264	0.0903834
En1	0	0.354955	0.181789	0.266283	0.128264	0.180767
B230209K01Rik	0.190493	0.266216	0.272683	0.0887609	1.66743	0
Insig2	55.9098	51.291	59.7177	67.4583	71.5714	55.3146
Ccdc93	33.2411	29.1063	30.0861	22.1015	28.7312	30.64
Htr5b	0.28574	0	0.363578	0.887609	0.513057	0.27115
Ddx18	95.6276	88.295	95.1665	87.9621	86.5783	97.0717
Dpp10	0	0.532432	0.0908945	0.443805	0.769585	0.0903834
Actr3	208.876	199.84	183.607	200.333	204.325	186.28
Slc35f5	71.7207	79.7761	79.7144	93.0214	74.0085	70.9509
Gpr39	0.761973	1.33108	0.0908945	0.355044	0	0
Lypd1	0.380986	0.976126	0.0908945	1.86398	1.7957	1.0846
Nckap5	9.33417	8.69639	7.81692	7.45592	5.90015	4.60955
Mgat5	3.23838	8.43018	6.72619	7.54468	8.46544	3.70572
Tmem163	13.8108	24.1369	21.1784	7.98848	4.74578	5.87492
Acmsd	2.8574	0.177477	1.09073	0.710087	0.384793	0.27115
2900009J06Rik	0.380986	0.354955	0.545367	0.532565	0.513057	0.632684
Ccnt2	95.4371	102.759	90.9854	106.158	89.0154	98.066
Ysk4	0.761973	0.266216	0.454472	0.443805	0	0.451917
Rab3gap1	35.527	35.5842	38.9937	36.3032	44.8925	31.363
Zranb3	43.1467	47.5639	46.7198	51.7476	37.3249	47.9032
R3hdm1	118.963	141.893	122.708	125.064	107.357	104.302
Mir128-1	0	0	0	0	0	0.0903834
Ubxn4	243.736	247.758	229.509	245.246	249.346	241.504
Lct	3.71462	1.50856	4.27204	1.42017	1.66743	2.62112
Mcm6	334.22	280.858	285.227	326.551	308.732	323.934
Dars	264.69	208.004	216.692	242.672	258.837	245.12
Cxcr4	49.3377	57.5914	34.6308	35.1493	43.0968	51.7897
Thsd7b	0.57148	0.70991	0.908945	0.443805	1.28264	1.26537
Daf2	0	0.354955	0.363578	0.266283	0	0.0903834
Cd55	12.6678	12.4234	26.8139	21.1251	10.7742	14.9133
Zp3r	0.0952466	0.266216	0.0908945	0.177522	0	0
C4bp	0.380986	0.0887387	0.181789	0	0	0
C4bp-ps1	0.28574	0.177477	0	0	0.384793	0.27115
Pfkfb2	14.7632	23.2495	19.2696	23.6992	17.4439	24.4035
Yod1	21.7162	18.8126	18.9969	25.5631	11.159	15.9075
AA986860	2.38117	5.05811	5.54456	5.14813	4.74578	8.85757
Fcamr	0	0.0887387	0.454472	0	0.128264	0.0903834
Pigr	0	0	0	0.177522	0	0.0903834
Faim3	0.190493	0	0.181789	0.266283	0	0.180767
Il24	0	0	0	0	0	0.0903834
Il20	0.0952466	0.0887387	0.181789	0	0	0.0903834
Il19	0.190493	0.0887387	0.272683	0.443805	0.128264	0.180767
Il10	0.476233	0.0887387	0	0	0	0
Mapkapk2	229.163	218.652	222.782	221.991	198.553	216.378
Dyrk3	19.8113	15.5293	20.5421	12.6928	18.8548	15.2748
Eif2d	119.725	115.183	125.071	124.975	110.179	129.881
Rassf5	39.6226	38.6901	31.3586	39.9424	49.8948	23.8612
Ikbke	1.80969	2.48468	2.09057	2.21902	2.69355	3.97687
Srgap2	54.9573	51.8234	59.5359	54.8542	68.1083	53.8685
Fam72a	25.6213	16.5054	20.0877	15.7994	18.2135	21.5112
Avpr1b	0.666726	0.354955	0.363578	0.443805	0.641321	1.17498
Ctse	4.19085	0.266216	4.45383	9.7637	0	4.3384
5430435G22Rik	0	0.177477	0.0908945	0.266283	0.128264	0.0903834
Slc26a9	0.476233	0.266216	1.09073	0.621326	0.128264	0.180767
Pm20d1	10.3819	13.3995	16.7246	16.1545	12.9547	9.94217
Slc41a1	21.7162	32.0347	33.8127	27.3384	26.5507	34.888
Rab7l1	11.1439	12.7784	17.4517	13.6692	9.74808	17.8055
Nucks1	386.606	400.212	386.756	414.513	436.227	433.569
Slc45a3	3.14314	4.88063	5.63546	2.30778	3.07834	2.44035
Elk4	13.0488	16.1504	13.9069	13.7579	9.10676	12.021
Mfsd4	0.28574	1.5973	1.27252	0.443805	1.15438	0.451917
Cdk18	14.0965	17.9252	12.6343	14.7343	10.7742	13.6479
Lemd1	0.190493	0.0887387	0.545367	0	0	0.361533
Mir135b	0	0	0	0	0	0
Klhdc8a	3.23838	2.48468	4.27204	4.97061	4.87404	4.8807
Nuak2	21.3352	21.9185	22.6327	13.6692	23.4724	22.3247
Tmcc2	20.7638	19.345	19.1787	19.7937	22.0614	20.517
Dstyk	29.7169	60.2536	40.7207	47.3096	29.629	31.8149
Rbbp5	67.8156	77.2914	73.8063	81.66	75.1628	77.0066
Tmem81	5.42906	7.0991	6.27172	5.05937	7.69585	4.79032
Cntn2	0.952466	0.887387	1.18163	2.21902	0.128264	1.26537
Nfasc	1.4287	5.05811	0.636261	2.75159	4.48925	1.98843
Gm10538	0.0952466	0	0	0	0	0.361533
Lrrn2	4.00036	3.46081	4.36293	7.98848	6.41321	5.33262
Mdm4	31.6219	31.6797	35.7215	33.6404	25.268	27.3862
Pik3c2b	17.6206	14.5531	22.8145	20.7701	21.9332	20.2459
Ppp1r15b	83.436	90.2473	90.1673	81.9263	85.0392	91.2872
Plekha6	26.4786	44.1919	42.3568	32.664	46.1751	32.3572
Gm19461	1.04771	0.443694	0.908945	0.97637	0.128264	0.0903834
Golt1a	0.190493	0.887387	0.908945	0.0887609	0	0.451917
Kiss1	0	0.0887387	0	0	0	0
Ren2	0	0.177477	0	0.0887609	0	0
Ren1	0	0	0	0	0	0
Etnk2	1.23821	0.976126	6.08993	4.17176	4.23272	2.07882
Sox13	40.3846	54.1306	41.8115	38.611	33.6052	50.7955
Snrpe	66.2916	61.6734	64.2624	60.7125	83.6283	62.0934
Zc3h11a	315.457	338.006	319.312	325.486	348.366	322.307
Zbed6	21.7162	33.4545	27.0866	25.0306	28.0899	24.3131
Lax1	0.28574	2.57342	1.6361	0.710087	2.05223	0.0903834
Atp2b4	50.4807	55.9054	68.6253	71.7188	62.3364	44.4686
Optc	0.28574	3.10585	0.908945	0.266283	1.41091	0.632684
Prelp	1.14296	0.354955	1.18163	0.532565	0.256528	0
Fmod	4.38134	7.98648	9.99839	3.90548	0.769585	2.7115
Btg2	100.009	106.841	79.5327	82.7252	56.4363	60.828
Chit1	5.23856	6.6554	6.08993	1.33141	1.15438	0.632684
Chi3l1	4.19085	2.39595	2.09057	2.13026	1.7957	3.16342
Mybph	1.61919	2.92838	2.27236	1.50894	1.41091	1.53652
Adora1	10.5724	10.7374	5.27188	13.4917	3.84793	4.24802
Myog	0.0952466	0	0.363578	0	0	0
Ppfia4	21.0495	24.1369	16.6337	21.2139	19.7527	10.3037
Tmem183a	251.261	248.468	231.326	245.246	217.793	243.312
4933406M09Rik	0.0952466	0.0887387	0	0	0	0.81345
Cyb5r1	71.054	87.4076	65.1713	81.0387	66.6974	66.7933
Adipor1	238.307	237.287	244.779	247.199	236.647	230.568
Klhl12	68.1966	76.9365	57.9907	71.1862	48.0991	55.5858
Rabif	97.2468	89.7148	84.9863	100.832	68.8779	104.754
4931440L10Rik	0.190493	0.0887387	0.363578	0	0	0
Kdm5b	285.264	286.981	254.323	280.751	287.44	275.398
Syt2	0.28574	0.0887387	1.72699	0.0887609	0.128264	0
Ppp1r12b	10.4771	10.5599	8.63497	8.25476	5.64363	7.0499
Ube2t	68.6728	66.3766	56.3546	50.86	61.6951	64.5337
Lgr6	1.61919	1.41982	1.54521	1.5977	0.641321	1.26537
Ptprv	0	1.06486	0.636261	0.177522	0.256528	0
Ptpn7	0.380986	0.443694	1.6361	0.621326	0.641321	0.361533
Arl8a	62.3865	50.3148	58.8996	66.837	62.7212	57.1223
Gpr37l1	0.0952466	0	0.0908945	0.355044	0	0
Elf3	10.4771	9.22883	12.9979	9.05361	12.6982	15.6363
Rnpep	109.248	103.647	90.3491	112.815	96.8395	119.487
Timm17a	124.392	112.787	119.617	115.3	153.661	119.216
Lmod1	18.0969	23.1608	18.8152	26.1845	39.8902	13.0152
Shisa4	20.1923	26.0892	29.0862	27.2496	21.2919	18.619
Ipo9	223.258	248.38	216.692	245.956	216.382	249.82
Nav1	164.396	195.58	166.428	156.929	174.183	156.634
Csrp1	255.261	237.908	240.779	251.903	345.287	239.787
Phlda3	69.8158	55.373	78.351	62.754	52.3318	55.8569
Tnni1	189.826	173.129	177.062	175.747	251.783	174.801
Lad1	42.0038	29.7275	34.9944	25.6519	31.1682	32.6284
Tnnt2	200.018	187.327	185.243	187.463	263.07	170.915
Pkp1	0.28574	0.976126	0.454472	0.355044	0.128264	0.180767
Igfn1	0.380986	0.70991	0.454472	0	0.384793	0.27115
Tmem9	182.207	183.689	178.426	179.652	203.94	181.399
Cacna1s	4.2861	1.77477	2.18147	1.42017	0.641321	0.5423
6530439I21	0	0.177477	0.0908945	0.0887609	0	0.180767
Kif21b	31.7171	43.0383	34.5399	27.8709	26.5507	27.2054
5730559C18Rik	39.8131	49.1612	49.4466	42.7828	37.4531	53.4166
Gpr25	0	0	0.181789	0.0887609	0	0
Camsap2	118.106	113.053	114.891	106.957	88.2458	100.326
9230116N13Rik	1.23821	1.24234	1.6361	1.86398	2.95008	1.53652
Ddx59	24.7641	20.0549	28.1773	23.9654	23.2158	28.9227
Kif14	34.003	42.6833	32.6311	27.7822	29.2442	42.4802
Zfp281	178.111	184.665	179.607	167.669	182.007	202.73
Gm19705	1.14296	1.1536	1.72699	1.06513	1.53917	1.35575
Gm16880	0.380986	1.68604	1.72699	0.97637	1.28264	1.80767
Nr5a2	1.23821	0.70991	0.454472	0.798848	1.66743	0.723067
Mir181a-1	0	0	0	0	0	0
Mir181b-1	0	0	0	0	0	0
Ptprc	0.0952466	0.354955	0	0.621326	0	0
Atp6v1g3	0.190493	0.266216	0.0908945	0	0	0
Nek7	68.3871	68.1513	61.3538	79.5298	59.5146	62.7261
Gm5833	0.380986	0.0887387	0.272683	0	0	0.0903834
Lhx9	0.190493	0.70991	0.999839	0.355044	0.256528	0.180767
2310009B15Rik	25.2404	25.1131	26.0867	21.0363	27.8333	25.94
Dennd1b	26.9548	43.2158	48.3559	32.664	33.477	29.465
Crb1	0.380986	0.621171	1.09073	0.177522	0.128264	0.723067
4933436E23Rik	0.0952466	0.0887387	0	0	0	0
Zbtb41	45.0516	56.704	61.4447	40.3862	44.5077	49.4397
Aspm	161.634	233.738	172.609	166.515	181.494	214.57
F13b	0.0952466	0.177477	0.0908945	0.266283	0	0.0903834
Cfhr1	0.28574	0.0887387	0	0.443805	0	0
Gm4788	0.0952466	0.0887387	0	0	0.128264	0
Cfhr2	0	0	0.0908945	0	0	0.451917
Cfh	0.952466	0.266216	0.363578	1.50894	0.384793	0.451917
Kcnt2	2.09543	7.0991	3.54488	6.74583	5.25883	6.32684
4930590L20Rik	0	0	0	0.0887609	0	0
Cdc73	118.392	104.978	96.8935	111.395	91.3241	109.364
B3galt2	2.47641	3.10585	3.09041	3.46168	1.28264	0.451917
Glrx2	72.6732	73.3869	74.079	61.1563	65.1582	66.0702
Trove2	139.346	131.156	130.706	124.798	119.799	134.581
Uchl5	160.205	129.292	138.069	132.698	159.304	145.517
Rgs2	72.6732	52.7995	92.3488	82.0151	67.3387	88.6661
Rgs13	0	0	0.0908945	0	0.128264	0
Rgs1	0	0.177477	0.0908945	0	0	0
Rgs18	0.666726	0.177477	0	1.5977	0	1.44613
Fam5c	0.380986	0.887387	0.81805	0.266283	0	0
Pla2g4a	24.3831	23.782	25.1778	21.4801	17.8287	26.0304
7530420F21Rik	1.04771	0	0.181789	0.177522	0.128264	0.723067
Ptgs2	1.80969	4.52567	4.36293	4.52681	2.43702	3.52495
Pdc	0.190493	0.0887387	0.0908945	0.0887609	0	0.0903834
2310030A07Rik	0	0	0	0.0887609	0.128264	0
BC003331	61.3388	71.7896	62.3536	68.5234	64.1321	61.5511
Tpr	442.802	445.202	391.482	409.365	432.507	408.985
Prg4	4.2861	3.01712	3.09041	2.84035	2.43702	3.88648
Hmcn1	45.4326	70.3698	63.4443	53.2565	37.9662	55.8569
C730036E19Rik	2.09543	1.1536	1.90878	1.77522	3.33487	1.44613
Ivns1abp	483.377	450.526	430.476	486.143	545.379	497.289
1200016B10Rik	90.1033	88.5612	104.983	78.1984	123.39	92.7333
1190005F20Rik	80.6739	84.3905	76.7149	80.1511	72.0845	73.3009
Rnf2	269.738	230.721	271.411	280.129	265.763	257.864
Fam129a	3.52412	5.41306	3.2722	2.0415	2.30876	3.43457
Edem3	78.8642	100.452	94.4393	95.6843	76.0607	71.4932
1700025G04Rik	104.962	98.2338	99.075	101.01	96.1982	92.2814
Tsen15	79.3404	73.6531	72.2611	76.6894	77.7281	78.8143
Glt25d2	2.38117	2.83964	0.81805	2.30778	1.66743	1.6269
Rgl1	72.2922	70.4585	77.2603	79.6185	82.9869	78.272
Apobec4	0	0.177477	0.272683	0.177522	0	0.0903834
Arpc5	245.641	228.236	229.509	229.269	291.031	228.218
Ncf2	1.04771	3.99324	1.6361	1.86398	1.92396	1.35575
Smg7	83.055	136.569	61.6264	96.5719	55.5384	60.5569
Nmnat2	6.953	6.21171	7.08977	4.083	4.48925	3.97687
Lamc2	26.7643	32.0347	53.9004	36.3032	18.9831	30.0073
Lamc1	210.686	242.345	241.87	268.591	233.954	239.154
E330020D12Rik	0	0.70991	0.363578	0.887609	0.128264	0.180767
1700012A16Rik	0.666726	0.443694	0.181789	0.266283	1.7957	0.27115
Dhx9	166.491	168.426	150.885	137.491	159.945	151.392
Npl	16.5729	7.45405	27.2683	15.0006	12.0568	12.021
Rgs8	0.761973	5.32432	1.6361	1.95274	2.95008	0.994217
C230024C17	0.0952466	0.443694	0.181789	0.0887609	0.128264	0
Rgs16	1.61919	3.46081	0.999839	1.50894	2.82181	0.361533
Rnasel	4.00036	11.2698	1.45431	3.10663	1.02611	1.17498
Rgsl1	0.190493	0.443694	0.272683	0.0887609	0	0.0903834
5830403L16Rik	0.190493	0	0.0908945	0	0	0.451917
Gm5531	0.190493	0	0	0	0	0.0903834
Teddm1	0.0952466	0.532432	0	0	0	0
Glul	89.0556	97.7901	86.7133	81.2162	65.6713	90.293
Zfp648	0.666726	0	0	0	0	0
4930452N14Rik	0	0.0887387	0	0	0	0.0903834
Cacna1e	2.8574	0.70991	2.18147	5.05937	1.02611	2.62112
Ier5	66.3869	81.9058	79.4418	73.0502	55.7949	77.9105
Mr1	0.85722	3.37207	1.27252	0.177522	1.92396	2.25958
Stx6	138.965	152.631	163.246	152.669	137.884	165.221
Xpr1	101.438	114.562	96.9844	113.614	91.0676	93.5468
Acbd6	120.011	97.0802	115.981	92.8439	104.151	115.42
Lhx4	0.28574	0.0887387	0.0908945	0.97637	0.256528	0.180767
Qsox1	10.3819	12.1572	9.99839	16.5095	11.4155	17.0825
Cep350	92.294	122.459	102.165	114.945	84.2696	99.3313
Tor1aip1	82.7693	91.6671	91.8943	96.4831	64.0038	84.5988
Tor1aip2	259.166	249.001	273.592	260.602	255.631	251.537
Fam163a	2.8574	3.46081	1.99968	5.05937	4.61751	7.86335
Tdrd5	0.85722	1.1536	1.99968	1.24265	0.513057	0.361533
Nphs2	0.0952466	0.0887387	0	0.266283	0	0.0903834
Soat1	94.1989	108.439	87.2587	123.378	77.3433	93.0949
Abl2	67.5298	84.3018	73.17	66.837	84.2696	76.2836
Tor3a	6.09578	8.78513	6.81708	6.56831	2.30876	11.7498
Fam20b	61.1483	68.595	88.3494	94.8854	52.2035	77.5489
Ralgps2	149.728	135.859	122.617	139.887	153.404	114.335
Angptl1	10.8581	16.5941	22.2691	12.5153	5.25883	10.5749
1700057K13Rik	0.476233	0.177477	0.636261	0.798848	0.128264	0.5423
Rasal2	64.5772	81.7284	83.8956	79.5298	87.0914	76.8259
2810025M15Rik	85.6267	81.9946	82.8958	77.4883	90.8111	80.0797
BC026585	29.9074	21.6522	18.6334	22.9003	17.8287	21.3305
Sec16b	1.4287	2.48468	1.27252	2.13026	2.43702	4.51917
Fam5b	2.47641	5.85675	5.54456	2.75159	4.10445	3.07303
Astn1	20.478	39.4887	42.0841	37.4571	17.3157	36.6956
Mir488	0	0	0	0	0	0
Pappa2	7.71498	9.14009	9.63481	3.37291	5.77189	4.42879
Rfwd2	65.1487	70.7248	70.9886	63.0202	60.4124	70.8606
Scarna3a	0.0952466	0	0	0	0	0
Mir1843b	0	0	0	0	0	0
Tnr	1.52395	1.24234	3.09041	0.97637	0.513057	0.0903834
4930523C07Rik	16.7634	13.8432	12.1799	14.5568	6.54147	9.7614
4930562F07Rik	0.666726	0.70991	0.363578	0.710087	0.769585	0.361533
Tnn	0.476233	0.354955	0.545367	0.532565	0.128264	0
Mrps14	113.534	107.906	115.618	101.187	126.469	109.545
Cacybp	234.211	209.69	218.601	213.47	286.029	220.807
Rabgap1l	26.3833	24.1369	29.9043	24.4092	26.1659	21.692
Gpr52	0.0952466	0	0.363578	0	0	0
Rc3h1	79.8167	101.162	108.619	95.3292	78.4977	85.1411
Serpinc1	3.14314	3.81576	2.18147	3.6392	3.5914	2.80188
Zbtb37	10.1914	12.6896	9.72571	8.60981	6.28495	8.58642
Gas5	241.545	224.509	217.783	212.849	252.424	227.585
Mir5117	0	0	0	0	0	0
Snord47	9.8104	9.22883	9.99839	8.43229	8.97849	9.2191
Dars2	69.911	65.3117	57.4453	66.837	32.8356	79.9893
Cenpl	95.9133	80.2198	89.6219	78.8197	75.9324	79.0855
Klhl20	27.1453	26.8878	31.904	28.9361	28.8594	28.8323
Ankrd45	9.14367	7.36531	9.9075	7.45592	11.2873	10.4845
4930469G21Rik	0.28574	0.266216	0.0908945	0.0887609	0.256528	0
Prdx6	255.737	237.11	238.78	235.128	331.05	240.51
Tnfsf4	0.666726	0.0887387	0.272683	0.177522	0	0
Tnfsf18	0	0.443694	0.272683	0	0.128264	0.180767
Fasl	0.0952466	0.443694	0	0.0887609	0.128264	0
AI848100	138.298	178.631	145.795	157.817	169.95	132.864
4930558K02Rik	0.476233	0.443694	0.181789	0.355044	0	0.5423
Pigc	51.7189	57.3252	55.5365	66.6594	48.2273	50.2532
Dnm3	2.09543	4.96937	3.63578	4.52681	2.69355	4.42879
2810442N19Rik	1.33345	0.70991	1.81789	4.43805	0.641321	0.27115
Dnm3os	3.52412	6.92162	9.63481	14.0242	13.8525	17.2632
Mir199a-2	0	0	0	0	0	0
Mir214	0	0	0	0	0	0
Mettl13	32.8601	32.6558	29.4498	29.7349	30.9117	40.4014
Vamp4	39.2416	33.9869	35.7215	36.747	29.629	38.7745
Myoc	0.28574	0.443694	0.272683	0	0	0.0903834
7420461P10Rik	0.0952466	0	0.272683	0	0.128264	0
Prrc2c	403.369	446.622	393.937	395.075	408.008	373.103
Fmo4	0	0.0887387	0.181789	0	0	0
Fmo1	1.80969	1.68604	0.636261	7.18963	1.15438	1.6269
Fmo2	0	0.0887387	0	0	0	0
Fmo6	0.0952466	0.0887387	0	0.177522	0	0
Fmo3	0.380986	0.177477	0.0908945	0	0.128264	0
4921528O07Rik	0.0952466	0.0887387	0.0908945	0.0887609	0	0.0903834
Prrx1	41.9085	31.4135	21.9056	77.0445	46.5599	87.3103
Gorab	58.0052	46.4991	59.2632	78.8197	49.7665	80.8027
Mettl11b	0.190493	0.0887387	0	0.177522	0	0
Kifap3	132.298	123.702	145.068	105.093	116.464	141.269
Scyl3	36.8604	39.4887	55.9001	41.9839	38.4793	46.8186
BC055324	53.8143	47.9189	56.3546	60.3574	36.1705	61.3703
2810422O20Rik	22.383	18.3689	18.3607	20.9476	31.1682	27.6573
Sele	0	0.532432	0.272683	0.266283	0.128264	0.180767
Sell	0	0.177477	0	0	0	0.0903834
Selp	0	0.177477	0.363578	0.177522	0	0.0903834
Gm16548	0	0	0	0	0	0
F5	2.8574	1.86351	1.18163	0.798848	1.66743	2.89227
Slc19a2	23.9069	22.1847	32.4493	28.226	33.0922	18.7997
4930455F23Rik	27.5263	25.2905	29.7225	23.6992	25.0115	22.3247
Blzf1	67.1489	58.8338	59.1723	70.7424	67.467	70.7702
Nme7	100.771	92.4657	88.6221	79.086	90.0415	102.856
Atp1b1	111.343	110.302	100.166	76.7782	62.3364	38.8648
Dpt	0	0.0887387	0.0908945	0	0	0.0903834
LOC433374	0.190493	0.0887387	0	0	0	0.0903834
Xcl1	0	0	0	0.0887609	0	0
4930568G15Rik	0.190493	0.0887387	0	0.443805	0.128264	0
Tbx19	0.190493	0.177477	0	0.177522	0	0
Sft2d2	59.9101	59.9874	63.3534	66.6594	53.4862	63.178
Tiprl	162.014	149.347	159.792	154	144.041	159.075
Gpr161	2.95265	1.41982	4.36293	1.5977	2.30876	4.79032
Dcaf6	14.3822	15.618	11.6345	11.7164	21.6767	14.5517
Brp44	78.6737	73.3869	76.7149	69.5886	85.5522	74.2951
Adcy10	0.85722	1.5973	0.454472	0.621326	0.641321	1.0846
Mpzl1	274.12	272.339	252.323	289.804	307.321	277.748
Rcsd1	147.442	160.44	127.434	163.231	203.684	140.365
Creg1	95.2466	66.9977	92.8032	98.3471	75.4194	92.8237
Cd247	0	0.0887387	0.908945	0.621326	0.513057	0.994217
Pou2f1	117.82	131.067	116.527	105.892	115.181	115.329
Dusp27	46.5756	31.3248	33.3583	45.5343	37.9662	29.0131
Gpa33	0.476233	0.798648	1.54521	1.06513	1.15438	0.361533
Mael	0.57148	0.266216	0.181789	0.177522	1.53917	0.27115
Ildr2	8.5722	20.4986	15.7247	20.1487	7.43932	21.8728
Tada1	129.25	112.698	134.796	124.975	124.673	115.962
Pogk	60.6721	74.2743	80.078	63.464	61.182	72.6682
Gm4846	0.0952466	0	0.181789	0	0	0
Gm4847	0	0.0887387	0.0908945	0.0887609	0	0.180767
Fmo9	0	0.621171	0.454472	0.177522	0.128264	0
Gm16701	0.380986	0.177477	0	0.0887609	0.128264	0
Fam78b	2.19067	3.19459	2.63594	1.77522	0.513057	2.80188
Uck2	101.247	101.073	101.075	77.3995	86.8349	105.477
Tmco1	162.491	148.992	150.067	158.172	186.368	158.623
Aldh9a1	54.3858	45.9667	48.9921	52.724	43.6098	47.3609
Mgst3	78.5785	58.5675	72.4429	68.7897	76.0607	60.828
Lrrc52	0	0	0.0908945	0	0.128264	0
Rxrg	7.42924	10.8261	8.1805	4.70433	2.69355	3.97687
Lmx1a	4.0956	1.86351	6.45351	7.18963	2.69355	1.44613
Pbx1	382.034	387.699	401.935	353.268	355.42	377.26
Nuf2	118.582	90.5135	112.709	115.212	104.92	111.985
Rgs5	121.63	188.925	220.328	167.403	162.639	133.044
Rgs4	4.57184	5.41306	8.63497	28.6698	18.2135	7.95374
1700084C01Rik	0	0.266216	1.09073	0.355044	0.128264	0.994217
Hsd17b7	42.1942	41.086	34.3581	31.3326	28.4747	34.5264
3110045C21Rik	18.8588	24.3144	30.7223	21.7464	19.7527	15.9979
Ddr2	15.9062	14.8194	22.8145	27.3384	14.7504	19.7036
Uap1	126.488	113.941	115.89	138.201	93.6329	126.446
Uhmk1	7.33399	8.16396	6.45351	5.32565	5.0023	7.50182
Sh2d1b2	0.0952466	0	0	0	0	0
Sh2d1b1	0	0.177477	0.0908945	0	0	0
Gm7694	12.1916	19.8775	23.6326	19.7937	21.1636	15.5459
1700015E13Rik	0.85722	0.532432	0.908945	0.532565	0	0.180767
Nos1ap	7.52448	15.0856	14.9067	9.94122	12.4416	9.58064
Olfml2b	36.0985	36.1167	25.9049	18.6398	21.9332	15.7267
Atf6	52.2904	55.6392	53.3551	55.1205	40.275	50.0724
Dusp12	78.9594	50.0486	59.1723	61.1563	51.8187	68.2394
Fcrlb	0.0952466	0.0887387	0	0	0	0.451917
Fcrla	0	0	0	0.0887609	0.128264	0
Fcgr2b	0.28574	0.0887387	0.0908945	0.177522	0	0
Fcgr4	0	0.621171	0.363578	0.443805	0.513057	0.0903834
Fcgr3	4.95282	4.61441	5.54456	4.083	0.641321	5.423
1700009P17Rik	4.0956	4.08198	7.08977	4.79309	6.02842	3.7961
Sdhc	169.158	151.477	158.974	155.065	188.292	155.55
Mpz	1.04771	0.0887387	0.545367	0.532565	1.02611	0.723067
Pcp4l1	20.6685	7.18784	8.99855	27.0721	37.3249	16.269
Nr1i3	0.761973	0.0887387	0	0.177522	0	0.27115
Tomm40l	68.2918	69.0387	70.9886	60.7125	69.1344	55.8569
Apoa2	1.52395	3.63829	2.72683	1.42017	3.97619	2.34997
Fcer1g	1.33345	0.70991	0.0908945	2.21902	1.28264	3.52495
Ndufs2	190.303	188.747	187.333	191.901	187.907	179.321
Adamts4	4.0956	7.63153	7.54424	3.99424	3.07834	8.49604
B4galt3	80.6739	96.459	88.8948	93.1102	71.9562	100.687
Ppox	71.6255	92.9094	88.2585	82.5476	74.9063	64.2626
Usp21	147.918	162.747	149.34	148.142	148.273	155.459
Ufc1	122.106	116.869	120.344	109.975	126.982	122.018
Dedd	67.7203	65.1342	77.6239	69.9436	63.106	71.9452
Nit1	41.4323	38.5126	38.6301	48.9073	40.6598	45.8244
Pfdn2	84.1028	80.3085	80.987	76.5119	100.559	84.7796
Klhdc9	16.9539	24.0482	32.9947	22.3677	17.4439	23.4997
Pvrl4	0.0952466	0.798648	1.90878	0.177522	1.41091	0.903834
Arhgap30	0.57148	1.24234	0.727156	0.443805	0.513057	0.27115
Usf1	95.1514	100.541	96.3481	96.1281	74.778	101.049
Tstd1	1.23821	1.86351	2.36326	2.39654	2.56528	1.98843
F11r	144.775	154.05	133.524	184.978	149.813	159.798
Alyref2	17.1444	13.4883	12.907	15.2669	12.8264	17.444
Itln1	0.0952466	0.0887387	0.0908945	0.443805	0.256528	0
Cd244	0	0.177477	0.363578	0.887609	0.641321	0.723067
Ly9	0.0952466	0.0887387	0	0.0887609	0	0.180767
Slamf7	0	0.177477	0.0908945	0.177522	0	0.0903834
Cd48	0.0952466	0	0.181789	0.266283	0.128264	0
Slamf1	1.23821	0.177477	0	0.177522	0.128264	0.632684
Cd84	0.190493	0.0887387	0.0908945	0.355044	0	0
Slamf6	0	0.266216	0.272683	0	0	0.0903834
Vangl2	53.5286	74.0081	63.3534	76.4231	64.5169	78.0008
Nhlh1	0.380986	0.177477	2.54505	0.0887609	0	0.180767
Ncstn	151.633	181.471	152.612	182.137	130.445	160.702
Copa	217.734	258.318	241.87	274.537	247.55	238.431
Pex19	202.685	212.352	228.6	195.629	212.149	196.042
Dcaf8	156.3	191.498	188.788	186.664	157.508	186.913
Pea15a	142.489	141.716	158.611	142.994	147.889	137.112
Casq1	124.297	116.159	87.8041	147.521	157.508	37.5091
Atp1a4	0.380986	0.532432	0.272683	0.177522	0	0
Atp1a2	3.71462	5.94549	2.63594	3.19539	4.74578	3.16342
Igsf8	54.1953	59.5437	60.6266	54.4992	42.5837	62.003
Kcnj9	1.71444	0	0.0908945	0.266283	0.128264	1.26537
Kcnj10	0.57148	0.70991	0.908945	0.798848	0	0.27115
Pigm	130.107	122.548	116.345	134.562	81.576	119.848
Slamf9	0.666726	2.7509	0.999839	0.710087	1.92396	1.0846
Igsf9	121.63	154.05	114.891	128.26	126.469	152.025
Tagln2	183.921	143.224	144.25	164.474	192.012	166.396
Ccdc19	2.66691	2.21847	3.72667	1.95274	1.15438	2.53073
4933439K11Rik	0.476233	0.532432	0.181789	0.532565	0.128264	0.723067
Vsig8	0.0952466	0.621171	0.0908945	0.177522	0	0.180767
Slamf8	0	0.266216	0	0	0.513057	0
Fcrl6	0	0.0887387	0.0908945	0.266283	0	0
Dusp23	9.33417	14.5531	21.2693	12.1602	9.74808	10.6652
Crp	0	0.177477	0	0	0	0
Apcs	0	0.177477	0	0	0	0
Olfr16	0.0952466	0.0887387	0	0	0	0
Olfr1408	0	0	0	0	0	0
Olfr1406	0	0.266216	0	0.0887609	0	0
Olfr218	0.666726	0	0.0908945	0	0	0.0903834
Olfr1404	0	0	0.272683	0.0887609	0	0
Fcer1a	0	0	0	0.0887609	0	0
Olfr418-ps1	0	0.0887387	0	0.0887609	0	0
Gm11062	0	0	0	0.177522	0.128264	0
Darc	2.66691	4.43694	1.99968	3.10663	2.56528	1.53652
Cadm3	4.76233	5.85675	6.72619	7.27839	7.1828	5.15185
Aim2	2.76215	6.47793	10.9982	5.41442	4.74578	4.8807
BC094916	0	0.0887387	0.0908945	0	0	0
Pydc4	0	0	0.0908945	0.177522	0	0.0903834
Pyhin1	0.0952466	0.354955	0.0908945	0.266283	0.128264	0.0903834
Pydc3	0	0	0.908945	0.177522	0	0.361533
AI607873	0	0.177477	0.0908945	0.443805	0.256528	0.0903834
Ifi204	0	0	0	0	0	0
Mndal	0	0.177477	0.0908945	0.0887609	0.128264	0.0903834
Mnda	0	0	0	0.177522	0.128264	0.0903834
Ifi203	0.190493	0.0887387	0.181789	0.0887609	0.128264	0.361533
Ifi202b	0.190493	0.266216	0.181789	1.24265	0.128264	0.27115
Ifi205	0	0	0	0	0	0
Olfr433	0	0.0887387	0	0	0	0
Olfr432	0.28574	0.354955	0	0.177522	0	0.0903834
Olfr430	0	0	0.0908945	0	0	0
Olfr429	0	0	0	0.0887609	0	0
Olfr426	0	0	0	0	0	0
Olfr427	0	0	0	0	0	0
Olfr231	0	0	0	0	0	0
Olfr230-ps1	0	0	0	0	0	0
Olfr424	0	0	0.727156	0	0	0
Olfr421-ps1	0	0.0887387	0	0	0	0
Olfr420	0	0.0887387	0	0.0887609	0	0
Spna1	29.9074	8.60766	17.6335	14.8231	7.05453	4.24802
Olfr419	0.0952466	0	0	0.177522	0	0
1810030J14Rik	0.0952466	0	0	0	0	0
Olfr417	0	0	0.0908945	0	0	0.0903834
Olfr248	0	0	0	0.0887609	0	0
Olfr414	0	0	0.181789	0.177522	0	0
Olfr220	0	0.0887387	0	0.0887609	0	0
Fmn2	7.04825	17.304	26.723	5.6807	7.1828	10.846
Grem2	15.5252	22.7171	31.5404	8.34353	7.1828	15.2748
Rgs7	0.666726	1.06486	1.54521	0.621326	0.256528	0.0903834
Fh1	175.92	167.539	170.064	173.528	177.133	181.309
Kmo	0.190493	0.177477	0.0908945	0.355044	0.128264	0.0903834
Opn3	58.6719	59.9874	42.0841	54.588	39.5054	57.4838
Chml	43.5277	43.5707	40.6298	26.2732	35.0161	35.4303
Wdr64	0.0952466	0.354955	0.545367	0.266283	0	0.0903834
Exo1	140.584	91.0459	105.347	113.969	87.9892	134.852
Pld5	1.04771	2.83964	2.18147	1.86398	3.5914	2.80188
Cep170	94.4846	94.063	103.529	85.1217	87.0914	82.7912
Mir350	0	0	0	0	0	0
Sdccag8	33.4316	44.1031	30.8132	33.4629	25.3963	36.786
Hmga2-ps1	9.90565	2.04099	0.81805	3.55044	0.769585	1.44613
Akt3	48.671	63.2707	75.806	54.1442	41.4293	53.2358
Zfp238	43.4325	53.4207	42.2659	49.8836	40.4032	47.3609
2310043L19Rik	0	0	0.0908945	0.0887609	0	0
1700016C15Rik	0.0952466	0.532432	0.272683	0.0887609	0.256528	0.361533
Adss	196.97	158.132	181.516	181.694	202.401	196.584
Gm16432	0.476233	0.443694	0.0908945	0	0	0.0903834
Pppde1	125.916	123.258	118.981	108.821	115.438	108.731
Fam36a	83.1503	81.8171	82.2595	76.7782	101.2	80.1701
Hnrnpu	601.482	559.231	554.638	575.703	697.373	595.988
Efcab2	17.1444	16.5941	21.3602	15.5332	17.3157	16.5402
Kif26b	9.42941	17.0378	16.361	5.94698	7.31106	10.846
Smyd3	31.8124	24.5806	36.3578	32.309	27.3203	34.1649
Tfb2m	19.3351	15.1743	19.2696	14.8231	16.2896	19.4324
Cnst	36.1937	33.277	33.9945	39.7649	25.7811	41.486
Sccpdh	178.968	159.197	160.338	172.019	181.366	154.465
Ahctf1	151.156	128.05	130.07	119.827	118.773	127.531
Cdc42bpa	52.3856	34.9631	47.2651	59.5586	60.5407	38.0514
Adck3	9.42941	6.12297	13.0888	10.1187	5.77189	5.24224
Psen2	25.9071	26.5329	26.8139	20.5925	16.033	28.1092
Gm5069	8.00072	5.59054	6.45351	4.79309	5.77189	9.94217
Itpkb	2.76215	4.70315	3.99936	3.90548	5.0023	3.2538
6330403A02Rik	5.14332	8.96261	8.90766	7.18963	6.41321	5.60377
Parp1	284.883	270.121	285.045	262.999	262.172	293.656
Lin9	37.0509	47.209	48.6285	41.7176	32.9639	40.6725
Mixl1	0.28574	0.70991	0.545367	0.355044	2.05223	0.27115
Acbd3	111.058	115.893	100.257	120.182	107.614	103.579
H3f3a	30.5742	28.3076	29.3589	27.6046	40.1467	29.7361
BC031781	132.298	135.593	121.435	124.975	110.82	133.858
Lefty2	0.0952466	0.177477	0.0908945	0.0887609	0.128264	1.17498
Pycr2	127.821	108.35	118.163	101.099	114.796	122.018
Lefty1	0.666726	1.06486	0.81805	0.177522	0	0.180767
Tmem63a	4.2861	5.05811	5.63546	5.05937	6.92627	2.98265
Ephx1	2.47641	1.41982	1.6361	2.75159	1.15438	1.17498
9130409I23Rik	0	0.532432	0.0908945	0.177522	0.128264	0.0903834
Nvl	90.8653	92.9982	80.3507	94.9742	59.5146	85.3219
Cnih4	94.6751	95.4829	101.347	91.2462	104.664	91.2872
Wdr26	258.118	261.602	264.048	236.637	267.559	247.741
Cnih3	0.28574	0.976126	1.6361	0.266283	2.95008	0.180767
Ccdc121	0.761973	1.24234	0.0908945	1.77522	0.641321	0.632684
Lbr	294.312	306.06	283.682	320.959	260.633	291.396
Enah	96.6753	109.859	103.711	104.205	92.3502	88.9372
Srp9	96.7706	95.0392	104.983	82.9027	103.637	89.2988
Vmn1r1	0.0952466	0.266216	0.181789	0	0	0
Degs1	188.684	184.665	187.515	208.411	210.866	192.968
1700047M11Rik	0	0	0.181789	0.0887609	0	0
Fbxo28	114.391	93.5306	95.9846	92.1338	95.172	107.918
Trp53bp2	87.1507	95.5716	95.0756	76.6007	75.4194	91.1064
Capn2	85.2457	86.1653	92.3488	97.637	48.4839	88.1238
Capn8	0.190493	0.70991	0.0908945	0.177522	0	0.180767
4922505E12Rik	0.666726	0	0.0908945	0	0	0.0903834
Susd4	19.5256	19.8775	17.1791	19.9712	20.6505	15.4556
Tlr5	1.14296	2.83964	1.72699	1.24265	2.56528	0.361533
Disp1	42.48	51.4685	38.8119	46.777	51.6905	56.7608
Brox	46.4803	44.813	46.2653	61.245	43.8664	47.7224
Aida	87.4364	86.1653	91.258	82.1038	78.1129	95.2641
Mia3	108.295	142.692	104.71	144.325	110.949	119.125
Taf1a	24.9546	23.782	18.5425	29.4686	15.6482	20.7882
Hhipl2	0.190493	0.266216	0.363578	0.0887609	2.56528	0.81345
1700056E22Rik	2.66691	1.24234	0.727156	1.15389	1.15438	0.5423
Dusp10	9.90565	8.51892	8.45319	9.58618	10.1329	6.77875
1700112H15Rik	0	0	0.0908945	0.177522	0	0
4930488B22Rik	0.190493	0.177477	0.0908945	0	0	0.0903834
Hlx	3.33363	5.59054	5.36277	3.55044	3.07834	6.32684
Mosc1	0.476233	1.50856	0.363578	2.30778	0	1.98843
Mosc2	66.2916	78.445	79.5327	73.139	51.3057	75.922
Mir1981	0	0.0887387	0	0	0	0
C130074G19Rik	4.19085	7.01036	5.18098	4.61557	4.74578	5.51339
Mark1	35.2412	37.6252	33.2674	35.8594	33.477	44.2879
Rab3gap2	65.4344	57.2365	51.9916	73.139	50.023	57.9357
Snora36b	0	0	0	0	0	0.0903834
Mir664	0	0	0	0	0	0
Iars2	80.4834	87.7626	79.1691	93.909	71.3149	87.8526
Mir194-1	0	0.177477	0.0908945	0	0.641321	0
Mir215	0	0	0	0.0887609	0.128264	0.0903834
Bpnt1	50.7664	52.0009	46.9924	38.6998	58.4885	51.7897
Eprs	466.327	416.54	402.117	449.84	394.926	453.092
9630028B13Rik	0.380986	0.266216	0.272683	0.177522	0	0
Gm2061	2.57166	0.70991	2.36326	1.33141	0.641321	0
Slc30a10	8.5722	5.85675	9.54392	9.14237	4.61751	4.3384
5033404E19Rik	0.0952466	0.0887387	0	0.355044	0	0
Mir297c	0.0952466	0	0	0	0	0
Lyplal1	61.2436	57.2365	58.7178	61.245	67.8518	68.7817
Tgfb2	220.877	300.114	255.05	221.902	231.902	226.953
Rrp15	126.583	110.746	117.527	97.7258	113.257	121.294
D1Pas1	0.85722	0.887387	0.545367	0.532565	0	0.0903834
Spata17	2.19067	3.19459	1.99968	3.28415	2.05223	1.35575
1700007P06Rik	0.28574	0.177477	0	0	0	0
Gpatch2	43.5277	80.3085	51.2645	58.2272	54.384	51.9704
Esrrg	23.0497	35.8504	35.0853	41.6289	23.2158	24.3131
Mir5111	0	0	0.0908945	0	0.128264	0.0903834
9330162B11Rik	2.76215	4.25946	3.3631	9.85246	4.36098	5.33262
Ush2a	1.71444	1.50856	1.27252	1.15389	0.641321	1.35575
Kctd3	55.624	53.5094	61.7173	56.0081	47.8426	50.5243
Kcnk2	6.09578	11.0923	11.7254	7.27839	5.25883	5.69415
Cenpf	356.794	390.894	334.401	330.368	353.496	357.737
Ptpn14	66.0059	80.9297	79.7144	84.7667	69.904	52.2416
Smyd2	97.723	90.5135	101.256	85.6543	89.4002	94.1795
Prox1	12.4773	13.577	11.7254	15.7994	21.4201	5.24224
Rps6kc1	30.1932	35.1405	30.9041	27.2496	35.4009	41.9379
Angel2	151.347	144.2	146.976	148.408	153.532	145.246
Vash2	104.867	90.9572	89.0766	90.5361	69.6475	87.22
Mfsd7b	35.4317	33.9869	37.9939	32.9303	27.9616	41.7571
A230020J21Rik	0.28574	0.354955	0.908945	0.443805	0.641321	0
1700022P22Rik	0.28574	0.0887387	0	0.0887609	0.128264	0.0903834
Tatdn3	24.4784	26.6216	20.9057	23.9654	18.5983	26.2112
Nsl1	43.7182	46.2329	53.2642	54.0554	35.2727	47.0897
Batf3	15.5252	14.8194	15.9065	12.5153	9.10676	16.0882
Fam71a	0.0952466	0.177477	0.181789	0	0	0.180767
Atf3	17.4301	17.9252	14.634	16.5095	6.92627	10.9364
Nenf	67.7203	68.7725	70.4432	63.7303	80.4217	70.7702
Tmem206	61.3388	57.7689	52.8097	70.2099	54.8971	57.3031
Ppp2r5a	137.536	136.036	110.437	118.318	128.264	113.07
Dtl	120.868	118.377	113.255	106.602	85.937	123.012
Ints7	74.5781	64.513	60.7175	84.5891	56.5645	66.6125
Lpgat1	157.919	154.494	160.338	158.172	117.233	129.519
Nek2	84.96	93.7968	86.7133	72.1626	64.6452	77.1874
1700034H15Rik	1.04771	2.12973	0.545367	0.266283	4.10445	0.903834
Slc30a1	25.1451	31.0585	29.0862	22.634	20.1375	25.6689
Rd3	0.85722	0.887387	1.09073	0.97637	0.897849	0.723067
Mir3473c	0	0	0	0	0	0
Traf5	2.57166	4.88063	2.45415	5.14813	1.92396	4.24802
Rcor3	12.0963	12.6009	17.1791	15.5332	13.7243	14.4613
Gm10516	1.80969	2.48468	2.36326	0.97637	1.28264	0.0903834
Kcnh1	1.04771	1.06486	0.545367	0.266283	0.128264	0.180767
Hhat	21.8115	21.5635	19.6332	21.0363	16.6743	25.94
1700065J18Rik	0.0952466	0	0.363578	0	0	0
Sertad4	35.0508	35.8504	29.6316	32.664	42.5837	34.9784
Syt14	2.76215	4.96937	2.45415	4.88185	1.28264	3.7961
Diexf	33.8125	38.2464	31.8131	30.0899	30.0138	41.486
Irf6	11.8106	7.36531	10.7255	9.7637	13.3395	23.4093
A130010J15Rik	27.7168	26.9766	29.1771	28.7585	27.3203	30.3688
Traf3ip3	0	0.354955	0.727156	0.355044	0.256528	0.0903834
Hsd11b1	1.23821	0.976126	0.999839	1.77522	0	0.5423
G0s2	39.6226	33.5432	34.5399	26.5395	21.9332	23.5901
Lamb3	6.09578	10.0275	4.54472	5.05937	3.71966	3.16342
Camk1g	37.5272	50.0486	43.3567	60.4462	52.4601	47.632
Mir205	0	0	0.181789	0	0	0
4930503O07Rik	0.190493	0.0887387	0	0	0	0
Plxna2	37.8129	32.6558	39.7209	35.3268	27.192	46.8186
Cd34	70.4825	71.5234	55.1729	89.3822	68.8779	85.3219
Gm16897	0.57148	1.33108	0.727156	1.95274	2.18049	1.35575
A330023F24Rik	2.09543	3.46081	2.72683	2.13026	1.7957	1.6269
Mir29b-2	0	0	0	0	0	0
Mir29c	0	0	0	0	0	0
Cd46	0.85722	1.1536	0.908945	2.30778	0.128264	1.26537
Cr1l	53.3381	58.9225	59.8086	63.9079	55.5384	51.7897
Cr2	0.666726	2.21847	1.6361	1.5977	0.256528	1.53652
B020014A21Rik	0	0.177477	0.181789	0.0887609	0.384793	0.0903834
H60c	0.190493	0.177477	0.0908945	0.177522	0	0.180767
Ppp1r14c	67.8156	65.4004	67.8982	77.1332	80.9347	49.2589
Iyd	0.0952466	1.06486	0	0.532565	0	0.0903834
Plekhg1	30.5742	32.6558	36.9032	32.664	22.9593	30.0977
Mthfd1l	89.7223	63.0932	59.1723	66.0381	55.4101	76.0124
Akap12	175.159	171.177	142.977	161.19	174.183	130.062
Zbtb2	33.1458	48.0964	35.3579	45.6231	31.6813	46.0955
Rmnd1	0.0952466	0	0.272683	0.177522	0.128264	0.0903834
Gm5512	1.71444	1.41982	0.727156	0.621326	1.02611	0.180767
1700052N19Rik	44.7659	58.3013	56.9908	54.0554	51.8187	44.3782
Gm221	0	0.621171	0.363578	0.266283	0.256528	0.451917
Esr1	0.761973	0.70991	0.636261	0.443805	0.256528	0.180767
Syne1	50.6712	61.141	43.084	77.222	99.7896	34.888
Myct1	10.1914	10.5599	14.0886	17.7522	8.20891	13.5575
Vip	0	0.266216	0.0908945	0.177522	0	0
Fbxo5	170.301	149.17	160.156	159.415	178.159	157.629
Mtrf1l	30.8599	31.7685	33.0856	28.8473	32.5791	35.2495
Rgs17	6.953	13.932	10.8164	9.40866	14.2373	10.5749
Oprm1	0.190493	0.177477	0.0908945	0.177522	0	0.0903834
Ipcef1	0.85722	1.50856	0.81805	0.97637	0.128264	1.0846
Cnksr3	20.859	21.386	17.1791	24.6755	14.7504	27.0246
Ulbp1	1.4287	0.621171	0.81805	1.5977	0	2.25958
Lrp11	14.4775	12.2459	9.9075	26.8946	8.97849	15.4556
Pcmt1	158.586	146.064	146.613	158.438	179.698	150.308
A630066F11Rik	7.61973	11.891	13.5433	10.2963	11.672	12.3825
Nup43	118.773	88.8275	109.891	93.9978	105.305	109.997
BC020402	8.3817	14.1095	14.3613	10.5625	14.1091	10.4845
Lats1	62.3865	71.6121	68.8071	68.0796	67.0822	62.7261
Katna1	122.011	102.493	102.893	102.253	104.407	98.2467
BC013529	91.532	90.1585	92.985	100.744	105.048	89.0276
Ppil4	144.203	109.504	114.981	126.129	110.692	111.172
Zc3h12d	0.380986	0.532432	0.181789	0.355044	0.769585	0.180767
Mir5104	0	0	0	0.177522	0	0
Tab2	176.016	181.914	181.334	177.877	177.261	166.215
Ust	17.3349	19.2563	15.1794	10.385	2.82181	13.7383
Sash1	11.9058	13.3995	16.6337	12.3378	18.5983	14.0094
Samd5	12.5726	14.8194	11.5436	14.8231	11.5438	8.49604
Gm6150	0	0.443694	0	0.266283	0.128264	0
Stxbp5	31.7171	56.2603	38.5393	48.2859	40.275	58.0261
9130014G24Rik	1.61919	3.10585	3.90846	4.79309	7.05453	3.07303
Rab32	15.8109	36.6491	29.3589	30.8888	16.8026	31.0919
Gm5177	3.14314	2.7509	1.99968	2.0415	2.43702	2.25958
Grm1	1.33345	0.798648	0.454472	0.443805	0.128264	0.0903834
4930567K20Rik	0	0	0	0.0887609	0	0
Shprh	52.8619	55.018	72.4429	58.3159	42.4555	65.7087
Fbxo30	125.154	111.278	126.98	115.212	89.9132	113.973
Epm2a	1.52395	0.887387	0.999839	1.15389	0.897849	0.632684
Utrn	158.967	195.935	164.428	172.462	163.922	162.057
B230208H11Rik	20.0018	20.1437	23.9961	18.2847	22.5745	17.6248
Stx11	6.76251	3.63829	5.54456	2.92911	0.256528	5.51339
Sf3b5	110.105	101.961	104.892	97.8145	139.551	105.025
Plagl1	260.69	277.486	298.225	268.591	305.91	243.764
Fam164b	0.0952466	0	0.363578	0	0	0
Ltv1	138.393	119.886	138.796	133.319	121.338	130.333
Phactr2	173.73	201.259	245.779	176.19	184.187	165.311
Fuca2	67.9108	69.6599	66.5347	77.1332	52.0753	63.7203
Pex3	51.6237	56.1716	58.8087	56.0081	54.2558	51.0666
Adat2	15.6204	12.8671	17.6335	13.7579	13.596	18.9805
Aig1	44.8612	53.8644	45.2654	50.9488	49.7665	45.8244
Hivep2	17.5254	16.6829	11.6345	16.9533	11.672	10.1229
Gpr126	0.190493	0.798648	3.09041	4.61557	0.513057	1.71728
Vta1	121.535	104.268	115.254	119.472	123.903	122.289
1700016L04Rik	0.190493	0.0887387	0	0.0887609	0.384793	0
Gje1	0	0.0887387	0	0.0887609	0	0
Nmbr	0.380986	0.621171	0	0.443805	1.28264	0.0903834
Gm20125	0.0952466	0.266216	0.0908945	0.621326	0.128264	0.180767
Cited2	191.827	179.43	173.518	185.51	243.317	200.109
Txlnb	12.9535	15.3518	13.4524	9.94122	8.72197	4.24802
Heca	21.8115	29.1063	18.906	28.226	27.192	25.7593
3110003A17Rik	102.581	97.6126	100.529	96.8382	132.882	100.416
Reps1	96.5801	101.961	111.164	106.691	86.8349	104.302
Ect2l	0.85722	2.30721	0.727156	0.532565	0.256528	0.27115
Ccdc28a	23.2402	25.3793	22.5418	22.1015	20.0092	26.2112
Nhsl1	68.0061	79.3324	69.9887	67.5471	51.8187	66.4318
Hebp2	48.4805	51.291	60.6266	54.1442	60.0277	61.5511
D10Bwg1379e	2.09543	5.85675	2.99952	1.68646	0.897849	2.25958
Gm4922	0	0.0887387	0.0908945	0	0.256528	0
4930444F02Rik	0.190493	0.266216	0.181789	0	0	0.0903834
Perp	73.3399	77.7351	97.2571	80.6837	69.5192	67.7875
Tnfaip3	11.5248	10.3824	16.4519	11.4502	14.6221	12.1114
Gm20139	0.28574	0.354955	0.272683	0.798848	0.128264	0
Olig3	1.23821	1.06486	1.36342	0.621326	0.128264	0.27115
Ifngr1	45.1469	59.1	56.809	69.5886	45.4055	60.9184
Il22ra2	0	0.0887387	0.181789	0	0.128264	0
Il20ra	0.190493	0.0887387	0.181789	1.06513	0	0
Slc35d3	3.33363	1.86351	4.45383	3.72796	4.48925	2.62112
Pex7	85.1505	67.5302	78.4419	77.9321	81.7043	83.0623
Map3k5	28.3835	29.6387	31.7222	33.3741	35.5292	31.9053
Mtap7	25.3356	29.55	30.2679	20.3262	32.0661	25.6689
4930405J17Rik	0	0	0	0	0	0
Gm6251	1.33345	1.77477	1.54521	0.443805	1.66743	0.723067
Bclaf1	404.703	393.645	383.938	384.335	381.33	426.338
Fam54a	41.6228	35.5842	33.631	44.8243	27.3203	31.9053
Pde7b	0.761973	0.532432	1.36342	1.68646	0.256528	0.451917
Ahi1	45.3374	61.0522	61.4447	59.026	52.2035	54.0493
Myb	5.33381	8.51892	11.9981	8.52105	4.23272	6.14607
Hbs1l	135.631	129.913	140.614	137.491	138.397	147.867
4930455C13Rik	0.28574	0.266216	0.363578	0.0887609	0.256528	0
Aldh8a1	0.0952466	0.0887387	0.0908945	0.355044	0	0.0903834
1700020N01Rik	0	0.266216	0	0	0	0.0903834
Gm5420	0.0952466	0	0	0	0	0.0903834
Sgk1	22.4782	17.304	21.2693	36.2145	32.7074	26.6631
4930444G20Rik	0	0	0.181789	0	0	0
E030030I06Rik	6.66726	15.973	19.9059	19.7049	18.7266	22.0535
Raet1a	0.85722	0.887387	0.999839	0.532565	1.02611	0.632684
Raet1e	2.76215	2.57342	2.99952	2.57407	4.10445	2.34997
Raet1b	0	0	0	0	0	0
Raet1c	0	0	0	0	0	0
H60b	1.23821	1.24234	0.81805	1.33141	1.15438	0.903834
C920009B18Rik	0.380986	1.5973	0.272683	0.177522	0	0.451917
Raet1d	1.61919	1.68604	1.90878	2.57407	2.30876	2.98265
Gm10825	0.28574	0.0887387	0.0908945	0.177522	0	0.0903834
Slc2a12	8.47695	9.93874	9.99839	18.551	6.02842	5.78454
Tbpl1	162.491	159.73	143.431	168.024	146.093	159.256
Tcf21	96.9611	87.4964	106.437	78.1984	130.445	100.416
Eya4	1.4287	1.86351	2.54505	4.88185	2.95008	4.79032
Rps12	57.9099	51.5572	53.9004	50.6825	73.2389	57.4838
Snora33	4.00036	3.46081	4.27204	4.79309	5.51536	5.51339
Snord100	4.95282	3.19459	4.9083	2.39654	3.97619	3.70572
1110021L09Rik	7.23874	10.1162	10.9073	19.6162	5.0023	11.1172
Vnn3	0.190493	0.0887387	0.0908945	0.177522	0	0
Vnn1	76.9593	65.1342	96.2572	89.9148	45.5338	64.7145
Taar1	0	0.0887387	0	0	0	0
Taar2	0	0.0887387	0.272683	0.887609	0	0
Taar3	0	0	0	0	0.256528	0.0903834
Taar4	0	0	0	0	0	0
Taar5	0	0.0887387	0.0908945	0.621326	0	0.27115
Taar6	0.0952466	0	0	0	0	0
Taar7a	0.380986	0.354955	0	0.266283	0.256528	0.0903834
Taar7b	0	0.0887387	0	0.0887609	0.128264	0
Taar7d	0.380986	0	0.363578	0	0	0
Taar7e	0.190493	0.0887387	0	0	0	0
Taar7f	0	0.0887387	0	0	0	0
Taar8a	0.0952466	0.354955	0.0908945	0	0	0
Taar8b	0	0.0887387	0.0908945	0	0	0
Taar8c	0	0	0.181789	0.0887609	0	0
Taar9	0	0.266216	0	0	0	0
Stx7	124.297	109.415	124.616	122.845	90.1697	95.5352
Moxd1	8.47695	4.52567	20.4513	12.6928	18.47	9.03834
Ctgf	146.299	171.354	139.614	180.273	165.974	159.707
Enpp1	3.42888	5.05811	4.18115	1.33141	0.897849	2.89227
Enpp3	23.6212	29.2838	18.1789	30.8	14.1091	40.2206
Med23	86.2934	74.4518	69.3525	77.6658	62.4647	79.8085
Arg1	143.822	93.2644	100.984	55.3868	88.8871	104.122
Akap7	36.9557	35.2293	35.0853	32.3977	30.3986	38.5033
Epb4.1l2	76.0068	89.6261	78.0783	102.874	81.063	89.8411
2010003K15Rik	0	0	0.0908945	0.0887609	0.128264	0
4930401C15Rik	0	0	0.181789	0	0	0
Mir680-3	0	0	0	0.0887609	0	0
Tmem200a	1.52395	4.17072	4.81741	3.19539	8.5937	3.7961
Gm9767	0	0.0887387	0.0908945	0.0887609	0	0.0903834
Samd3	0.190493	0.266216	9.54392	4.34928	1.15438	0.180767
L3mbtl3	38.2891	30.2599	35.5397	34.7943	35.914	27.3862
Gm8709	1.04771	0.532432	0.545367	0.266283	0.641321	1.17498
Arhgap18	20.0018	19.2563	20.5421	15.1781	13.9808	24.765
Lama2	6.00054	11.0923	17.2699	13.9355	6.15668	16.269
Ptprk	155.823	194.959	154.884	160.924	125.571	159.256
Themis	0.57148	0.177477	0.727156	0.798848	0	0.0903834
4930519F09Rik	0.0952466	0.177477	0.181789	0	0	0
2310057J18Rik	0	0	0.0908945	0.177522	0	0.0903834
6330407J23Rik	5.04807	6.12297	9.18034	6.56831	8.08065	5.9653
9330159F19Rik	0.952466	1.24234	1.18163	1.77522	1.53917	3.34418
Echdc1	12.4773	7.0991	9.27124	10.5625	7.56759	12.021
Rnf146	81.0549	61.5847	70.9886	86.5419	72.0845	77.1874
Rspo3	19.3351	9.05135	9.99839	6.65707	12.8264	8.22489
Cenpw	103.152	87.9401	99.9839	87.1632	106.459	88.9372
Trmt11	85.6267	65.223	67.5346	65.0617	51.5622	69.5048
Gm20300	11.3343	16.3279	17.9062	12.8703	16.1613	17.444
Hint3	26.2881	25.3793	28.1773	21.4801	24.2419	24.3131
Ncoa7	32.2886	26.7104	36.9032	37.6346	39.1206	27.3862
Hey2	47.6233	52.0896	30.177	55.2093	63.2343	67.426
Hddc2	87.4364	75.5166	83.0775	66.837	83.6283	87.7623
Tpd52l1	61.4341	64.6905	72.5338	50.2387	62.4647	60.4665
Gm3258	2.8574	2.30721	1.99968	2.66283	2.05223	1.71728
Rnf217	39.3369	35.5842	41.1752	42.8715	25.9094	41.9379
Nkain2	0.0952466	0.177477	0.181789	0.266283	0.128264	0
Trdn	16.7634	10.3824	10.5438	2.39654	3.20661	0.451917
D830005E20Rik	0.476233	0	0.0908945	0.798848	0.384793	0.994217
Clvs2	0	0	0.0908945	0	0	0
Gm4794	0	0.177477	0.272683	0	0	0
Sult3a1	0	0.177477	0	0	0	0
Rsph4a	0.57148	0.532432	0.636261	0.532565	0.641321	0
Zufsp	30.6694	41.2635	39.5391	40.9188	33.2204	33.8034
A830082N09Rik	6.28628	7.36531	5.99903	8.52105	2.30876	4.69994
Rwdd1	84.7695	77.0252	79.5327	75.8906	102.611	83.2431
Bet3l	0.0952466	0.0887387	0.0908945	0.0887609	0	0.0903834
Fam26d	0	0.177477	0.0908945	0.355044	0	0
Fam26e	1.61919	3.46081	2.36326	4.26052	5.13057	2.62112
Fam26f	3.14314	4.43694	2.45415	1.50894	1.15438	4.60955
Dse	84.8647	84.6567	84.1683	107.667	79.9086	93.7276
Tspyl1	102.39	97.7901	94.712	118.94	95.0438	92.5526
Tspyl4	52.0047	52.8883	48.3559	57.6946	62.3364	60.0146
Nt5dc1	22.5734	24.9356	28.1773	30.9776	21.6767	22.9574
Col10a1	0.761973	0	0	0.177522	0.128264	0
Frk	14.5727	19.1676	13.4524	39.4098	17.0591	31.8149
Hs3st5	0.85722	0.621171	0.454472	0.710087	0.384793	0.0903834
Hdac2	249.356	205.43	226.418	229.447	229.849	245.391
Marcks	519.951	458.69	538.459	492.357	596.3	538.595
Rfpl4b	0	0.0887387	0.0908945	0	0	0
Lama4	41.0513	36.4716	39.9936	41.0963	32.5791	41.5764
1700025K23Rik	14.1917	11.2698	12.5434	11.1839	14.3656	22.0535
Tube1	62.0055	55.9941	45.9017	53.3453	37.7097	42.9321
Wisp3	1.4287	1.24234	1.72699	1.77522	1.02611	2.98265
Fyn	140.394	139.941	130.161	145.124	108.512	135.575
Traf3ip2	11.7153	15.973	18.9969	13.2254	14.8786	15.3652
E130307A14Rik	15.5252	21.2973	29.3589	19.0836	20.6505	21.6016
Rev3l	123.154	135.327	110.8	105.27	114.796	109.545
AA474331	0.85722	1.50856	0.272683	0.887609	1.15438	1.17498
2010001E11Rik	0.380986	0	0.181789	0.177522	0	0
G630090E17Rik	0.476233	0.70991	0	0.266283	0.128264	0.27115
BC021785	0.190493	1.06486	0.181789	0.266283	0.128264	0.0903834
AI317395	0.0952466	0.266216	0.181789	0	0.384793	0
Slc16a10	11.6201	12.6896	16.0883	9.85246	9.87634	9.30949
Rpf2	112.581	101.961	115.981	101.809	93.3763	112.798
Gtf3c6	101.342	92.2883	97.6207	95.0629	86.1936	103.308
Amd1	0	0	0.0908945	0	0	0
Amd2	0	0	0	0	0	0
Cdk19	32.2886	46.0554	36.7214	42.694	28.6029	46.2763
Slc22a16	0.190493	0.177477	0	0	0.128264	0.0903834
Ddo	2.66691	1.24234	2.54505	0.798848	1.41091	4.06725
9030224M15Rik	11.8106	9.31756	9.63481	8.87609	5.0023	9.85179
Cdc40	94.4846	87.2302	86.4406	84.5891	75.6759	83.4239
Wasf1	61.5293	63.3594	63.2625	60.4462	58.1037	62.8164
Gpr6	0	0.266216	0.181789	0	0	0.180767
Fig4	45.3374	47.4752	53.7186	48.2859	42.5837	46.8186
Zbtb24	26.6691	30.1712	32.0857	28.0484	45.4055	29.6457
Mical1	54.1953	55.6392	64.0806	69.3223	60.2842	55.9473
Smpd2	76.2925	75.4279	87.4405	77.9321	62.9777	86.045
Ppil6	3.23838	3.28333	2.99952	3.28415	3.20661	3.2538
Cd164	319.171	306.237	315.949	332.676	327.715	309.473
Ccdc162	1.04771	0.443694	0.0908945	0.0887609	0	0
5730435O14Rik	0.0952466	0	0	0	0	0.5423
Cep57l1	34.2888	38.1576	43.4476	31.1551	33.2204	43.2033
Sesn1	24.9546	25.2018	45.1745	43.2266	32.1943	30.64
Armc2	1.33345	1.77477	0.454472	0.621326	1.15438	1.44613
Foxo3	2.28592	5.05811	2.45415	2.92911	3.71966	3.97687
Lace1	8.85794	17.3928	12.4525	15.7994	11.8003	14.1902
Snx3	194.398	180.228	184.698	177.522	238.187	181.851
Nr2e1	0.190493	0.443694	0.0908945	0.266283	0	0.0903834
Ostm1	40.8608	45.8779	46.1744	53.4341	30.1421	44.9205
Sec63	186.779	210.843	175.972	216.577	167.898	186.551
Scml4	0.190493	0.532432	0.0908945	0.177522	0	0
Sobp	4.38134	3.28333	6.45351	6.1245	5.51536	1.89805
9030612E09Rik	0.85722	0.532432	0.454472	1.24265	0.256528	0.27115
Pdss2	22.0972	16.8604	25.5413	21.3914	16.9309	23.0478
Bend3	53.3381	56.5266	56.5364	46.6882	41.9424	51.8801
1700021F05Rik	69.4348	59.1	63.5352	62.2214	61.0538	67.1548
Cd24a	294.884	278.196	283.136	276.046	389.923	282.448
F830002L21Rik	0.0952466	0.177477	0.0908945	0.0887609	0.128264	0
1700027J07Rik	0.476233	0.443694	0.0908945	0.266283	0	0
Qrsl1	57.7194	52.7995	60.7175	56.807	45.2773	57.2127
Rtn4ip1	38.2891	24.0482	34.7217	28.226	18.47	28.5611
Aim1	8.28646	6.83288	8.54408	6.92335	6.02842	6.32684
Speer5-ps1	0	0.0887387	0	0.0887609	0	0
Atg5	156.776	136.125	140.432	132.609	140.321	162.961
Mir1929	0	0	0.0908945	0	0	0
Prdm1	45.7184	44.1919	18.6334	26.9833	20.2657	42.661
Prep	162.205	140.562	140.705	163.32	140.193	153.381
Popdc3	6.76251	2.30721	5.09009	3.81672	5.51536	3.43457
Bves	44.2897	40.9085	37.5394	39.1436	40.9163	22.1439
Lin28b	99.247	90.336	89.2584	94.7966	68.6214	89.0276
Hace1	68.1966	66.7315	76.624	70.2986	59.7711	78.5432
D030045P18Rik	1.14296	0.266216	0.0908945	0.355044	0.256528	0.361533
Snord14d	0	0	0	0	0	0
Snord14c	0	0	0	0	0	0
C130030K03Rik	0.380986	0.177477	0.272683	0	0.256528	0.180767
Grik2	2.95265	8.87387	4.18115	6.83459	6.02842	4.06725
Ascc3	95.4371	111.633	88.5312	95.773	81.576	75.3797
Sim1	0.190493	0.798648	0.636261	0.710087	0.256528	0.180767
Gp49a	0.0952466	0.0887387	0	0	0	0.0903834
Lilrb4	0	0.0887387	0.636261	0.177522	0	0
Fam162b	1.80969	2.21847	1.45431	1.86398	0.641321	0.994217
Gprc6a	2.00018	1.86351	0.999839	1.68646	1.02611	2.7115
Rfx6	3.04789	5.14685	3.09041	0	1.28264	0.451917
4933411G06Rik	0	0.0887387	0	0.0887609	0	0
Vgll2	0.380986	0.443694	0.272683	0.177522	0	1.80767
Ros1	0.0952466	0.354955	0.181789	0.443805	0.384793	0
Dcbld1	41.4323	51.7347	48.9012	70.7424	32.7074	56.4896
Gopc	64.101	71.1684	81.1688	92.2226	84.9109	91.5584
Nepn	0.0952466	0.0887387	0.181789	0.177522	0.128264	0
Nus1	149.442	139.409	140.341	147.343	125.058	129.429
Zfa	0.190493	0.0887387	0.181789	0.0887609	0	0.180767
Slc35f1	21.5257	25.468	18.7243	11.1839	11.672	12.1114
Gm9766	5.90529	8.16396	7.72603	9.49742	6.15668	8.31527
Gm19395	0.0952466	0.532432	0	0.0887609	0	0
Pln	34.384	31.7685	27.3592	30.9776	28.9877	26.5727
Gm20597	0.476233	0.177477	0.272683	1.95274	0	0.361533
Mcm9	23.1449	22.1847	18.3607	23.8767	12.8264	21.5112
Asf1a	165.443	151.122	156.338	149.207	185.727	157.267
Fam184a	18.0969	21.4748	15.6338	21.5689	23.7289	25.94
Man1a	98.6755	114.118	72.5338	111.75	76.702	102.947
Gm16998	0.666726	0.266216	0.727156	0.266283	0.128264	0.5423
D630037F22Rik	16.7634	21.9185	20.633	17.3971	17.8287	15.9075
Msl3l2	15.7157	14.1982	22.9963	14.3793	17.3157	19.9747
Gja1	206.59	202.502	195.332	175.303	140.449	197.94
4930467K11Rik	0.28574	0.266216	0.181789	0.532565	0.641321	0
Hsf2	38.5749	39.4887	45.4472	37.9009	50.6644	38.8648
Serinc1	274.025	272.073	263.23	305.781	267.559	277.838
Pkib	0.28574	0.976126	0.363578	0.266283	0.641321	0
Fabp7	3.61937	3.46081	40.8116	9.05361	3.07834	5.51339
Smpdl3a	14.3822	15.5293	24.6324	27.1608	38.0945	19.794
Dux	0.380986	0.976126	0.272683	1.42017	0.769585	0.451917
Gm4981	0.190493	0.177477	0.454472	0.0887609	0.128264	0.0903834
Gcc2	110.772	121.395	122.071	114.324	139.68	124.548
Lims1	221.163	192.474	204.24	224.654	246.396	202.64
Ranbp2	172.015	171.976	157.975	171.397	126.597	175.796
Ccdc138	28.3835	42.7721	28.6318	35.8594	21.0353	28.1092
Edar	0.190493	0.976126	0.727156	0.621326	0.641321	0.81345
BB019430	0	0.0887387	0	0.0887609	0	0
Sh3rf3	0.380986	2.12973	2.27236	1.24265	2.95008	1.35575
Sept10	41.1465	40.5536	44.0838	46.777	44.1229	48.6263
Sowahc	13.6203	15.5293	15.0885	7.54468	12.8264	12.9248
P4ha1	98.0088	106.22	86.8951	104.028	124.673	95.0833
Pla2g12b	4.85758	3.54955	3.18131	5.94698	1.53917	1.17498
Oit3	0.0952466	0.798648	0.272683	0.621326	0	0.632684
Ccdc109a	36.3842	41.9734	44.9019	41.2738	42.5837	24.9458
Micu1	46.3851	42.5058	48.5376	43.6704	35.1444	33.4418
Dnajb12	52.2904	45.523	48.6285	44.7355	38.7358	37.6899
Ddit4	5.04807	6.6554	7.99871	3.81672	9.36329	3.7961
Anapc16	106.676	105.688	109.255	99.7673	121.338	108.822
Ascc1	80.1024	70.1923	73.6245	78.2871	74.778	62.8164
Spock2	2.8574	4.25946	2.09057	1.50894	0	3.52495
Chst3	5.14332	6.12297	2.18147	3.46168	2.05223	4.3384
Psap	201.351	202.147	212.602	230.867	210.61	204.086
Cdh23	2.28592	1.5973	1.72699	1.68646	2.05223	0.723067
4632428N05Rik	8.09596	16.0617	16.4519	12.1602	6.15668	13.196
Gm17455	4.00036	5.5018	7.27156	5.6807	3.71966	4.60955
Slc29a3	15.1442	20.0549	16.9064	24.8531	17.3157	13.2864
Unc5b	221.067	315.821	276.41	318.03	310.271	298.265
Pldi	0	0.266216	0	0.355044	0.128264	0.451917
4930565A17	0	0	0	0.0887609	0	0
Pcbd1	53.2429	48.7176	51.5372	41.8064	52.0753	48.084
Sgpl1	138.87	173.573	136.16	196.25	121.338	149.494
Tbata	0.0952466	0.0887387	0	0.177522	0.256528	0.0903834
Adamts14	2.19067	2.30721	1.81789	1.77522	0.769585	0.632684
Prf1	0.476233	0	0	0.266283	0	0.0903834
X99384	60.6721	67.7076	56.7181	67.1032	73.7519	76.1932
Nodal	0.57148	0.887387	1.99968	0.177522	0.513057	4.06725
Eif4ebp2	49.052	42.1509	45.3563	46.2444	49.3817	36.2437
Lrrc20	8.5722	10.205	13.4524	6.92335	8.72197	9.49025
Npffr1	0.57148	2.57342	0.908945	3.55044	0.128264	0.994217
Ppa1	206.209	176.856	187.97	177.522	228.823	190.619
Sar1a	321.172	308.899	305.86	322.735	286.799	304.05
Tysnd1	68.1013	61.6734	61.2629	69.3223	51.8187	67.6068
Aifm2	8.76269	9.22883	17.9062	8.07724	11.5438	11.5691
H2afy2	210.971	198.775	203.604	206.458	214.714	215.655
Mir5108	0	0	0	0	0	0
Col13a1	4.95282	9.93874	11.4527	9.49742	10.5177	6.86914
2010107G23Rik	18.0969	16.8604	17.8153	22.1902	18.47	25.3977
Neurog3	0.190493	0.266216	0.81805	0.710087	0	0.27115
Tspan15	65.1487	66.4653	57.1726	68.5234	77.4716	73.3009
Tacr2	0.0952466	0	0.272683	0.443805	0.128264	0.0903834
Hk1	36.9557	41.441	32.0857	34.3505	26.4224	22.9574
2210417K05Rik	2.66691	3.46081	3.54488	3.28415	4.87404	3.70572
Hkdc1	1.04771	1.5973	2.54505	0.443805	0.769585	3.2538
Supv3l1	55.624	49.6937	57.6271	51.3038	44.6359	58.5684
4930507D05Rik	6.09578	3.63829	7.99871	3.10663	4.10445	5.33262
Vps26a	167.158	126.098	148.612	137.491	123.903	132.502
Srgn	0.952466	0.354955	0.545367	1.77522	0.897849	0.27115
2510003E04Rik	91.151	89.3599	84.0774	99.2347	87.3479	101.501
Ddx21	178.016	143.757	145.068	133.585	120.697	183.207
Ddx50	163.443	152.276	157.338	167.758	144.169	160.521
Stox1	18.1921	11.1811	12.5434	9.67494	11.8003	10.3037
Ccar1	368.7	373.146	356.67	344.747	394.669	372.018
Snord98	0.0952466	0	0	0.355044	0.256528	0.0903834
Tet1	97.8183	125.477	101.075	100.477	105.433	95.4448
Slc25a16	37.5272	28.7513	39.63	32.309	28.0899	33.0803
Dna2	67.2441	79.4211	73.3518	66.6594	59.6429	60.2857
Rufy2	44.0039	70.3698	60.263	70.1211	67.467	62.9068
Hnrnph3	14.287	14.4644	17.0882	19.3499	20.394	22.3247
Pbld2	1.52395	1.24234	1.36342	0.710087	0.128264	2.1692
Pbld1	0.952466	0	0.0908945	0.532565	0	0
Atoh7	0.190493	0.0887387	0	0	0.769585	0
Mypn	1.33345	0.532432	0.0908945	0.177522	0	0.27115
Herc4	90.6748	89.8923	76.9876	92.4001	70.8018	90.8353
Sirt1	85.4362	97.7901	90.44	85.388	82.4739	90.3834
Dnajc12	27.05	21.9185	26.2685	25.2081	26.1659	31.2726
Ctnna3	3.61937	5.59054	4.63562	5.6807	2.05223	2.07882
Lrrtm3	1.4287	3.54955	9.36213	3.37291	5.0023	1.26537
1700023F02Rik	0	0.443694	0	0.443805	0	0
Reep3	83.7218	70.0148	72.7156	83.9678	73.7519	78.5432
Jmjd1c	112.105	109.859	97.2571	117.076	126.597	121.837
Nrbf2	24.7641	26.8878	31.3586	26.1845	27.0637	29.6457
Egr2	0	0.443694	0.181789	0.355044	0.128264	1.53652
Ado	132.107	125.565	142.704	127.549	153.789	126.175
Zfp365	2.19067	3.81576	4.36293	3.19539	5.64363	5.06147
Rtkn2	23.3354	16.5941	22.8145	21.5689	27.8333	20.0651
Arid5b	30.0027	28.1302	23.0872	35.6819	31.1682	23.5901
4930545H06Rik	0	0	0	0.0887609	0	0
1700040L02Rik	0.666726	1.50856	0.81805	0.621326	0.769585	0
Tmem26	19.716	22.1847	14.2704	29.1136	17.3157	14.2806
Rhobtb1	51.5284	51.4685	52.7188	61.8664	74.0085	50.0724
Cdk1	203.447	186.972	190.606	181.605	249.987	192.155
Ank3	183.445	195.048	168.973	205.393	223.565	140.275
Ccdc6	105.533	110.568	113.436	93.2877	110.435	102.766
2310015B20Rik	0.380986	0.621171	0.181789	0.266283	0.897849	0.0903834
Slc16a9	7.42924	8.16396	12.3616	13.9355	8.46544	11.5691
Fam13c	7.1435	8.78513	7.54424	6.83459	5.51536	11.3883
Phyhipl	11.5248	12.8671	20.8148	7.81096	15.0069	16.269
D630013N20Rik	0	0.443694	0.0908945	0	0	0.0903834
Bicc1	14.668	24.5806	30.177	15.8882	17.957	22.7766
C730027H18Rik	0.0952466	0.354955	0	0.355044	0.128264	0
Tfam	176.397	154.494	179.88	165.717	158.535	169.107
Ube2d1	176.778	162.303	160.247	154	196.501	167.842
Cisd1	94.0084	87.8513	97.9842	87.5183	84.1413	90.1122
Ipmk	58.5767	57.7689	60.5357	47.2208	40.4032	41.5764
1700049L16Rik	0	0	0	0.0887609	0	0
Zwint	202.971	194.249	192.151	184.8	215.74	194.957
A330049N07Rik	0.28574	0	0	0.355044	0	0
Pcdh15	0.761973	1.24234	0.81805	0.887609	0.128264	0.361533
Rtdr1	0	0.266216	0	0	0	0
Gnaz	6.76251	6.47793	12.4525	10.2075	6.02842	4.24802
Rab36	8.5722	10.3824	10.362	8.87609	7.56759	9.94217
Bcr	69.6253	77.2027	72.352	62.2214	70.6736	72.2163
Specc1l	90.8653	103.381	98.4387	91.8675	62.0799	112.075
Adora2a	14.9537	9.31756	8.54408	15.0894	10.6459	11.9306
Gm5779	1.23821	0.177477	0.181789	0.177522	0	0.361533
Upb1	0.952466	2.21847	1.72699	1.24265	3.46313	1.35575
4933407G14Rik	0	0	0	0	0	0.0903834
1110038D17Rik	57.529	62.827	71.9884	58.8485	43.9946	69.0529
Snrpd3	104.581	96.9027	100.075	95.5067	138.397	98.8794
AI646023	1.33345	3.37207	4.54472	0.798848	0.256528	1.0846
Ggt1	2.8574	1.86351	3.63578	2.13026	0.256528	1.89805
Ggt5	0.85722	0.887387	1.45431	1.42017	0.641321	0.723067
Susd2	2.09543	3.72703	2.36326	3.46168	4.10445	4.42879
Cabin1	65.3392	73.9193	88.8039	74.4704	73.2389	69.5048
Ddt	79.9119	73.1207	74.4426	71.6301	99.533	72.5778
Gstt3	18.7636	19.0788	21.3602	19.9712	27.3203	29.465
Gstt1	69.149	58.4788	37.0849	77.577	113.386	34.7072
Gstt4	0	0.177477	0.0908945	0.177522	0.256528	0
Gstt2	16.2872	23.1608	21.542	16.0657	19.2396	31.2726
Mif	58.7672	56.9703	56.6273	55.2093	77.8564	57.4838
Derl3	14.7632	13.1333	10.8164	11.4502	7.31106	11.9306
Smarcb1	193.351	187.594	191.424	185.599	212.149	201.826
Mmp11	84.1028	95.3941	91.0763	81.5713	85.424	88.0334
Chchd10	79.4357	69.6599	76.1696	53.4341	56.5645	43.2033
Vpreb3	1.23821	2.83964	2.90862	2.48531	2.18049	4.24802
Gm5134	0.85722	0.443694	0.545367	1.15389	0	0.180767
Zfp280b	82.7693	85.3666	71.3522	84.6779	70.0323	74.3855
Slc5a4b	0	0	0.0908945	0.0887609	0.256528	0
Slc5a4a	0	0.177477	0.181789	0.0887609	0	0
Prmt2	116.201	118.289	108.619	116.632	109.794	110.9
Mir678	0	0	0	0	0	0
S100b	0.28574	0.354955	0.454472	0.0887609	0	0
Dip2a	16.0014	21.386	25.7231	29.0248	19.4962	15.9979
Pcnt	96.4848	117.401	107.255	96.1281	105.818	121.837
1700094J05Rik	0	0	0	0	0	0
2610028H24Rik	0.380986	0	0.181789	0.355044	0	0
Ybey	26.0976	23.2495	26.0867	22.5453	14.1091	17.444
Mcm3ap	76.864	70.3698	83.8047	54.6767	60.669	63.4491
Lss	24.8594	28.4851	29.3589	28.1372	37.0684	27.9285
4930483K19Rik	0.28574	0.266216	0.81805	0.266283	2.05223	0.5423
1700027D21Rik	0	0.976126	0.0908945	0.0887609	0.641321	0.0903834
Ftcd	7.81022	6.12297	5.63546	6.92335	7.56759	2.89227
Col6a2	14.0965	14.0207	14.5431	15.3556	21.5484	13.3767
Col6a1	13.525	17.7477	16.7246	18.551	10.3894	15.094
Pcbp3	20.3828	20.9423	25.3596	29.2911	38.0945	45.1013
Gm10787	0.28574	0	0.181789	0.177522	0	0
Slc19a1	49.9092	42.7721	49.1739	47.3983	31.0399	46.1859
Col18a1	375.557	403.051	411.752	428.449	419.552	463.576
Gm10941	4.66708	4.96937	4.45383	3.46168	6.02842	5.60377
Pofut2	137.06	167.272	153.884	154.888	126.34	145.608
Adarb1	13.906	16.8604	13.2706	17.3084	11.8003	9.39987
Gm17769	1.04771	2.30721	0.727156	2.13026	5.3871	1.89805
1810008A18Rik	101.342	101.606	115.8	100.211	85.424	113.431
Itgb2	1.14296	0.354955	0.454472	1.86398	0	0.994217
Pttg1ip	168.015	172.331	169.336	192.256	194.32	173.175
Sumo3	236.021	224.686	235.235	217.642	255.759	226.41
Ube2g2	59.6244	56.2603	55.991	48.1084	40.4032	47.2705
Mir1930	0	0	0.0908945	0	0	0
Gm19402	0	0.177477	0.0908945	0	0	0
Gm10272	0	0.0887387	0	0	0	0
Gm10024	0	0.0887387	0.0908945	0.621326	0	0
Gm10142	0	0	0	0	0	0
Krtap12-1	0	0	0	0.0887609	0	0.0903834
Gm10100	0	0	0	0	0	0
Gm3238	0	0.0887387	0	0	0	0.0903834
Gm19668	0	0	0	0	0.128264	0
Gm2696	0	0	0.0908945	0.0887609	0	0
Krtap10-4	0	0.0887387	0.0908945	0.0887609	0	0
Krtap10-10	0	0.0887387	0.0908945	0.0887609	0.128264	0
Gm10318	0	0	0.0908945	0	0	0.0903834
Gm3285	0	0	0	0	0	0
1700009J07Rik	0.0952466	0.177477	0	0.0887609	0.128264	0
Lrrc3	4.38134	12.0685	3.63578	3.37291	4.61751	6.41722
Trpm2	1.71444	1.24234	0.454472	1.15389	0.513057	0.723067
1810043G02Rik	47.1471	51.1135	46.8106	45.5343	37.0684	45.3725
Pfkl	309.075	249.001	264.412	277.2	317.582	312.636
Aire	1.04771	0.443694	0.272683	0.532565	0	0.180767
Dnmt3l	1.71444	2.39595	1.54521	0.443805	4.61751	1.0846
Icosl	0.952466	3.81576	2.72683	2.39654	0.897849	1.44613
D10Jhu81e	88.8651	78.8	96.7117	91.4237	86.1936	96.8006
Pwp2	50.0997	48.8063	63.5352	49.7949	35.2727	61.7318
Trappc10	45.9089	57.3252	53.9913	47.7534	40.9163	43.384
Agpat3	67.1489	75.4279	79.1691	76.3344	74.1367	68.0587
Rrp1	255.166	246.694	233.053	254.478	263.968	263.739
Cstb	71.7207	68.0626	71.443	66.7482	86.8349	72.6682
Pdxk	18.2873	15.7068	20.9057	13.7579	19.1114	16.6305
Ilvbl	52.2904	63.8031	58.7178	69.1447	58.232	69.324
Syde1	64.482	69.9261	79.8053	74.5592	56.9493	74.9278
Olfr1357	0.0952466	0.0887387	0	0	0	0
Casp14	0.0952466	0.0887387	0	0.355044	0	0.632684
Ccdc105	0	0.354955	0.272683	0.0887609	0	0
Slc1a6	3.52412	2.12973	3.54488	3.37291	0.513057	3.16342
Olfr1356	0	0.0887387	0	0.0887609	0	0
Olfr1355	0.0952466	0	0	0.0887609	0	0
Olfr1354	0.0952466	0	0	0	0	0
Olfr8	0	0	0	0	0	0
Olfr1353	0	0	0.0908945	0.0887609	0	0.0903834
Olfr1352	0	0	0	0	0	0
Olfr1351	0	0	0.0908945	0	0	0
Olfr57	0.476233	0.177477	0.454472	0.177522	0	0.361533
2610008E11Rik	93.0559	105.155	93.2577	108.022	88.7588	93.6372
Vmn2r80	0.190493	0.266216	0.181789	0.0887609	0	0
Vmn2r81	0.28574	0.177477	0	0.0887609	0.128264	0.0903834
Vmn2r82	0.0952466	0	0.0908945	0	0	0.0903834
Vmn2r83	0	0.0887387	0.0908945	0.355044	0	0
Ppap2c	92.7702	85.1892	76.8058	62.3989	72.0845	76.2836
Mier2	65.6249	69.0387	72.2611	68.3459	65.2865	85.6834
Theg	0	0.0887387	0.272683	0.177522	0	0
C2cd4c	0.666726	0.887387	0.999839	1.24265	1.7957	0.180767
Shc2	34.1935	33.0995	34.7217	29.2911	35.7857	46.0955
Odf3l2	0.0952466	0	0.181789	0.0887609	0	0.180767
Madcam1	2.19067	0.887387	1.27252	2.39654	0	0.903834
Gm16517	53.6238	52.1784	58.0816	47.7534	57.0776	62.0934
Cdc34	134.107	128.316	136.16	122.224	157.637	141.721
Gzmm	1.23821	1.41982	0.908945	1.24265	2.30876	2.89227
Bc1	0.190493	0	0.0908945	0.266283	0.256528	0.180767
Bsg	220.305	209.423	210.966	207.878	299.882	211.949
Hcn2	0.476233	0.70991	0.636261	0.798848	0.256528	0.0903834
Polrmt	37.2414	33.277	31.9949	31.9539	39.7619	45.5532
Fgf22	0	0.0887387	0.0908945	0.266283	0	0.180767
Rnf126	120.773	129.47	130.434	116.898	102.868	126.717
Fstl3	2.28592	6.6554	2.63594	2.66283	1.66743	3.43457
Prss57	0.190493	0.266216	0.0908945	0.443805	0.384793	0
Palm	118.582	132.043	121.071	125.952	112.103	128.435
9130017N09Rik	3.52412	4.43694	3.72667	4.17176	0	7.41144
E130317F20Rik	18.9541	28.6626	23.0872	20.8588	28.7312	23.1381
Ptbp1	286.121	270.476	285.136	277.644	284.747	298.627
BC005764	89.2461	112.432	111.618	108.377	115.053	144.885
Prtn3	14.0013	13.8432	16.361	12.3378	14.2373	16.3594
Elane	0	0	0	0.0887609	0	0
Cfd	0	0.354955	0.0908945	0.0887609	0	0.180767
Med16	99.3422	99.6536	105.619	97.1932	90.8111	112.618
C030046I01Rik	168.872	162.658	154.339	165.45	154.943	174.44
Kiss1r	0.28574	1.24234	2.63594	0.621326	1.15438	0.994217
Arid3a	122.773	147.04	133.888	133.496	141.988	166.215
Wdr18	213.733	192.297	200.513	200.156	208.301	204.266
Grin3b	2.28592	4.52567	3.2722	1.5977	3.20661	3.16342
ORF61	79.9119	104.534	78.351	80.2399	74.265	81.0739
Cnn2	302.313	281.035	284.954	277.91	394.669	282.719
Abca7	10.2866	15.1743	9.27124	15.6219	11.4155	6.41722
Hmha1	23.4307	33.4545	23.6326	36.392	29.3725	34.7072
Polr2e	174.301	166.03	165.519	159.592	213.56	165.311
Gpx4	72.7684	70.1036	68.7162	67.6358	89.5284	70.2279
Sbno2	32.7648	34.6081	33.9036	34.7943	35.6575	34.7072
Stk11	90.2938	105.954	99.4385	92.8439	87.2197	108.641
Dos	33.3363	48.1851	31.3586	28.226	42.5837	32.1765
Atp5d	139.727	131.688	132.251	125.597	172.515	130.242
Midn	79.7214	87.1414	83.0775	71.0087	88.1175	69.8663
Cirbp	112.581	127.784	126.798	120.981	121.979	120.843
1600002K03Rik	19.1446	17.1266	15.0885	15.5332	15.0069	19.2517
Efna2	112.01	133.552	122.798	124.443	122.621	133.225
Mum1	83.3408	84.9229	93.1668	81.305	70.0323	86.768
Ndufs7	115.534	106.753	112.073	105.714	140.962	109.635
Gamt	31.2409	29.4613	33.2674	28.4923	33.99	27.7477
Dazap1	132.679	130.357	129.616	124.975	125.442	141.992
Rps15	77.4355	71.7009	73.6245	70.4762	97.9939	75.1086
Apc2	1.71444	3.72703	2.36326	2.92911	3.71966	6.59799
2310011J03Rik	72.9589	62.3833	73.2609	73.494	45.0207	75.2893
Pcsk4	6.76251	7.01036	6.81708	7.63344	4.23272	7.0499
Reep6	16.3824	13.3995	12.6343	14.9118	4.87404	11.0268
Adamtsl5	0.85722	0.976126	1.09073	1.06513	1.15438	0.994217
Plk5	1.61919	0.443694	2.09057	0.355044	0	0.0903834
Mex3d	54.862	62.2058	56.2637	54.7655	56.6928	64.353
Mbd3	231.926	223.71	229.963	220.127	263.968	241.956
Uqcr11	47.3376	44.1031	48.265	42.0727	59.5146	45.8244
Tcf3	237.164	240.659	242.87	238.944	237.032	296.006
Onecut3	0.28574	0.443694	0.181789	0.266283	0	0.180767
Atp8b3	3.71462	4.17072	4.63562	4.88185	1.66743	5.423
Rexo1	90.008	93.9743	101.802	88.7609	67.2104	95.5352
Klf16	14.5727	11.891	13.0888	7.7222	12.1851	7.86335
Fam108a	181.35	176.058	181.153	169.711	195.988	190.076
Adat3	13.0488	16.5941	15.2703	12.5153	9.23502	17.8055
Scamp4	153.633	160.617	152.703	155.687	169.95	182.032
Csnk1g2	143.06	148.105	165.519	144.059	132.369	153.742
Btbd2	108.962	106.841	116.618	102.253	114.925	121.746
Mknk2	150.68	137.456	161.247	152.846	136.858	172.18
Mob3a	99.7232	82.2608	93.9849	120.182	95.6851	86.045
Izumo4	6.19103	9.93874	9.99839	8.60981	8.46544	7.68259
Ap3d1	112.201	130.712	127.525	113.348	127.751	121.475
Dot1l	61.7198	82.882	68.08	56.9845	61.9516	60.3761
Plekhj1	129.345	125.831	128.616	116.809	130.188	134.039
Sf3a2	91.151	85.8991	96.7117	97.3707	90.298	112.889
Amh	0.28574	0.266216	0.272683	0.177522	0	0.0903834
Jsrp1	6.19103	6.6554	5.63546	3.90548	8.85023	4.51917
Oaz1	0.952466	0.70991	0.81805	0.443805	1.28264	0.994217
Oaz1-ps	0	0	0	0	0	0
Mir1982	0	0	0	0.0887609	0	0
Lingo3	2.19067	0.887387	0.454472	0.710087	1.15438	1.26537
Lsm7	30.7647	28.2189	30.177	27.8709	38.2227	28.8323
3110056O03Rik	37.8129	43.5707	43.7202	48.2859	31.6813	68.4202
Tmprss9	0.190493	0.621171	0.181789	0.177522	0	0.27115
Timm13	111.724	107.729	111.8	103.584	134.934	112.256
Lmnb2	76.5783	78.6225	75.1697	68.1684	84.1413	99.3313
Gadd45b	51.4332	47.9189	57.2635	56.1857	75.8041	59.7434
Gng7	2.00018	4.08198	4.18115	3.01787	4.10445	5.24224
Diras1	0.190493	0.621171	0	1.77522	0.256528	1.71728
Slc39a3	20.859	24.9356	18.7243	24.3205	15.2634	22.1439
Sgta	201.256	170.911	205.149	170.066	176.363	175.073
Thop1	107.248	88.0288	99.9839	84.6779	81.8326	106.652
Creb3l3	1.04771	1.06486	1.54521	1.77522	1.7957	1.44613
Map2k2	228.211	226.461	226.963	225.098	272.048	241.052
Zbtb7a	21.8115	35.0518	34.8126	33.4629	28.3464	37.4187
Pias4	87.1507	79.1549	78.8055	68.0796	74.9063	80.2604
Eef2	460.708	439.612	453.472	454.811	572.7	472.163
Snord37	0.190493	0.266216	0.0908945	0.621326	0.128264	0.27115
Dapk3	156.3	152.631	156.157	147.077	166.872	149.042
2310050B05Rik	7.23874	7.54279	7.18066	6.1245	6.66974	2.7115
Itgb1bp3	1.4287	2.83964	1.45431	1.50894	2.82181	1.80767
Atcay	1.14296	0.887387	1.45431	1.5977	1.02611	1.6269
Zfr2	3.80986	5.41306	7.72603	4.43805	4.87404	2.80188
Matk	4.95282	8.43018	9.08945	4.26052	8.46544	8.31527
Mrpl54	82.3883	77.9126	79.4418	74.8254	99.02	79.0855
Apba3	50.8617	32.7446	46.6289	43.049	37.0684	62.7261
Mir3057	0.0952466	0.0887387	0.0908945	0.0887609	0.128264	0.0903834
Tjp3	12.0011	7.89775	10.2711	3.99424	5.51536	12.2921
Pip5k1c	92.675	94.8617	104.438	105.359	102.227	120.752
2510012J08Rik	52.5761	61.3184	61.2629	66.4819	43.8664	91.5584
Tbxa2r	20.859	28.6626	25.7231	31.0663	23.3441	28.4708
Gipc3	0	0	0	0	0.513057	0.723067
Hmg20b	98.7707	111.722	112.346	96.1281	109.666	110.448
Mfsd12	7.04825	4.96937	5.45367	6.92335	3.20661	5.60377
4930404N11Rik	1.90493	3.9045	2.09057	2.21902	2.69355	3.7961
Fzr1	201.447	200.372	186.425	190.925	225.232	216.468
Dohh	75.9116	65.3117	76.624	57.0733	55.7949	76.2836
2210404O07Rik	2.38117	6.21171	3.09041	3.37291	0.897849	2.07882
Nfic	22.1925	28.3076	31.904	33.3741	21.4201	36.9668
Celf5	0.761973	0.887387	0.636261	0.355044	0.641321	1.35575
Ncln	106.867	113.319	119.799	107.667	90.0415	116.595
S1pr4	0	0.266216	0.999839	0.621326	0	0.632684
Gna15	0.28574	1.33108	2.18147	1.24265	1.7957	1.17498
Gna11	185.255	196.379	205.876	187.019	188.42	193.42
Aes	204.59	195.403	200.968	186.309	248.063	196.042
Tle2	14.287	18.014	19.6332	11.8052	23.7289	14.1902
Tle6	9.90565	13.7545	15.9065	17.3971	12.1851	14.371
BC025920	4.0956	4.61441	5.09009	6.92335	4.48925	6.41722
Sirt6	33.3363	38.4239	40.3571	35.6819	32.5791	35.5207
Ankrd24	9.52466	17.1266	14.8158	12.6928	14.4939	15.1844
Gm10778	0.380986	0.354955	0.454472	0.266283	0.256528	0.361533
Zfp433	2.28592	2.12973	2.90862	2.75159	2.43702	2.25958
Zfp781	1.90493	3.19459	1.81789	1.50894	1.66743	1.89805
Zfp873	26.8595	27.3315	27.9046	23.6104	21.4201	41.486
AU041133	13.144	27.509	28.0864	17.3971	23.3441	20.3363
Zfp938	36.8604	36.8266	43.2658	43.8479	35.7857	38.5937
Gm1553	0	0	0	0	0	0
1190007I07Rik	42.099	42.8608	32.9947	34.2617	46.5599	32.3572
Tdg	0.0952466	0.266216	0.181789	0.0887609	0	0.180767
Gm9855	0	0	0	0	0	0
Glt8d2	0.666726	0.0887387	2.18147	1.77522	0.384793	0.5423
Hcfc2	29.336	29.0176	29.6316	28.4035	40.0184	27.2958
Nfyb	173.254	166.563	170.791	170.243	136.601	170.011
1700028I16Rik	0.28574	0.354955	0	0	0	0.180767
Txnrd1	350.698	314.667	318.222	321.226	295.649	329.447
Eid3	0	0.798648	1.18163	0.621326	2.05223	0.451917
Chst11	13.144	18.1914	7.08977	7.27839	14.4939	8.58642
Slc41a2	0.0952466	0.70991	0.908945	0.177522	0.128264	0.0903834
D10Wsu102e	87.6269	69.8374	84.5319	69.056	53.2296	81.1643
Aldh1l2	5.33381	9.85	8.54408	11.2726	7.31106	4.3384
A230046K03Rik	94.4846	111.278	88.9857	104.028	95.9416	86.3161
Appl2	41.337	48.895	44.0838	47.132	29.8856	52.5127
1500009L16Rik	52.4809	59.0112	67.171	47.5758	56.0515	57.1223
Nuak1	103.057	151.388	120.162	111.572	115.31	118.764
Ckap4	305.646	350.784	305.405	344.392	361.32	310.196
C330046G13Rik	0.190493	0.443694	0	0.443805	0	0
Tcp11l2	9.33417	6.83288	8.2714	11.0064	6.54147	7.41144
Polr3b	42.6705	53.7757	51.0827	36.5695	43.4816	47.4513
Rfx4	4.47659	1.68604	30.177	6.39079	5.3871	2.53073
Ric8b	55.8145	51.3797	59.3541	47.7534	43.8664	49.982
Fhl4	3.52412	3.72703	6.72619	4.97061	0.641321	2.53073
AI597468	87.8174	101.428	108.528	112.993	91.3241	82.8816
Mterfd3	40.0988	37.2703	35.9033	32.4865	31.9378	34.7072
Cry1	45.0516	55.6392	59.3541	59.5586	47.9708	54.23
Btbd11	4.00036	8.07522	6.27172	4.97061	4.74578	4.24802
Pwp1	183.159	149.88	155.975	167.492	186.753	172.723
Prdm4	108.962	105.865	110.891	105.537	79.139	109.364
Ascl4	0	0.532432	0.545367	0.266283	1.41091	0.723067
D10Wsu52e	181.064	164.344	175.79	182.759	156.611	188.359
Bpifc	0	0.0887387	0.454472	0.355044	1.15438	0
Fbxo7	39.2416	27.9527	29.5407	27.7822	30.3986	31.6342
Syn3	6.76251	4.52567	6.36261	5.76946	9.49155	3.16342
4930486F22Rik	0.0952466	0.177477	0	0	0	0
Timp3	83.9123	107.551	79.8053	99.1459	67.0822	72.5778
1810014B01Rik	16.1919	13.577	17.9971	13.5804	11.5438	17.3536
Hsp90b1	495.854	458.335	469.015	471.853	601.816	475.688
BC030307	5.7148	10.3824	8.54408	15.1781	7.69585	13.6479
[truncated: 21,330 more rows]

## Sheet: Raw CPM sex genes removed
	WT_1_dedup	WT_2_dedup	WT_3_dedup	Mut_1_dedup	Mut_2_dedup	Mut_3_dedup
Xkr4	0.28574	0.621171	0.727156	0.177522	0	0.81345
Rp1	0.28574	0.798648	1.27252	0.0887609	0	0.451917
Sox17	13.144	21.6522	18.2698	25.2081	25.0115	35.5207
Mrpl15	157.443	132.753	138.705	132.343	167.257	144.975
Lypla1	214.21	168.426	208.148	209.298	207.147	189.805
Tcea1	71.6255	69.6599	73.0791	69.2335	73.1106	71.2221
Rgs20	1.71444	0.621171	0.454472	0.532565	1.15438	0.27115
Atp6v1h	155.347	131.866	141.432	150.183	150.326	149.133
Oprk1	3.90511	1.1536	1.72699	3.55044	3.97619	0.81345
Npbwr1	0.190493	0.887387	0.272683	0.177522	0	0
Rb1cc1	146.775	156.801	139.159	159.592	126.853	159.798
Fam150a	0.190493	0.70991	0.0908945	0.0887609	0	1.26537
St18	0.666726	1.95225	1.54521	0.443805	0.128264	0
Pcmtd1	56.767	62.2058	54.5367	55.9194	45.5338	57.4838
Sntg1	0.28574	0.532432	0.0908945	0.355044	0.128264	0
Rrs1	102.771	87.9401	93.4395	78.9972	70.2888	93.9083
Adhfe1	2.66691	1.33108	1.18163	1.15389	0.513057	0.180767
2610203C22Rik	2.09543	2.21847	3.2722	2.13026	3.20661	2.98265
3110035E14Rik	0	0.621171	1.99968	1.06513	0.256528	0.81345
Mybl1	4.85758	2.48468	5.72635	3.28415	3.5914	4.97109
Vcpip1	91.6272	100.275	64.626	97.1044	97.2243	86.9488
1700034P13Rik	0.666726	1.24234	1.18163	0.177522	0.513057	1.71728
Sgk3	62.0055	50.5811	42.5386	83.7015	58.232	63.4491
6030422M02Rik	3.33363	3.54955	5.54456	3.19539	1.15438	3.16342
Snhg6	44.2897	39.4887	40.0845	36.0369	42.712	38.5937
Snord87	3.42888	3.54955	1.6361	3.19539	3.46313	3.16342
Ppp1r42	0.190493	0.0887387	0.727156	0	0	0.180767
Cops5	199.732	180.583	182.971	179.12	224.719	188.992
Cspp1	77.7212	106.575	84.8954	90.5361	79.3955	80.2604
Arfgef1	130.583	146.153	138.705	142.639	115.951	124.277
Cpa6	0.190493	0.443694	0.0908945	0.0887609	0.128264	0.0903834
Mir467e	0	0	0	0.0887609	0	0
Prex2	56.4812	46.2329	42.9931	47.3983	28.6029	51.8801
A830018L16Rik	3.71462	5.41306	4.81741	2.57407	1.7957	5.06147
4932411L15	0	0.0887387	0.0908945	0.177522	0.256528	0.0903834
Sulf1	67.9108	61.3184	66.9892	66.4819	42.9685	69.9567
Slco5a1	25.2404	22.1847	19.4514	18.3735	13.596	14.0998
Prdm14	0.190493	0	0.181789	0	0	0.0903834
Ncoa2	79.4357	96.6365	111.891	100.389	80.8065	87.0392
Tram1	310.79	311.828	288.772	335.871	294.238	302.604
Lactb2	41.1465	29.195	32.5402	29.2911	36.1705	21.0593
Xkr9	0	0	0.272683	0.177522	0.128264	0.632684
Gm5523	5.90529	4.3482	6.6353	4.17176	7.31106	4.69994
Eya1	66.5774	61.2297	44.6292	61.4225	53.2296	62.8164
Msc	1.14296	0.0887387	1.45431	0.798848	0	1.44613
Trpa1	0.952466	0.443694	0.272683	0.798848	0	0
Kcnb2	1.23821	2.92838	1.90878	1.95274	0.769585	2.1692
Terf1	101.628	96.104	85.8953	96.3943	105.305	87.5815
Gm106	3.14314	1.68604	1.18163	1.95274	1.7957	2.89227
4930444P10Rik	1.4287	1.33108	1.54521	0.887609	2.43702	0.994217
Rpl7	95.6276	88.3838	91.7125	89.116	125.827	92.0103
Rdh10	152.966	134.972	110.164	132.609	92.735	125.994
Stau2	68.7681	65.5779	59.1723	68.0796	62.3364	72.0355
Ube2w	115.534	102.316	120.981	110.33	106.203	107.195
Tceb1	150.871	134.084	142.068	134.029	168.539	141.54
D030040B21Rik	0.0952466	0.621171	0.181789	0.0887609	0.256528	0.0903834
Tmem70	132.964	121.661	115.981	125.597	120.953	112.889
Ly96	8.5722	9.4063	5.54456	10.4738	6.92627	4.24802
Jph1	8.47695	8.78513	6.90798	8.07724	10.7742	5.15185
Gdap1	1.33345	1.5973	2.99952	1.68646	0.769585	0.903834
Pi15	1.23821	0.70991	0.545367	0.443805	0.128264	0.180767
Crispld1	24.7641	28.1302	25.0869	42.694	13.3395	25.0362
Crisp4	0.0952466	0	0	0	0	0.0903834
Defb44-ps	0	0	0	0	0	0
Defb18	0	0	0	0.0887609	0	0
Defb41	0	0	0	0	0	0
Gm15386	0	0.0887387	0	0	0	0
Tfap2d	0	0.177477	0	0	0	0.0903834
Tfap2b	1.33345	1.24234	1.18163	3.10663	2.30876	10.3941
Pkhd1	0.380986	1.1536	0.999839	0.710087	0.256528	0.180767
4930486I03Rik	0	0	0	0.0887609	0	0
Mir206	0	0	0	0	0	0
Mir133b	0	0	0	0	0	0
Il17a	0	0.0887387	0	0.0887609	0	0
Il17f	0.380986	0.798648	0	0.177522	0	0
Mcm3	255.832	217.942	239.87	243.382	223.821	239.877
6720483E21Rik	1.23821	0.887387	0.272683	1.77522	4.23272	0.81345
Paqr8	7.04825	14.6419	11.0891	11.4502	26.4224	14.1902
Efhc1	3.71462	2.66216	4.45383	6.30202	1.28264	5.24224
Tram2	8.95318	10.6486	7.90782	9.58618	5.0023	10.6652
Tmem14a	23.2402	24.8468	30.6314	23.0778	24.1137	25.6689
Gsta3	0.380986	0.976126	0	0.177522	1.15438	0.451917
Gm4956	0.190493	0.177477	0	0.0887609	0.128264	0
Khdc1a	0	0.532432	0.0908945	0.0887609	0	0
Khdc1c	0.0952466	0	0.0908945	0	0	0
Khdc1b	0	0	0	0.0887609	0	0.180767
Kcnq5	8.19121	13.3995	10.362	5.59194	4.87404	6.68837
Rims1	1.33345	1.33108	1.72699	2.48531	2.82181	1.0846
4933415F23Rik	0	0	0	0	0.128264	0.180767
Mir30a	0	0	0.181789	0	0	0
Mir30c-2	0	0	0	0	0	0
Ogfrl1	69.3395	49.1612	66.0803	50.0612	50.5361	57.0319
B3gat2	4.00036	4.3482	2.45415	1.86398	3.5914	3.7961
Smap1	84.6742	88.1175	86.8042	88.5834	107.998	90.5641
1110058L19Rik	65.3392	58.6563	67.4437	59.2923	76.4455	69.776
Fam135a	89.5318	84.9229	97.348	95.8618	77.8564	75.1086
Col9a1	26.0023	26.7104	77.0785	57.7834	30.5269	39.2264
Col19a1	0.476233	2.30721	1.09073	1.42017	1.66743	1.26537
Lmbrd1	72.1017	68.595	70.1705	83.169	59.5146	76.5547
Bai3	0.85722	1.06486	1.36342	1.50894	2.56528	3.52495
Gm20172	0.0952466	0.0887387	0	0.177522	0	0.361533
4931408C20Rik	0.0952466	0.266216	0.0908945	0	0.128264	0.180767
Gm597	0	0	0.181789	0.0887609	0	0
Phf3	118.677	124.5	108.801	116.277	121.081	114.877
Ptp4a1	46.0041	46.9428	56.3546	52.5465	38.6075	49.6205
Gm13363	0	0	0	0	0	0
4931428L18Rik	0.0952466	0.266216	0.272683	0.0887609	0	0.180767
Lgsn	0	0	0	0.0887609	0	0
4930521A18Rik	0	0	0.0908945	0	0	0
Gm4850	0.0952466	0.354955	0	0.177522	1.28264	0.451917
Khdrbs2	2.57166	1.5973	0.727156	1.86398	0	0.723067
Gm9839	0	0	0	0.0887609	0	0
Gm5415	0.0952466	0.532432	0.81805	0.355044	0	0
Prim2	80.0072	56.3491	91.0763	70.3874	56.5645	79.5374
1700001G17Rik	3.52412	5.5018	6.27172	2.21902	5.0023	2.89227
Rab23	51.9094	52.3558	49.9011	42.694	31.8095	50.2532
Bag2	122.106	112.964	116.527	119.738	122.877	88.3046
Zfp451	61.6246	69.8374	52.2643	53.7891	50.1513	42.9321
Gm15455	1.4287	1.68604	0.727156	0.798848	0.513057	0.632684
Bend6	3.23838	1.24234	5.09009	1.42017	0	1.89805
Dst	122.392	157.156	138.978	122.668	120.953	105.206
Mir5103	0	0.0887387	0	0	0	0.0903834
Ccdc115	85.6267	79.1549	70.7159	78.1984	80.8065	71.4029
Imp4	156.49	139.675	135.705	147.609	141.604	161.334
Ptpn18	5.42906	5.67928	4.63562	3.6392	2.56528	5.33262
Prss39	0.190493	0	0	0	0	0
Cfc1	7.52448	4.70315	6.08993	6.39079	4.23272	5.9653
Prss40	0.476233	0.177477	0.363578	0.177522	0.128264	0
Fam123c	0.0952466	0.621171	0.181789	0.887609	0.128264	0
AA619741	0	0	0	0.0887609	0	0
Arhgef4	2.95265	3.72703	4.9992	2.57407	0.641321	3.34418
Fam168b	156.204	172.153	184.698	150.716	160.202	187.455
Plekhb2	42.7657	36.3829	43.4476	46.422	37.5814	28.7419
Hs6st1	101.152	113.319	110.528	118.407	111.846	119.487
Uggt1	177.921	202.768	186.515	217.819	158.15	191.794
Neurl3	0.761973	1.41982	2.90862	3.6392	0.769585	1.80767
Arid5a	1.90493	2.7509	2.45415	2.92911	2.18049	2.25958
4632411B12Rik	63.1485	68.0626	78.6237	73.9378	81.4478	65.2568
Lman2l	104.581	107.906	98.8932	124.62	105.048	121.746
Cnnm4	13.7155	23.5158	15.6338	16.9533	17.4439	14.6421
Cnnm3	57.4337	66.2878	56.1728	63.9966	48.7404	58.1165
Ankrd23	6.953	9.49504	3.81757	8.69857	6.54147	6.77875
Ankrd39	23.5259	25.9117	25.4505	31.2438	19.2396	29.5554
Sema4c	28.3835	36.0279	21.1784	29.3799	24.6267	33.0803
Fam178b	2.00018	1.06486	0.545367	0.97637	0.641321	0.723067
Cox5b	55.0525	51.2022	56.3546	50.7712	68.3648	58.2069
Actr1b	180.969	174.727	178.517	189.948	159.432	189.353
4933424G06Rik	0.190493	0	0.272683	0.443805	0.513057	0.0903834
Zap70	0.57148	0.70991	0.636261	0.798848	0.513057	0.0903834
Tmem131	82.1026	109.592	87.5314	100.921	90.8111	94.541
Cnga3	0.190493	0.443694	0.272683	0.0887609	0.641321	0.0903834
Inpp4a	17.6206	26.3554	27.9955	17.8409	22.831	24.4939
6330578E17Rik	163.062	132.842	142.25	159.77	124.929	147.325
Unc50	138.393	126.186	136.523	135.538	150.069	141.812
Mgat4a	15.3347	25.5567	24.9051	16.1545	11.672	24.4035
4930594C11Rik	0.476233	0.798648	1.09073	1.24265	0.641321	0.81345
2010300C02Rik	53.9096	51.1135	33.9945	51.215	55.4101	51.6089
Tsga10	5.7148	5.41306	5.45367	7.45592	11.672	5.78454
Lipt1	17.2396	20.4986	16.6337	14.2017	15.1352	17.8959
Mitd1	57.3385	47.0315	44.1747	52.0139	53.1014	52.6935
Mrpl30	101.342	91.9333	97.9842	89.826	119.414	94.4506
Lyg2	0.0952466	0.0887387	0.0908945	0.355044	0	0.0903834
Lyg1	0.0952466	0.0887387	0.0908945	0.0887609	0	0
Txndc9	137.155	126.098	129.979	120.804	159.817	129.881
Eif5b	300.408	295.234	279.137	290.958	346.698	294.469
Rev1	35.527	38.3351	41.9932	40.2975	38.6075	39.7687
Aff3	72.7684	85.4554	88.1676	92.3113	79.3955	98.1563
Lonrf2	3.61937	2.12973	7.18066	1.86398	2.05223	2.53073
Chst10	22.1925	17.1266	19.4514	28.8473	21.2919	19.794
Nms	0	0.0887387	0	0	0.128264	0
Pdcl3	136.107	130.446	130.797	128.792	156.611	128.164
Npas2	0.666726	2.48468	2.18147	0.355044	0.384793	0.361533
Rpl31	56.5765	53.2432	55.9001	50.2387	66.9539	55.7665
Tbc1d8	17.9064	15.1743	17.5426	13.4917	8.08065	10.2133
D1Bwg0212e	136.679	111.633	107.346	133.851	118.516	130.062
Snord89	0.190493	0.266216	0.181789	0	0.513057	0.27115
Rnf149	138.679	146.064	128.525	145.213	117.105	135.123
Creg2	0.761973	0.70991	0.272683	0.97637	0.256528	0
Rfx8	0.952466	0.798648	0.81805	0.0887609	0	0.27115
Gm3646	0	0	0	0	0	0
1700066B17Rik	0.0952466	0.0887387	0	0.0887609	0.641321	0
Map4k4	148.489	169.668	167.791	141.485	163.024	154.375
Gm16894	0.952466	0.976126	0.272683	0.443805	0.128264	0.27115
Il1r2	0.28574	1.24234	1.54521	1.24265	0.641321	3.7961
Il1r1	4.85758	7.80901	5.99903	10.6513	5.0023	5.33262
Il1rl2	0.952466	0.532432	0.727156	1.24265	0.128264	0.81345
Il1rl1	0.0952466	0.354955	0.727156	0.0887609	0.256528	0.180767
Il18r1	0.57148	0.443694	0.0908945	0.177522	0	0.27115
Il18rap	0	0.0887387	0.0908945	0	0	0.451917
Slc9a4	0	0.0887387	0	0	0.128264	0
Slc9a2	0	0.443694	0.0908945	0.0887609	0	0.0903834
Mfsd9	6.953	7.45405	7.63514	7.81096	1.02611	5.423
Tmem182	0.761973	0.266216	0	0.97637	0	0.361533
4930448I06Rik	0	0	0.0908945	0	0	0
2610017I09Rik	0.761973	1.77477	32.722	1.68646	0.769585	0.361533
Pou3f3	0.380986	0.621171	6.72619	1.06513	0.128264	0.632684
2900092D14Rik	0.190493	0.266216	1.99968	0.266283	0.128264	0.0903834
Mrps9	104.39	91.4896	96.8026	89.826	91.8372	101.229
Gpr45	2.19067	2.83964	2.90862	2.21902	2.18049	3.97687
Tgfbrap1	27.7168	38.1576	36.3578	33.9954	22.1897	32.1765
AI597479	63.8152	60.786	65.6258	60.7125	48.3556	44.0167
Fhl2	108.676	95.2166	113.709	82.2814	79.7803	55.4954
Nck2	60.8626	66.1991	71.7157	66.4819	70.8018	64.7145
1500015O10Rik	0	0.443694	0.272683	0.177522	0.128264	0.0903834
Uxs1	28.8597	35.4955	31.2677	33.7291	22.9593	34.4361
Tpp2	172.396	158.221	183.425	196.517	169.437	162.509
A530098C11Rik	0.476233	0.70991	0.272683	0.798848	1.15438	0.27115
1700029F09Rik	133.917	119.265	126.162	111.129	124.031	116.504
Kdelc1	144.203	136.303	135.069	150.272	131.086	145.698
Bivm	65.1487	53.8644	65.3531	68.4347	52.0753	59.653
Ercc5	56.1003	62.3833	67.9891	54.1442	46.9447	52.2416
4832428D23Rik	0.0952466	0.0887387	0.0908945	0	0.128264	0
Gulp1	82.3883	67.4414	68.6253	65.7718	62.0799	65.4376
4930521E06Rik	0.28574	0.354955	0.181789	0.621326	0	0.632684
Col3a1	104.39	146.951	188.333	241.518	94.2742	161.967
Col5a2	91.532	88.3838	119.981	116.454	93.5046	108.55
Wdr75	186.588	151.654	171.245	130.656	140.578	157.99
Slc40a1	19.4303	21.0311	21.542	21.5689	18.0853	23.8612
Gm3852	0	0	0	0.177522	0	0
Gm4776	0	0.266216	0.0908945	0.0887609	0.128264	0.0903834
Dnahc7b	12.6678	22.5396	15.1794	15.977	7.56759	13.919
Slc39a10	234.497	256.544	241.052	284.124	203.812	248.554
Tmeff2	4.76233	13.6658	8.99855	8.96485	6.66974	4.24802
9330175M20Rik	0.190493	0	0.0908945	0.177522	0.128264	0.180767
Sdpr	54.2906	79.8648	119.799	100.832	64.2604	77.2778
Obfc2a	44.7659	34.3419	42.5386	36.5695	35.4009	34.9784
Myo1b	189.922	194.604	182.334	152.669	143.528	172.271
Stat4	2.57166	0.798648	1.45431	2.75159	1.66743	0.5423
Stat1	12.9535	12.4234	16.2701	14.113	10.1329	15.6363
Gls	152.395	126.275	121.708	132.52	109.666	122.56
Nab1	46.1946	57.3252	54.7185	53.8779	39.5054	40.1302
Tmem194b	26.9548	41.3522	44.5383	40.1199	28.6029	38.8648
Mfsd6	11.0486	12.2459	5.27188	12.0715	13.596	10.6652
Inpp1	9.8104	12.6896	14.1795	6.39079	12.5699	12.5633
Hibch	39.7178	33.632	39.3573	46.1557	38.9923	38.9552
1700019D03Rik	2.95265	2.39595	2.09057	1.15389	0.128264	2.25958
Mstn	1.23821	1.86351	1.54521	2.13026	1.66743	1.71728
1700019A02Rik	0.0952466	1.06486	0.272683	0.177522	0.256528	0.0903834
Pms1	38.2891	36.2054	30.5405	38.3447	20.394	36.6956
Ormdl1	158.3	146.863	146.249	156.219	169.822	151.211
Osgepl1	73.2446	70.0148	72.1702	69.411	71.1866	72.0355
Asnsd1	214.4	190.877	204.694	188.173	186.111	213.937
Dnahc7a	6.85776	7.01036	6.81708	7.54468	4.87404	7.77297
Stk17b	34.5745	40.1099	35.6306	41.8064	24.8833	35.0687
Hecw2	22.0972	22.3622	21.0875	20.3262	17.1874	13.8287
Ccdc150	5.23856	6.03423	3.45399	5.14813	3.71966	7.50182
Gtf3c3	51.8142	51.5572	52.9915	59.4698	45.6621	48.4455
Pgap1	43.1467	50.3148	50.3555	42.5165	40.275	44.559
Ankrd44	27.3358	27.7752	29.6316	35.9482	18.9831	21.6016
Sf3b1	537.667	506.698	520.371	524.754	601.559	518.62
Coq10b	48.7663	47.209	57.0817	53.8779	42.712	55.5858
Hspd1	263.071	237.82	232.599	244.359	293.212	255.514
Hspe1	70.292	65.6666	67.3528	63.7303	86.9631	66.4318
Mob4	233.449	197.71	221.782	220.66	247.935	217.643
Rftn2	8.47695	5.67928	9.72571	7.98848	6.798	13.4671
Mars2	18.8588	8.87387	20.0877	13.8467	13.3395	19.342
Boll	0.28574	0.177477	0.454472	0	0.256528	0.5423
Plcl1	12.5726	22.8058	21.7238	12.1602	21.4201	11.7498
9130227L01Rik	0.190493	0.177477	0.181789	0	0	0.632684
Hsfy2	0	0.0887387	0.454472	0	0	0.0903834
Satb2	11.5248	10.4712	6.5444	15.2669	6.02842	9.67102
9130024F11Rik	2.19067	2.48468	1.18163	5.14813	3.97619	9.39987
BC055402	0	0.0887387	0.454472	0.0887609	0.641321	0.903834
4930558J18Rik	5.42906	3.37207	5.18098	5.14813	1.53917	7.41144
1700066M21Rik	19.0493	20.5874	23.0872	27.6934	17.8287	23.8612
1110034B05Rik	54.1953	48.2739	48.9921	49.5286	59.1298	56.4896
9430016H08Rik	89.6271	84.0356	90.1673	94.7966	81.7043	93.1853
Spats2l	20.859	15.618	21.9056	22.0127	26.1659	18.9805
Kctd18	15.8109	25.2905	25.6322	26.5395	15.0069	22.7766
Sgol2	134.393	141.45	123.707	114.413	123.903	125.543
Aox1	0.28574	0.976126	1.81789	1.06513	0.384793	0.5423
Aox3	0.57148	0.798648	0.727156	1.5977	0.769585	0.361533
Aox4	4.2861	10.9149	3.3631	4.79309	2.05223	0.5423
Aox3l1	1.14296	0.70991	0.454472	0.532565	0	0
Bzw1	366.89	314.756	333.583	352.292	380.816	352.857
Clk1	228.497	221.669	205.694	231.133	301.164	245.21
Ppil3	89.4366	67.5302	79.4418	69.8548	71.0584	77.1874
Nif3l1	105.152	83.6806	111.891	85.8318	92.3502	107.104
Orc2	157.252	133.019	117.617	129.68	81.1912	127.892
Fam126b	44.0992	47.209	51.3554	41.9839	41.3011	50.1628
Ndufb3	71.6255	63.9806	68.6253	63.0202	82.2174	67.3356
Gm20257	0.0952466	0.177477	0.0908945	0.887609	0.256528	0.361533
Als2cr12	0.190493	0	0.181789	0.0887609	0	0
Cflar	30.3837	38.7788	39.3573	39.2323	44.2512	40.4918
Casp8	33.4316	31.6797	34.5399	38.1672	30.0138	40.1302
Trak2	49.433	45.9667	46.3562	40.475	39.7619	34.2553
Stradb	51.4332	44.9018	56.0819	58.7597	44.5077	52.6031
Als2cr11	0.476233	0.354955	0.636261	0.0887609	0	0
Als2cr4	93.3417	93.4419	93.894	97.992	95.9416	104.031
Mpp4	0.380986	2.12973	1.81789	0.443805	1.53917	0.994217
Als2	19.6208	22.1847	23.1781	18.7286	25.268	16.269
Cdk15	0.190493	0.443694	0.0908945	0.621326	0.128264	1.17498
Fzd7	74.4829	82.527	93.5304	67.2808	38.8641	61.1895
Gm973	0.761973	0.798648	2.63594	0.798848	1.53917	0.723067
Sumo1	81.6263	75.6054	78.1692	76.6007	104.535	78.7239
Nop58	255.07	202.324	211.057	203.351	222.795	225.416
Snord70	0.0952466	0.177477	0.0908945	0	0	0.0903834
Snord11	0	0	0.0908945	0	0	0
Bmpr2	16.7634	33.8982	21.0875	30.8	28.2181	23.8612
Fam117b	71.5302	70.636	72.8065	61.1563	61.182	78.6335
Ica1l	2.28592	2.92838	1.90878	2.48531	0.128264	0.903834
Wdr12	134.869	96.459	100.711	91.9563	100.559	122.831
Carf	2.95265	5.94549	4.27204	4.26052	3.20661	2.1692
Nbeal1	95.2466	122.637	108.255	100.034	101.97	77.9105
Cyp20a1	35.7175	42.5946	34.8126	56.7182	40.788	37.5091
Abi2	185.826	186.351	186.606	188.883	184.7	159.798
Raph1	122.868	127.074	116.799	107.134	113.001	117.318
Cd28	0.0952466	0.177477	0	0.266283	0	0.0903834
Ctla4	0	0	0	0	0.256528	0
Icos	0.28574	0	0	0.443805	0	0.27115
9530026F06Rik	0	0.0887387	0	0.0887609	0.128264	0.0903834
Pard3b	28.3835	37.8027	35.2671	20.06	26.8072	29.0131
Nrp2	111.153	168.249	174.245	191.013	179.313	121.746
4930487H11Rik	0.380986	2.39595	1.27252	1.42017	1.92396	0.27115
Ino80d	52.4809	71.7009	59.445	67.7246	66.6974	64.6241
Gm11602	3.61937	5.32432	5.09009	3.46168	4.61751	4.69994
Ndufs1	170.206	153.252	150.43	166.515	138.397	161.967
Eef1b2	154.204	141.716	145.977	141.485	175.081	149.494
Snora41	3.04789	3.54955	2.72683	2.13026	1.15438	3.52495
Gpr1	1.33345	0.621171	0.81805	2.13026	1.02611	0
Zdbf2	113.724	141.183	124.162	128.792	130.316	107.556
Adam23	4.57184	6.47793	6.5444	5.14813	5.90015	4.51917
Dytn	0.28574	0.266216	0.0908945	0.0887609	0.256528	0
Mdh1b	0.85722	0.177477	0.81805	0.532565	0.128264	0.0903834
Fastkd2	102.771	92.2883	96.439	97.1932	76.1889	105.025
4933402D24Rik	0.190493	0.177477	0.0908945	0.621326	0.256528	1.26537
Gm13749	0.0952466	0	0	0	0	0
Mir1958	0	0	0.0908945	0	0.256528	0
Klf7	38.8606	55.9054	32.8129	40.2975	47.3295	51.3378
Creb1	175.54	169.58	176.426	158.705	164.306	175.344
Mettl21a	70.7682	66.6428	63.1717	62.5764	62.2081	59.7434
2810408I11Rik	38.9559	27.0653	34.9035	24.2317	25.268	28.4708
Ccnyl1	34.1935	35.0518	37.6303	32.8415	25.9094	35.8822
Fzd5	44.2897	72.8545	46.7198	47.7534	46.5599	49.2589
Plekhm3	23.4307	39.6662	38.2666	45.7119	25.1398	34.4361
Akr1cl	0.476233	0	0	0.887609	1.41091	1.26537
Cryge	0.761973	0.354955	1.99968	0.0887609	0.641321	0
Crygd	0	0	0	0	0	0
Crygc	0	0.266216	0	0.0887609	0	0
Crygb	0	0.354955	0	0	0	0
Cryga	0.476233	0.0887387	0	0	0	0
D630023F18Rik	0.952466	0.976126	1.6361	0.887609	0	0.903834
Idh1	182.683	168.337	188.606	181.25	210.866	187.726
Pikfyve	56.1955	58.745	63.9897	55.8306	49.2535	58.7492
Pth2r	6.47677	4.43694	3.81757	11.4502	1.28264	6.59799
Crygf	0	0.0887387	0.181789	0	0	0.27115
Mtap2	15.2395	16.9491	24.9051	22.0127	7.56759	9.94217
Unc80	0.28574	0.70991	1.45431	1.33141	0.897849	0.451917
Rpe	110.296	89.6261	93.2577	94.7079	79.139	92.0103
1110028C15Rik	43.7182	53.8644	56.5364	63.109	60.7972	61.0088
Acadl	88.7698	78.0901	77.3512	93.6428	72.0845	84.7796
Myl1	60.0054	67.2639	48.9012	56.0081	38.6075	10.0326
Lancl1	139.632	126.186	135.978	120.626	138.782	141.45
Cps1	0	0.354955	0.363578	0.266283	0	0.0903834
Erbb4	4.0956	3.10585	4.9083	3.28415	0.769585	0.723067
Ikzf2	86.3887	105.422	93.9849	75.9793	96.3264	79.6278
Spag16	4.47659	3.01712	3.18131	4.70433	5.90015	4.60955
Vwc2l	0.190493	0.621171	0.363578	0.177522	0	0
Bard1	26.8595	20.5874	26.0867	20.9476	18.47	27.3862
Abca12	0.57148	0.443694	0.272683	0.177522	0.641321	0.0903834
Atic	92.0082	62.9157	79.6236	68.7897	75.0346	94.9929
Fn1	364.604	365.87	385.574	474.338	459.314	373.012
Apol7d	2.66691	1.86351	4.81741	2.13026	2.69355	4.15764
Gm8883	0	0	0	0.0887609	0	0.0903834
4933417E11Rik	0	0.532432	0.636261	0.266283	0	0.5423
Mreg	10.3819	6.74414	11.4527	13.1366	11.672	11.2979
Pecr	46.8613	34.4306	36.3578	36.9245	36.0422	43.7456
Tmem169	6.38152	8.96261	5.27188	16.0657	9.74808	6.23645
Xrcc5	147.251	130.801	136.433	127.816	125.058	145.698
March4	0.0952466	0.0887387	0.454472	0.0887609	0.256528	0.0903834
Smarcal1	58.6719	58.3901	82.2595	73.494	65.6713	76.0124
Ankar	0.476233	0.887387	0.0908945	0.443805	0.513057	0.0903834
Rpl37a	61.7198	58.2126	59.8086	55.4756	70.8018	59.4723
Igfbp2	204.494	198.065	196.059	184.711	241.137	198.211
Igfbp5	599.482	671.486	574.089	650.44	741.88	636.932
Tnp1	0	0.0887387	0	0.0887609	0	0
1700027A15Rik	0	0	0.0908945	0	0	0.0903834
Pinc	0.476233	0.0887387	0.0908945	0	0	0
D530049I02Rik	0.0952466	0.177477	0.81805	0	0	0.27115
6030407O03Rik	0	0.177477	0.363578	0.355044	0.384793	0.361533
Tns1	20.3828	28.8401	29.6316	25.7407	27.7051	30.4592
Rufy4	0.85722	0.443694	0.545367	0.0887609	0	0
Cxcr2	0.0952466	0.621171	0	0.177522	0	0
Cxcr1	0.0952466	0.177477	0.0908945	0	0	0
Arpc2	240.498	225.485	229.872	226.429	301.036	237.437
Gpbar1	15.5252	6.74414	17.7244	17.0421	12.4416	16.1786
Aamp	261.452	244.83	249.596	244.714	295.521	258.768
Pnkd	75.2448	67.1752	72.1702	69.3223	72.341	64.4433
Tmbim1	30.7647	33.5432	30.9041	38.7885	19.3679	36.8764
Gm216	0.666726	1.24234	1.6361	1.42017	0.128264	1.35575
Slc11a1	0	0	0.0908945	0	0	0.27115
Ctdsp1	55.5288	66.9977	66.7165	51.215	65.03	57.1223
Mir26b	0	0	0	0	0.128264	0
Vil1	3.80986	5.41306	1.99968	1.5977	3.46313	1.6269
Usp37	106.486	120.152	97.8933	114.058	97.2243	102.947
Rqcd1	253.07	243.588	250.142	242.85	244.087	265.275
Plcd4	0.0952466	0.354955	1.18163	0.97637	0.384793	0.361533
Zfp142	25.3356	29.1063	31.8131	26.6283	26.2942	26.6631
Bcs1l	38.2891	34.5194	35.9033	36.9245	46.9447	33.8034
Rnf25	63.8152	63.3594	66.353	64.4404	59.2581	63.7203
Stk36	12.5726	17.3928	17.9062	14.6455	18.9831	19.9747
Ttll4	28.8597	29.1063	28.6318	32.309	24.1137	33.9841
Cyp27a1	8.00072	13.4883	11.2709	14.2017	10.2611	12.2018
Prkag3	2.66691	2.48468	1.09073	2.39654	0	1.0846
Wnt6	0.28574	0	0.272683	0.443805	0.128264	0
Wnt10a	0.190493	0.177477	0.181789	0.355044	0	0
Cdk5r2	0.666726	0.0887387	0.636261	0.266283	0.256528	0.451917
Fev	1.71444	0.887387	1.09073	1.33141	3.84793	0.5423
Cryba2	0.0952466	0.0887387	0	0.0887609	0	0
Mir375	0	0.0887387	0.0908945	0	0	0
Ccdc108	0	1.06486	0.363578	1.06513	0	0.27115
Ihh	1.80969	0.887387	0.363578	1.33141	1.92396	3.70572
Nhej1	16.7634	26.7104	23.9961	22.5453	25.7811	25.4881
Slc23a3	0.0952466	0.0887387	0.363578	0.266283	1.02611	0.0903834
1810031K17Rik	33.9078	40.1986	37.4485	42.7828	49.1252	40.0398
Fam134a	69.6253	81.3734	87.5314	83.524	58.1037	74.2047
Zfand2b	42.0038	46.2329	45.4472	54.2329	60.9255	58.8396
Abcb6	25.1451	49.6937	31.904	30.2675	28.9877	20.7882
Atg9a	29.336	30.3486	25.9049	34.7055	26.4224	25.3073
Ankzf1	12.8583	16.1504	16.5428	22.1902	20.5223	19.6132
Glb1l	5.61955	10.5599	6.90798	10.4738	6.28495	10.0326
Stk16	139.917	127.961	144.886	119.206	123.775	131.417
Tuba4a	64.6725	44.5468	35.8124	30.6225	30.1421	44.3782
A630095N17Rik	0	0.0887387	0.454472	0	0	0
Dnajb2	28.193	26.0004	34.0854	29.9124	21.0353	30.0073
Ptprn	1.90493	3.01712	2.36326	6.1245	7.56759	2.80188
Resp18	0.761973	0.0887387	0.181789	0.710087	0	0.361533
Dnpep	209.828	180.317	188.061	197.937	227.797	208.153
Des	206.685	184.577	164.519	204.594	290.005	170.553
Gm15179	1.71444	0.887387	1.18163	1.06513	0.513057	0.361533
Speg	89.2461	123.702	85.3499	99.2347	125.058	117.137
Gmppa	40.7656	48.895	45.5381	45.5343	53.7427	50.7051
Accn4	1.14296	0.443694	0.0908945	0.355044	0.256528	0
Chpf	102.104	105.067	102.62	115.389	72.341	135.394
Tmem198	1.14296	2.39595	3.18131	1.5977	3.33487	0.723067
Obsl1	213.543	248.557	229.599	246.844	254.476	232.828
Inha	20.859	32.5671	30.5405	36.6583	26.0376	26.5727
Stk11ip	56.2907	70.0148	59.445	62.1326	40.9163	62.7261
Slc4a3	16.3824	30.2599	25.2687	23.1666	19.2396	16.7209
Gm17751	0	0.0887387	0	0.266283	0.256528	0.180767
Epha4	114.867	139.586	103.438	93.554	83.8848	93.5468
Pax3	0.476233	0	0.181789	0.266283	0.128264	0.0903834
Sgpp2	2.95265	5.59054	1.90878	4.43805	1.28264	2.07882
Farsb	197.732	153.695	181.334	191.369	189.959	177.242
Mogat1	0.0952466	0.887387	0.181789	1.50894	2.05223	0.723067
Acsl3	149.537	161.859	139.432	173.705	188.292	171.367
Utp14b	12.3821	17.4815	18.088	18.196	13.4677	20.4266
Kcne4	0.0952466	0.0887387	0	0.0887609	0	0.0903834
Scg2	0.380986	1.06486	0.0908945	0	0.128264	0.180767
Ap1s3	11.3343	11.891	16.361	9.40866	10.9025	9.30949
Wdfy1	64.8629	53.0657	54.1731	55.298	59.6429	47.2705
Mrpl44	74.8638	71.7896	74.8061	80.5949	68.4931	95.1737
Serpine2	155.442	158.044	159.156	164.208	147.376	165.311
Fam124b	0.761973	0.798648	0.999839	1.50894	1.28264	1.26537
Cul3	152.966	147.572	149.34	158.971	180.083	150.85
1700016L21Rik	0	0	0	0	0	0.0903834
Dock10	4.85758	3.99324	4.09025	2.66283	0.256528	0.994217
9430031J16Rik	0.190493	0.177477	0.272683	0.0887609	0	0
Irs1	94.4846	91.6671	99.5294	82.6364	66.3126	69.776
Rhbdd1	19.9065	29.7275	19.9968	28.6698	24.2419	18.4382
Col4a4	0.476233	1.06486	3.09041	0.443805	0	3.61533
Col4a3	1.33345	1.1536	1.27252	0.621326	0.641321	1.35575
Mff	218.781	205.963	219.147	209.298	230.619	202.368
Tm4sf20	0.476233	0.266216	0.454472	0.355044	0	0.0903834
Agfg1	172.492	140.118	138.614	149.74	146.349	135.123
Slc19a3	2.19067	2.66216	3.99936	1.95274	0.256528	1.44613
Ccl20	0.190493	0.266216	0.727156	0	0.128264	0.0903834
Wdr69	0.380986	0.532432	0.727156	0	0.641321	0.0903834
Sphkap	109.724	104.357	116.436	147.876	142.502	123.373
Pid1	8.85794	11.2698	7.45335	21.6577	14.6221	13.196
Dner	1.71444	0.70991	0.999839	0.710087	0.513057	0.180767
Mir5126	0	0	0	0	0	0
Trip12	368.509	399.413	379.03	395.519	346.698	356.11
Fbxo36	12.1916	10.0275	15.0885	16.7758	20.5223	14.1902
Slc16a14	0.0952466	0.354955	0.0908945	0.0887609	0	0.0903834
A530032D15Rik	0.57148	1.06486	0.636261	0.443805	0.897849	0.27115
Gm7609	0	0.0887387	0	0	0	0
C130026I21Rik	2.57166	2.21847	1.90878	1.86398	0.897849	2.7115
Sp110	0.476233	1.5973	0.81805	1.06513	0.641321	0.5423
Sp140	1.90493	4.17072	5.09009	6.21326	6.02842	3.97687
Sp100	0.28574	0.266216	0.181789	0.266283	0	0.451917
A630001G21Rik	2.00018	1.77477	3.54488	0.710087	2.82181	1.26537
Cab39	206.018	187.594	196.514	186.575	173.413	191.342
Itm2c	169.348	175.791	184.425	193.854	188.677	181.219
4933407L21Rik	0.28574	0.976126	0.636261	0.355044	0	0
Gpr55	0	0.532432	0.0908945	0	0	0.27115
Spata3	0	0.532432	0.0908945	0.0887609	0.256528	0
2810459M11Rik	0.952466	0.621171	2.90862	0	0.769585	0
Psmd1	326.886	291.684	285.5	329.48	346.442	327.278
Htr2b	0.190493	0.0887387	0.454472	0.710087	0	0.0903834
Armc9	36.7652	29.0176	29.9043	31.0663	31.4247	37.6899
B3gnt7	29.8122	33.4545	28.8135	28.8473	25.1398	34.4361
Ncl	534.429	475.107	471.651	460.935	533.579	516.27
Snora75	0.85722	0.177477	0.545367	0.443805	0.897849	0.361533
Snord82	0	0.0887387	0.0908945	0	0	0
C130036L24Rik	5.14332	5.05811	4.9083	3.28415	2.56528	5.24224
Nmur1	0	0.0887387	0	0.0887609	0	0
1700019O17Rik	0.0952466	0.177477	0	0	0	0
Ptma	73.2446	70.636	71.6248	68.2571	97.6091	74.4759
Pde6d	96.0086	103.114	105.892	95.773	117.49	101.862
Cops7b	125.44	121.04	115.254	117.608	110.435	133.315
Nppc	0	0.354955	0.181789	0	0	0
Dis3l2	47.909	57.8576	58.8087	62.0439	47.3295	57.6646
Alppl2	0	0.266216	0.272683	0	0	0
Alpi	0	0.266216	0	0.266283	0	0.0903834
Akp3	0.0952466	0	0	0	0	0
Ecel1	0.380986	1.06486	0.727156	1.15389	0.256528	0.180767
Prss56	0	0.621171	0.0908945	0.0887609	0	0.632684
Chrnd	0.666726	0.177477	0	0	0	0.0903834
Chrng	0	0.354955	0	0.532565	1.15438	0.0903834
Eif4e2	179.064	177.655	180.153	170.598	173.413	176.971
Efhd1	1.90493	2.7509	2.27236	5.94698	12.9547	0.0903834
Gigyf2	74.5781	95.1279	80.2598	90.0923	89.5284	84.4181
Kcnj13	1.23821	1.68604	0.181789	0.710087	0	0.632684
3110079O15Rik	0	0.266216	0	0	0	0
Ngef	1.80969	1.1536	0.908945	0.443805	2.30876	0.451917
Neu2	0	0.798648	0.181789	0.798848	0.769585	0.180767
Inpp5d	6.28628	3.9045	4.27204	6.03574	5.25883	6.86914
Atg16l1	50.2902	53.9531	50.2646	55.2093	43.4816	59.0203
Scarna6	0	0	0	0	0	0
Sag	0.57148	0.70991	1.27252	1.68646	2.05223	0.994217
Dgkd	67.6251	65.8441	66.7165	61.3338	51.0492	53.1454
Usp40	73.5304	88.3838	76.8967	81.1275	63.7473	67.7875
Ugt1a10	0	0.0887387	0	0.0887609	0	0
Ugt1a9	0.0952466	0	0	0	0.128264	0
Ugt1a7c	0	0	0	0.0887609	0.128264	0.0903834
Ugt1a6b	0	0.0887387	0	0.0887609	0	0
Ugt1a6a	0	0	0	0	0	0
Ugt1a5	0	0	0	0	0	0
Ugt1a2	0	0	0	0.532565	0	0
Dnajb3	18.8588	15.4405	19.815	13.9355	11.8003	15.9979
Ugt1a1	0.0952466	0.443694	0.181789	0.0887609	0	0.27115
Heatr7b1	0.952466	3.9045	1.27252	1.95274	1.41091	1.98843
Hjurp	19.5256	22.0072	16.8155	17.9297	19.6244	13.2864
6430706D22Rik	0	0	0	0	0	0
A730008H23Rik	0.0952466	0.0887387	0	0	0	0
Trpm8	0.0952466	0.70991	0.454472	0.0887609	0.128264	0.180767
Spp2	2.00018	1.06486	4.09025	0.798848	0.641321	0.903834
Glrp1	0	0	0	0.0887609	0.128264	0
Gm19589	0.190493	0.621171	0.0908945	0	0.128264	0.0903834
Arl4c	77.1498	87.0527	78.4419	63.7303	82.4739	84.2373
2410088K16Rik	0	0.266216	0	0	0	0
1700067G17Rik	0	0.0887387	0	0.0887609	0	0
Sh3bp4	69.2443	78.6225	89.9855	76.6007	70.1605	61.3703
C030007H22Rik	0	0	0.363578	0.0887609	0	0
Agap1	86.1029	101.872	98.166	77.222	64.9017	79.8085
4933400F21Rik	3.33363	8.07522	5.45367	2.92911	3.84793	4.42879
Gbx2	9.33417	8.43018	6.99887	10.03	20.0092	13.0152
Asb18	0.0952466	0.0887387	0.545367	0.0887609	0	0
Iqca	0.761973	0.532432	0.636261	0.0887609	0.513057	0.0903834
Cxcr7	41.8133	33.8094	33.4492	14.113	16.9309	25.5785
Cops8	201.161	187.949	203.331	183.824	194.705	198.572
Col6a3	0.85722	1.06486	1.6361	1.68646	0.641321	0.0903834
Mlph	0.57148	1.24234	0.545367	1.42017	0.128264	0.0903834
Prlh	0.190493	0.177477	0	0.0887609	0	0
Rab17	3.04789	2.48468	1.45431	3.37291	2.69355	5.24224
Lrrfip1	141.251	141.183	121.889	145.745	152.378	118.312
Rbm44	0.85722	1.24234	0.545367	1.33141	0.128264	3.61533
Ramp1	15.43	10.5599	11.4527	29.2023	52.7166	14.6421
Ube2f	110.2	97.4351	103.438	99.4122	97.4808	98.6083
Scly	14.3822	14.1095	15.0885	14.113	22.4462	15.7267
Espnl	0.190493	0.266216	1.27252	1.42017	0.897849	0.903834
Klhl30	63.4342	57.5914	46.8106	60.6237	66.5691	40.1302
Fam132b	9.8104	14.3757	14.0886	11.2726	12.1851	12.4729
Ilkap	169.825	160.262	161.883	157.196	180.724	170.192
1700020N18Rik	0	0	0.0908945	0.177522	0	0
Hes6	85.8172	89.3599	97.1662	85.1217	101.329	92.7333
Per2	16.4777	23.782	13.3615	16.9533	15.7765	11.9306
Traf3ip1	23.8117	35.5842	37.9939	31.5989	28.7312	31.0015
Asb1	28.955	25.823	32.1766	25.7407	23.4724	23.9516
Twist2	38.3844	47.0315	64.0806	32.3977	46.0469	38.3225
Hdac4	67.3394	89.0049	74.1699	76.8669	70.4171	67.426
Ndufa10	172.111	154.938	164.701	152.314	166.487	164.227
Olfr1416	0	0	0	0	0	0
Olfr1415	0	0.0887387	0	0	0	0
Olfr1414	0.0952466	0.0887387	0	0	0	0
Olfr1413	0	0	0	0	0	0
Olfr1412	0.0952466	0	0	0	0	0.0903834
Olfr1411	0	0.0887387	0	0	0	0
Olfr1410	0	0	0	0	0.256528	0
Olfr12	0	0	0.181789	0	0	0
Myeov2	58.1004	56.704	57.5362	51.8364	72.4693	57.9357
Otos	0	0	0.0908945	0	0.128264	0
Gpc1	77.5307	96.5477	97.2571	98.6134	77.2151	124.277
Mir149	0	0	0	0	0	0
Ankmy1	0.380986	0.798648	0.0908945	0.177522	0	1.0846
Dusp28	21.7162	18.6351	20.9057	17.9297	19.3679	21.5112
Rnpepl1	59.5291	68.5063	63.717	59.4698	46.0469	58.5684
9430060I03Rik	3.23838	4.3482	5.18098	3.55044	3.97619	4.51917
Capn10	49.052	46.4991	56.9908	43.2266	40.0184	55.6762
Gpr35	0.28574	3.19459	0.545367	1.95274	0.256528	0.361533
Aqp12	0	0	0	0.0887609	0.128264	0
Kif1a	15.2395	17.0378	18.9969	15.4444	20.5223	15.1844
Agxt	0	0.976126	0.636261	0.177522	0	0.0903834
2310007B03Rik	0.952466	0.70991	3.09041	1.77522	0.513057	0.27115
Sned1	0.380986	0.976126	1.45431	0.355044	0.641321	1.44613
Mterfd2	53.8143	50.0486	62.899	48.0197	58.8733	59.2915
Pask	39.7178	37.6252	48.265	44.8243	26.0376	49.982
Ppp1r7	132.298	115.804	118.708	124.975	121.21	125.543
Ano7	1.23821	1.41982	0.81805	1.95274	0.897849	0.361533
Hdlbp	322.886	336.586	365.396	402.442	356.446	365.33
Sept2	231.354	197.177	217.329	231.222	245.369	227.043
Farp2	3.52412	4.52567	7.27156	3.90548	2.56528	4.3384
Stk25	140.394	177.211	154.884	154.977	168.924	154.827
Bok	74.1971	65.6666	69.1707	51.215	83.3717	60.1953
Thap4	59.2434	61.5847	63.8988	61.6888	48.6121	77.4585
Atg4b	108.962	104.091	111.164	102.696	91.5806	116.414
Dtymk	176.873	166.474	171.154	160.391	207.531	169.83
Ing5	62.4818	58.0351	65.1713	64.7067	42.8402	61.0992
D2hgdh	15.43	21.2973	19.0878	20.415	13.2112	12.8344
Gal3st2	0	0	0	0	0	0
Gm9994	0.0952466	0.0887387	0	0	0	0
Gm6086	0	0.177477	0.0908945	0.177522	0	0
Neu4	0.952466	0.354955	0.363578	0.266283	0.128264	0.180767
Pdcd1	0.0952466	0.177477	0	0.0887609	0.256528	0.0903834
4930440C22Rik	0.0952466	0.266216	0.0908945	0.266283	0	0
Fam174a	42.5752	45.168	44.5383	42.0727	45.4055	46.3667
St8sia4	4.19085	8.16396	8.72587	10.4738	2.43702	10.0326
4930598F16Rik	0	0	0.0908945	0	0.128264	0
1700063A18Rik	0	0	0	0.0887609	0	0
4930533P14Rik	0	0	0	0.0887609	0	0
Slco4c1	0.28574	0.177477	0.545367	0.443805	0.128264	0.723067
Slco6b1	0.0952466	0.266216	0.0908945	0	0	0.0903834
Slco6c1	0.0952466	0.0887387	0	0.0887609	0	0
D1Ertd622e	21.7162	18.2802	30.8132	20.3262	24.4985	28.3804
Ppip5k2	170.777	154.76	150.885	142.017	110.435	135.394
Gin1	24.8594	21.0311	28.9953	24.7643	24.3702	21.0593
Pam	62.4818	93.7081	53.1733	61.6001	80.2934	48.807
B230216N24Rik	1.61919	3.99324	2.54505	2.48531	1.41091	1.26537
1810006J02Rik	0	0	0.363578	0.443805	0	0.361533
Slco6d1	0	0.0887387	0.0908945	0.177522	0	0
Cntnap5b	0.0952466	0.266216	0.0908945	0.532565	0	0.361533
Gm20268	0	0.0887387	0.0908945	0	0	0.0903834
Cdh20	2.09543	1.33108	1.27252	2.84035	1.41091	0.994217
Rnf152	13.2393	31.0585	44.9019	18.0185	14.6221	23.2285
Pign	63.1485	63.7144	66.1712	79.1747	48.3556	56.0377
2310035C23Rik	73.5304	71.7009	71.8975	61.7776	63.106	61.6415
Tnfrsf11a	3.42888	0.887387	1.09073	2.84035	0.897849	0.451917
Zcchc2	16.6682	28.8401	15.6338	21.2139	21.1636	21.2401
LOC626049	0	0	0.0908945	0.177522	0	0
Phlpp1	25.0499	25.1131	26.1776	30.1787	22.5745	27.115
Bcl2	70.4825	91.1347	90.1673	98.1696	82.8587	82.0681
Kdsr	89.8176	96.459	90.44	93.2877	68.7496	91.2872
Vps4b	199.637	162.214	182.789	185.599	160.843	196.132
Serpinb5	0	0	0.0908945	0	0	0
Serpinb12	0.190493	0.177477	0	0.0887609	0	0.0903834
Serpinb13	0.0952466	0.266216	0.0908945	0.0887609	0.128264	0.0903834
Serpinb3a	0	0.0887387	0.0908945	0.0887609	0.128264	0
Serpinb3d	0	0.0887387	0	0.0887609	0	0.0903834
Serpinb3b	0.190493	0.177477	0.0908945	0	0.128264	0.0903834
Serpinb3c	0	0.0887387	0	0	0	0.180767
Serpinb11	0.0952466	0.266216	0.181789	0.0887609	0	0.180767
Serpinb7	0.0952466	0.0887387	0.181789	0.355044	0	0
Serpinb2	0.0952466	0	0.181789	0.177522	0.128264	0
Serpinb10-ps	0	0.0887387	0.363578	0	0	0
Serpinb8	0	0.177477	0.454472	0.266283	0.128264	0.5423
Cdh7	0.28574	0.177477	0.0908945	0.443805	0	0.0903834
Cdh19	0.0952466	0.266216	0.181789	1.5977	0	1.17498
Dsel	25.0499	29.6387	25.4505	25.8294	19.3679	23.0478
Cntnap5a	0.761973	0	0.0908945	0.0887609	0	0
Tsn	293.36	299.937	294.407	268.591	356.061	300.434
Mki67ip	188.398	152.187	173.336	147.521	160.843	182.484
Clasp1	135.822	163.989	123.98	136.781	134.934	128.344
2900060B14Rik	2.00018	0.177477	0.727156	0.621326	1.02611	1.26537
Tfcp2l1	3.33363	1.95225	4.54472	2.84035	1.02611	2.25958
Gli2	36.6699	44.0144	35.7215	37.9897	30.3986	37.6899
Inhbb	0.190493	1.33108	0.272683	0.355044	0	0.0903834
Ralb	158.205	144.112	152.884	160.036	151.224	165.402
Tmem185b	59.4339	49.0725	56.4455	56.7182	34.2465	55.8569
Epb4.1l5	258.88	274.735	233.781	271.165	297.83	248.102
Ptpn4	23.6212	18.5464	17.9062	17.1309	13.2112	17.1728
Tmem177	24.2879	21.741	18.9969	22.3677	13.2112	23.4997
Gm101	0.761973	0.266216	1.18163	0.0887609	0.897849	0.180767
Sctr	1.52395	0.266216	0.454472	0.97637	0.641321	0.0903834
Tmem37	38.6701	33.0108	37.7212	42.6052	37.0684	34.7976
Dbi	81.1501	78.0901	77.6239	74.4704	103.509	77.4585
3110009E18Rik	22.2877	17.659	24.1779	17.5747	25.1398	23.2285
Steap3	8.85794	3.37207	4.81741	8.78733	1.28264	1.44613
C1ql2	1.52395	0.70991	3.99936	0.177522	1.92396	0.723067
Marco	0.0952466	0.266216	0.272683	0.0887609	0.128264	0.0903834
En1	0	0.354955	0.181789	0.266283	0.128264	0.180767
B230209K01Rik	0.190493	0.266216	0.272683	0.0887609	1.66743	0
Insig2	55.9098	51.291	59.7177	67.4583	71.5714	55.3146
Ccdc93	33.2411	29.1063	30.0861	22.1015	28.7312	30.64
Htr5b	0.28574	0	0.363578	0.887609	0.513057	0.27115
Ddx18	95.6276	88.295	95.1665	87.9621	86.5783	97.0717
Dpp10	0	0.532432	0.0908945	0.443805	0.769585	0.0903834
Actr3	208.876	199.84	183.607	200.333	204.325	186.28
Slc35f5	71.7207	79.7761	79.7144	93.0214	74.0085	70.9509
Gpr39	0.761973	1.33108	0.0908945	0.355044	0	0
Lypd1	0.380986	0.976126	0.0908945	1.86398	1.7957	1.0846
Nckap5	9.33417	8.69639	7.81692	7.45592	5.90015	4.60955
Mgat5	3.23838	8.43018	6.72619	7.54468	8.46544	3.70572
Tmem163	13.8108	24.1369	21.1784	7.98848	4.74578	5.87492
Acmsd	2.8574	0.177477	1.09073	0.710087	0.384793	0.27115
2900009J06Rik	0.380986	0.354955	0.545367	0.532565	0.513057	0.632684
Ccnt2	95.4371	102.759	90.9854	106.158	89.0154	98.066
Ysk4	0.761973	0.266216	0.454472	0.443805	0	0.451917
Rab3gap1	35.527	35.5842	38.9937	36.3032	44.8925	31.363
Zranb3	43.1467	47.5639	46.7198	51.7476	37.3249	47.9032
R3hdm1	118.963	141.893	122.708	125.064	107.357	104.302
Mir128-1	0	0	0	0	0	0.0903834
Ubxn4	243.736	247.758	229.509	245.246	249.346	241.504
Lct	3.71462	1.50856	4.27204	1.42017	1.66743	2.62112
Mcm6	334.22	280.858	285.227	326.551	308.732	323.934
Dars	264.69	208.004	216.692	242.672	258.837	245.12
Cxcr4	49.3377	57.5914	34.6308	35.1493	43.0968	51.7897
Thsd7b	0.57148	0.70991	0.908945	0.443805	1.28264	1.26537
Daf2	0	0.354955	0.363578	0.266283	0	0.0903834
Cd55	12.6678	12.4234	26.8139	21.1251	10.7742	14.9133
Zp3r	0.0952466	0.266216	0.0908945	0.177522	0	0
C4bp	0.380986	0.0887387	0.181789	0	0	0
C4bp-ps1	0.28574	0.177477	0	0	0.384793	0.27115
Pfkfb2	14.7632	23.2495	19.2696	23.6992	17.4439	24.4035
Yod1	21.7162	18.8126	18.9969	25.5631	11.159	15.9075
AA986860	2.38117	5.05811	5.54456	5.14813	4.74578	8.85757
Fcamr	0	0.0887387	0.454472	0	0.128264	0.0903834
Pigr	0	0	0	0.177522	0	0.0903834
Faim3	0.190493	0	0.181789	0.266283	0	0.180767
Il24	0	0	0	0	0	0.0903834
Il20	0.0952466	0.0887387	0.181789	0	0	0.0903834
Il19	0.190493	0.0887387	0.272683	0.443805	0.128264	0.180767
Il10	0.476233	0.0887387	0	0	0	0
Mapkapk2	229.163	218.652	222.782	221.991	198.553	216.378
Dyrk3	19.8113	15.5293	20.5421	12.6928	18.8548	15.2748
Eif2d	119.725	115.183	125.071	124.975	110.179	129.881
Rassf5	39.6226	38.6901	31.3586	39.9424	49.8948	23.8612
Ikbke	1.80969	2.48468	2.09057	2.21902	2.69355	3.97687
Srgap2	54.9573	51.8234	59.5359	54.8542	68.1083	53.8685
Fam72a	25.6213	16.5054	20.0877	15.7994	18.2135	21.5112
Avpr1b	0.666726	0.354955	0.363578	0.443805	0.641321	1.17498
Ctse	4.19085	0.266216	4.45383	9.7637	0	4.3384
5430435G22Rik	0	0.177477	0.0908945	0.266283	0.128264	0.0903834
Slc26a9	0.476233	0.266216	1.09073	0.621326	0.128264	0.180767
Pm20d1	10.3819	13.3995	16.7246	16.1545	12.9547	9.94217
Slc41a1	21.7162	32.0347	33.8127	27.3384	26.5507	34.888
Rab7l1	11.1439	12.7784	17.4517	13.6692	9.74808	17.8055
Nucks1	386.606	400.212	386.756	414.513	436.227	433.569
Slc45a3	3.14314	4.88063	5.63546	2.30778	3.07834	2.44035
Elk4	13.0488	16.1504	13.9069	13.7579	9.10676	12.021
Mfsd4	0.28574	1.5973	1.27252	0.443805	1.15438	0.451917
Cdk18	14.0965	17.9252	12.6343	14.7343	10.7742	13.6479
Lemd1	0.190493	0.0887387	0.545367	0	0	0.361533
Mir135b	0	0	0	0	0	0
Klhdc8a	3.23838	2.48468	4.27204	4.97061	4.87404	4.8807
Nuak2	21.3352	21.9185	22.6327	13.6692	23.4724	22.3247
Tmcc2	20.7638	19.345	19.1787	19.7937	22.0614	20.517
Dstyk	29.7169	60.2536	40.7207	47.3096	29.629	31.8149
Rbbp5	67.8156	77.2914	73.8063	81.66	75.1628	77.0066
Tmem81	5.42906	7.0991	6.27172	5.05937	7.69585	4.79032
Cntn2	0.952466	0.887387	1.18163	2.21902	0.128264	1.26537
Nfasc	1.4287	5.05811	0.636261	2.75159	4.48925	1.98843
Gm10538	0.0952466	0	0	0	0	0.361533
Lrrn2	4.00036	3.46081	4.36293	7.98848	6.41321	5.33262
Mdm4	31.6219	31.6797	35.7215	33.6404	25.268	27.3862
Pik3c2b	17.6206	14.5531	22.8145	20.7701	21.9332	20.2459
Ppp1r15b	83.436	90.2473	90.1673	81.9263	85.0392	91.2872
Plekha6	26.4786	44.1919	42.3568	32.664	46.1751	32.3572
Gm19461	1.04771	0.443694	0.908945	0.97637	0.128264	0.0903834
Golt1a	0.190493	0.887387	0.908945	0.0887609	0	0.451917
Kiss1	0	0.0887387	0	0	0	0
Ren2	0	0.177477	0	0.0887609	0	0
Ren1	0	0	0	0	0	0
Etnk2	1.23821	0.976126	6.08993	4.17176	4.23272	2.07882
Sox13	40.3846	54.1306	41.8115	38.611	33.6052	50.7955
Snrpe	66.2916	61.6734	64.2624	60.7125	83.6283	62.0934
Zc3h11a	315.457	338.006	319.312	325.486	348.366	322.307
Zbed6	21.7162	33.4545	27.0866	25.0306	28.0899	24.3131
Lax1	0.28574	2.57342	1.6361	0.710087	2.05223	0.0903834
Atp2b4	50.4807	55.9054	68.6253	71.7188	62.3364	44.4686
Optc	0.28574	3.10585	0.908945	0.266283	1.41091	0.632684
Prelp	1.14296	0.354955	1.18163	0.532565	0.256528	0
Fmod	4.38134	7.98648	9.99839	3.90548	0.769585	2.7115
Btg2	100.009	106.841	79.5327	82.7252	56.4363	60.828
Chit1	5.23856	6.6554	6.08993	1.33141	1.15438	0.632684
Chi3l1	4.19085	2.39595	2.09057	2.13026	1.7957	3.16342
Mybph	1.61919	2.92838	2.27236	1.50894	1.41091	1.53652
Adora1	10.5724	10.7374	5.27188	13.4917	3.84793	4.24802
Myog	0.0952466	0	0.363578	0	0	0
Ppfia4	21.0495	24.1369	16.6337	21.2139	19.7527	10.3037
Tmem183a	251.261	248.468	231.326	245.246	217.793	243.312
4933406M09Rik	0.0952466	0.0887387	0	0	0	0.81345
Cyb5r1	71.054	87.4076	65.1713	81.0387	66.6974	66.7933
Adipor1	238.307	237.287	244.779	247.199	236.647	230.568
Klhl12	68.1966	76.9365	57.9907	71.1862	48.0991	55.5858
Rabif	97.2468	89.7148	84.9863	100.832	68.8779	104.754
4931440L10Rik	0.190493	0.0887387	0.363578	0	0	0
Kdm5b	285.264	286.981	254.323	280.751	287.44	275.398
Syt2	0.28574	0.0887387	1.72699	0.0887609	0.128264	0
Ppp1r12b	10.4771	10.5599	8.63497	8.25476	5.64363	7.0499
Ube2t	68.6728	66.3766	56.3546	50.86	61.6951	64.5337
Lgr6	1.61919	1.41982	1.54521	1.5977	0.641321	1.26537
Ptprv	0	1.06486	0.636261	0.177522	0.256528	0
Ptpn7	0.380986	0.443694	1.6361	0.621326	0.641321	0.361533
Arl8a	62.3865	50.3148	58.8996	66.837	62.7212	57.1223
Gpr37l1	0.0952466	0	0.0908945	0.355044	0	0
Elf3	10.4771	9.22883	12.9979	9.05361	12.6982	15.6363
Rnpep	109.248	103.647	90.3491	112.815	96.8395	119.487
Timm17a	124.392	112.787	119.617	115.3	153.661	119.216
Lmod1	18.0969	23.1608	18.8152	26.1845	39.8902	13.0152
Shisa4	20.1923	26.0892	29.0862	27.2496	21.2919	18.619
Ipo9	223.258	248.38	216.692	245.956	216.382	249.82
Nav1	164.396	195.58	166.428	156.929	174.183	156.634
Csrp1	255.261	237.908	240.779	251.903	345.287	239.787
Phlda3	69.8158	55.373	78.351	62.754	52.3318	55.8569
Tnni1	189.826	173.129	177.062	175.747	251.783	174.801
Lad1	42.0038	29.7275	34.9944	25.6519	31.1682	32.6284
Tnnt2	200.018	187.327	185.243	187.463	263.07	170.915
Pkp1	0.28574	0.976126	0.454472	0.355044	0.128264	0.180767
Igfn1	0.380986	0.70991	0.454472	0	0.384793	0.27115
Tmem9	182.207	183.689	178.426	179.652	203.94	181.399
Cacna1s	4.2861	1.77477	2.18147	1.42017	0.641321	0.5423
6530439I21	0	0.177477	0.0908945	0.0887609	0	0.180767
Kif21b	31.7171	43.0383	34.5399	27.8709	26.5507	27.2054
5730559C18Rik	39.8131	49.1612	49.4466	42.7828	37.4531	53.4166
Gpr25	0	0	0.181789	0.0887609	0	0
Camsap2	118.106	113.053	114.891	106.957	88.2458	100.326
9230116N13Rik	1.23821	1.24234	1.6361	1.86398	2.95008	1.53652
Ddx59	24.7641	20.0549	28.1773	23.9654	23.2158	28.9227
Kif14	34.003	42.6833	32.6311	27.7822	29.2442	42.4802
Zfp281	178.111	184.665	179.607	167.669	182.007	202.73
Gm19705	1.14296	1.1536	1.72699	1.06513	1.53917	1.35575
Gm16880	0.380986	1.68604	1.72699	0.97637	1.28264	1.80767
Nr5a2	1.23821	0.70991	0.454472	0.798848	1.66743	0.723067
Mir181a-1	0	0	0	0	0	0
Mir181b-1	0	0	0	0	0	0
Ptprc	0.0952466	0.354955	0	0.621326	0	0
Atp6v1g3	0.190493	0.266216	0.0908945	0	0	0
Nek7	68.3871	68.1513	61.3538	79.5298	59.5146	62.7261
Gm5833	0.380986	0.0887387	0.272683	0	0	0.0903834
Lhx9	0.190493	0.70991	0.999839	0.355044	0.256528	0.180767
2310009B15Rik	25.2404	25.1131	26.0867	21.0363	27.8333	25.94
Dennd1b	26.9548	43.2158	48.3559	32.664	33.477	29.465
Crb1	0.380986	0.621171	1.09073	0.177522	0.128264	0.723067
4933436E23Rik	0.0952466	0.0887387	0	0	0	0
Zbtb41	45.0516	56.704	61.4447	40.3862	44.5077	49.4397
Aspm	161.634	233.738	172.609	166.515	181.494	214.57
F13b	0.0952466	0.177477	0.0908945	0.266283	0	0.0903834
Cfhr1	0.28574	0.0887387	0	0.443805	0	0
Gm4788	0.0952466	0.0887387	0	0	0.128264	0
Cfhr2	0	0	0.0908945	0	0	0.451917
Cfh	0.952466	0.266216	0.363578	1.50894	0.384793	0.451917
Kcnt2	2.09543	7.0991	3.54488	6.74583	5.25883	6.32684
4930590L20Rik	0	0	0	0.0887609	0	0
Cdc73	118.392	104.978	96.8935	111.395	91.3241	109.364
B3galt2	2.47641	3.10585	3.09041	3.46168	1.28264	0.451917
Glrx2	72.6732	73.3869	74.079	61.1563	65.1582	66.0702
Trove2	139.346	131.156	130.706	124.798	119.799	134.581
Uchl5	160.205	129.292	138.069	132.698	159.304	145.517
Rgs2	72.6732	52.7995	92.3488	82.0151	67.3387	88.6661
Rgs13	0	0	0.0908945	0	0.128264	0
Rgs1	0	0.177477	0.0908945	0	0	0
Rgs18	0.666726	0.177477	0	1.5977	0	1.44613
Fam5c	0.380986	0.887387	0.81805	0.266283	0	0
Pla2g4a	24.3831	23.782	25.1778	21.4801	17.8287	26.0304
7530420F21Rik	1.04771	0	0.181789	0.177522	0.128264	0.723067
Ptgs2	1.80969	4.52567	4.36293	4.52681	2.43702	3.52495
Pdc	0.190493	0.0887387	0.0908945	0.0887609	0	0.0903834
2310030A07Rik	0	0	0	0.0887609	0.128264	0
BC003331	61.3388	71.7896	62.3536	68.5234	64.1321	61.5511
Tpr	442.802	445.202	391.482	409.365	432.507	408.985
Prg4	4.2861	3.01712	3.09041	2.84035	2.43702	3.88648
Hmcn1	45.4326	70.3698	63.4443	53.2565	37.9662	55.8569
C730036E19Rik	2.09543	1.1536	1.90878	1.77522	3.33487	1.44613
Ivns1abp	483.377	450.526	430.476	486.143	545.379	497.289
1200016B10Rik	90.1033	88.5612	104.983	78.1984	123.39	92.7333
1190005F20Rik	80.6739	84.3905	76.7149	80.1511	72.0845	73.3009
Rnf2	269.738	230.721	271.411	280.129	265.763	257.864
Fam129a	3.52412	5.41306	3.2722	2.0415	2.30876	3.43457
Edem3	78.8642	100.452	94.4393	95.6843	76.0607	71.4932
1700025G04Rik	104.962	98.2338	99.075	101.01	96.1982	92.2814
Tsen15	79.3404	73.6531	72.2611	76.6894	77.7281	78.8143
Glt25d2	2.38117	2.83964	0.81805	2.30778	1.66743	1.6269
Rgl1	72.2922	70.4585	77.2603	79.6185	82.9869	78.272
Apobec4	0	0.177477	0.272683	0.177522	0	0.0903834
Arpc5	245.641	228.236	229.509	229.269	291.031	228.218
Ncf2	1.04771	3.99324	1.6361	1.86398	1.92396	1.35575
Smg7	83.055	136.569	61.6264	96.5719	55.5384	60.5569
Nmnat2	6.953	6.21171	7.08977	4.083	4.48925	3.97687
Lamc2	26.7643	32.0347	53.9004	36.3032	18.9831	30.0073
Lamc1	210.686	242.345	241.87	268.591	233.954	239.154
E330020D12Rik	0	0.70991	0.363578	0.887609	0.128264	0.180767
1700012A16Rik	0.666726	0.443694	0.181789	0.266283	1.7957	0.27115
Dhx9	166.491	168.426	150.885	137.491	159.945	151.392
Npl	16.5729	7.45405	27.2683	15.0006	12.0568	12.021
Rgs8	0.761973	5.32432	1.6361	1.95274	2.95008	0.994217
C230024C17	0.0952466	0.443694	0.181789	0.0887609	0.128264	0
Rgs16	1.61919	3.46081	0.999839	1.50894	2.82181	0.361533
Rnasel	4.00036	11.2698	1.45431	3.10663	1.02611	1.17498
Rgsl1	0.190493	0.443694	0.272683	0.0887609	0	0.0903834
5830403L16Rik	0.190493	0	0.0908945	0	0	0.451917
Gm5531	0.190493	0	0	0	0	0.0903834
Teddm1	0.0952466	0.532432	0	0	0	0
Glul	89.0556	97.7901	86.7133	81.2162	65.6713	90.293
Zfp648	0.666726	0	0	0	0	0
4930452N14Rik	0	0.0887387	0	0	0	0.0903834
Cacna1e	2.8574	0.70991	2.18147	5.05937	1.02611	2.62112
Ier5	66.3869	81.9058	79.4418	73.0502	55.7949	77.9105
Mr1	0.85722	3.37207	1.27252	0.177522	1.92396	2.25958
Stx6	138.965	152.631	163.246	152.669	137.884	165.221
Xpr1	101.438	114.562	96.9844	113.614	91.0676	93.5468
Acbd6	120.011	97.0802	115.981	92.8439	104.151	115.42
Lhx4	0.28574	0.0887387	0.0908945	0.97637	0.256528	0.180767
Qsox1	10.3819	12.1572	9.99839	16.5095	11.4155	17.0825
Cep350	92.294	122.459	102.165	114.945	84.2696	99.3313
Tor1aip1	82.7693	91.6671	91.8943	96.4831	64.0038	84.5988
Tor1aip2	259.166	249.001	273.592	260.602	255.631	251.537
Fam163a	2.8574	3.46081	1.99968	5.05937	4.61751	7.86335
Tdrd5	0.85722	1.1536	1.99968	1.24265	0.513057	0.361533
Nphs2	0.0952466	0.0887387	0	0.266283	0	0.0903834
Soat1	94.1989	108.439	87.2587	123.378	77.3433	93.0949
Abl2	67.5298	84.3018	73.17	66.837	84.2696	76.2836
Tor3a	6.09578	8.78513	6.81708	6.56831	2.30876	11.7498
Fam20b	61.1483	68.595	88.3494	94.8854	52.2035	77.5489
Ralgps2	149.728	135.859	122.617	139.887	153.404	114.335
Angptl1	10.8581	16.5941	22.2691	12.5153	5.25883	10.5749
1700057K13Rik	0.476233	0.177477	0.636261	0.798848	0.128264	0.5423
Rasal2	64.5772	81.7284	83.8956	79.5298	87.0914	76.8259
2810025M15Rik	85.6267	81.9946	82.8958	77.4883	90.8111	80.0797
BC026585	29.9074	21.6522	18.6334	22.9003	17.8287	21.3305
Sec16b	1.4287	2.48468	1.27252	2.13026	2.43702	4.51917
Fam5b	2.47641	5.85675	5.54456	2.75159	4.10445	3.07303
Astn1	20.478	39.4887	42.0841	37.4571	17.3157	36.6956
Mir488	0	0	0	0	0	0
Pappa2	7.71498	9.14009	9.63481	3.37291	5.77189	4.42879
Rfwd2	65.1487	70.7248	70.9886	63.0202	60.4124	70.8606
Scarna3a	0.0952466	0	0	0	0	0
Mir1843b	0	0	0	0	0	0
Tnr	1.52395	1.24234	3.09041	0.97637	0.513057	0.0903834
4930523C07Rik	16.7634	13.8432	12.1799	14.5568	6.54147	9.7614
4930562F07Rik	0.666726	0.70991	0.363578	0.710087	0.769585	0.361533
Tnn	0.476233	0.354955	0.545367	0.532565	0.128264	0
Mrps14	113.534	107.906	115.618	101.187	126.469	109.545
Cacybp	234.211	209.69	218.601	213.47	286.029	220.807
Rabgap1l	26.3833	24.1369	29.9043	24.4092	26.1659	21.692
Gpr52	0.0952466	0	0.363578	0	0	0
Rc3h1	79.8167	101.162	108.619	95.3292	78.4977	85.1411
Serpinc1	3.14314	3.81576	2.18147	3.6392	3.5914	2.80188
Zbtb37	10.1914	12.6896	9.72571	8.60981	6.28495	8.58642
Gas5	241.545	224.509	217.783	212.849	252.424	227.585
Mir5117	0	0	0	0	0	0
Snord47	9.8104	9.22883	9.99839	8.43229	8.97849	9.2191
Dars2	69.911	65.3117	57.4453	66.837	32.8356	79.9893
Cenpl	95.9133	80.2198	89.6219	78.8197	75.9324	79.0855
Klhl20	27.1453	26.8878	31.904	28.9361	28.8594	28.8323
Ankrd45	9.14367	7.36531	9.9075	7.45592	11.2873	10.4845
4930469G21Rik	0.28574	0.266216	0.0908945	0.0887609	0.256528	0
Prdx6	255.737	237.11	238.78	235.128	331.05	240.51
Tnfsf4	0.666726	0.0887387	0.272683	0.177522	0	0
Tnfsf18	0	0.443694	0.272683	0	0.128264	0.180767
Fasl	0.0952466	0.443694	0	0.0887609	0.128264	0
AI848100	138.298	178.631	145.795	157.817	169.95	132.864
4930558K02Rik	0.476233	0.443694	0.181789	0.355044	0	0.5423
Pigc	51.7189	57.3252	55.5365	66.6594	48.2273	50.2532
Dnm3	2.09543	4.96937	3.63578	4.52681	2.69355	4.42879
2810442N19Rik	1.33345	0.70991	1.81789	4.43805	0.641321	0.27115
Dnm3os	3.52412	6.92162	9.63481	14.0242	13.8525	17.2632
Mir199a-2	0	0	0	0	0	0
Mir214	0	0	0	0	0	0
Mettl13	32.8601	32.6558	29.4498	29.7349	30.9117	40.4014
Vamp4	39.2416	33.9869	35.7215	36.747	29.629	38.7745
Myoc	0.28574	0.443694	0.272683	0	0	0.0903834
7420461P10Rik	0.0952466	0	0.272683	0	0.128264	0
Prrc2c	403.369	446.622	393.937	395.075	408.008	373.103
Fmo4	0	0.0887387	0.181789	0	0	0
Fmo1	1.80969	1.68604	0.636261	7.18963	1.15438	1.6269
Fmo2	0	0.0887387	0	0	0	0
Fmo6	0.0952466	0.0887387	0	0.177522	0	0
Fmo3	0.380986	0.177477	0.0908945	0	0.128264	0
4921528O07Rik	0.0952466	0.0887387	0.0908945	0.0887609	0	0.0903834
Prrx1	41.9085	31.4135	21.9056	77.0445	46.5599	87.3103
Gorab	58.0052	46.4991	59.2632	78.8197	49.7665	80.8027
Mettl11b	0.190493	0.0887387	0	0.177522	0	0
Kifap3	132.298	123.702	145.068	105.093	116.464	141.269
Scyl3	36.8604	39.4887	55.9001	41.9839	38.4793	46.8186
BC055324	53.8143	47.9189	56.3546	60.3574	36.1705	61.3703
2810422O20Rik	22.383	18.3689	18.3607	20.9476	31.1682	27.6573
Sele	0	0.532432	0.272683	0.266283	0.128264	0.180767
Sell	0	0.177477	0	0	0	0.0903834
Selp	0	0.177477	0.363578	0.177522	0	0.0903834
Gm16548	0	0	0	0	0	0
F5	2.8574	1.86351	1.18163	0.798848	1.66743	2.89227
Slc19a2	23.9069	22.1847	32.4493	28.226	33.0922	18.7997
4930455F23Rik	27.5263	25.2905	29.7225	23.6992	25.0115	22.3247
Blzf1	67.1489	58.8338	59.1723	70.7424	67.467	70.7702
Nme7	100.771	92.4657	88.6221	79.086	90.0415	102.856
Atp1b1	111.343	110.302	100.166	76.7782	62.3364	38.8648
Dpt	0	0.0887387	0.0908945	0	0	0.0903834
LOC433374	0.190493	0.0887387	0	0	0	0.0903834
Xcl1	0	0	0	0.0887609	0	0
4930568G15Rik	0.190493	0.0887387	0	0.443805	0.128264	0
Tbx19	0.190493	0.177477	0	0.177522	0	0
Sft2d2	59.9101	59.9874	63.3534	66.6594	53.4862	63.178
Tiprl	162.014	149.347	159.792	154	144.041	159.075
Gpr161	2.95265	1.41982	4.36293	1.5977	2.30876	4.79032
Dcaf6	14.3822	15.618	11.6345	11.7164	21.6767	14.5517
Brp44	78.6737	73.3869	76.7149	69.5886	85.5522	74.2951
Adcy10	0.85722	1.5973	0.454472	0.621326	0.641321	1.0846
Mpzl1	274.12	272.339	252.323	289.804	307.321	277.748
Rcsd1	147.442	160.44	127.434	163.231	203.684	140.365
Creg1	95.2466	66.9977	92.8032	98.3471	75.4194	92.8237
Cd247	0	0.0887387	0.908945	0.621326	0.513057	0.994217
Pou2f1	117.82	131.067	116.527	105.892	115.181	115.329
Dusp27	46.5756	31.3248	33.3583	45.5343	37.9662	29.0131
Gpa33	0.476233	0.798648	1.54521	1.06513	1.15438	0.361533
Mael	0.57148	0.266216	0.181789	0.177522	1.53917	0.27115
Ildr2	8.5722	20.4986	15.7247	20.1487	7.43932	21.8728
Tada1	129.25	112.698	134.796	124.975	124.673	115.962
Pogk	60.6721	74.2743	80.078	63.464	61.182	72.6682
Gm4846	0.0952466	0	0.181789	0	0	0
Gm4847	0	0.0887387	0.0908945	0.0887609	0	0.180767
Fmo9	0	0.621171	0.454472	0.177522	0.128264	0
Gm16701	0.380986	0.177477	0	0.0887609	0.128264	0
Fam78b	2.19067	3.19459	2.63594	1.77522	0.513057	2.80188
Uck2	101.247	101.073	101.075	77.3995	86.8349	105.477
Tmco1	162.491	148.992	150.067	158.172	186.368	158.623
Aldh9a1	54.3858	45.9667	48.9921	52.724	43.6098	47.3609
Mgst3	78.5785	58.5675	72.4429	68.7897	76.0607	60.828
Lrrc52	0	0	0.0908945	0	0.128264	0
Rxrg	7.42924	10.8261	8.1805	4.70433	2.69355	3.97687
Lmx1a	4.0956	1.86351	6.45351	7.18963	2.69355	1.44613
Pbx1	382.034	387.699	401.935	353.268	355.42	377.26
Nuf2	118.582	90.5135	112.709	115.212	104.92	111.985
Rgs5	121.63	188.925	220.328	167.403	162.639	133.044
Rgs4	4.57184	5.41306	8.63497	28.6698	18.2135	7.95374
1700084C01Rik	0	0.266216	1.09073	0.355044	0.128264	0.994217
Hsd17b7	42.1942	41.086	34.3581	31.3326	28.4747	34.5264
3110045C21Rik	18.8588	24.3144	30.7223	21.7464	19.7527	15.9979
Ddr2	15.9062	14.8194	22.8145	27.3384	14.7504	19.7036
Uap1	126.488	113.941	115.89	138.201	93.6329	126.446
Uhmk1	7.33399	8.16396	6.45351	5.32565	5.0023	7.50182
Sh2d1b2	0.0952466	0	0	0	0	0
Sh2d1b1	0	0.177477	0.0908945	0	0	0
Gm7694	12.1916	19.8775	23.6326	19.7937	21.1636	15.5459
1700015E13Rik	0.85722	0.532432	0.908945	0.532565	0	0.180767
Nos1ap	7.52448	15.0856	14.9067	9.94122	12.4416	9.58064
Olfml2b	36.0985	36.1167	25.9049	18.6398	21.9332	15.7267
Atf6	52.2904	55.6392	53.3551	55.1205	40.275	50.0724
Dusp12	78.9594	50.0486	59.1723	61.1563	51.8187	68.2394
Fcrlb	0.0952466	0.0887387	0	0	0	0.451917
Fcrla	0	0	0	0.0887609	0.128264	0
Fcgr2b	0.28574	0.0887387	0.0908945	0.177522	0	0
Fcgr4	0	0.621171	0.363578	0.443805	0.513057	0.0903834
Fcgr3	4.95282	4.61441	5.54456	4.083	0.641321	5.423
1700009P17Rik	4.0956	4.08198	7.08977	4.79309	6.02842	3.7961
Sdhc	169.158	151.477	158.974	155.065	188.292	155.55
Mpz	1.04771	0.0887387	0.545367	0.532565	1.02611	0.723067
Pcp4l1	20.6685	7.18784	8.99855	27.0721	37.3249	16.269
Nr1i3	0.761973	0.0887387	0	0.177522	0	0.27115
Tomm40l	68.2918	69.0387	70.9886	60.7125	69.1344	55.8569
Apoa2	1.52395	3.63829	2.72683	1.42017	3.97619	2.34997
Fcer1g	1.33345	0.70991	0.0908945	2.21902	1.28264	3.52495
Ndufs2	190.303	188.747	187.333	191.901	187.907	179.321
Adamts4	4.0956	7.63153	7.54424	3.99424	3.07834	8.49604
B4galt3	80.6739	96.459	88.8948	93.1102	71.9562	100.687
Ppox	71.6255	92.9094	88.2585	82.5476	74.9063	64.2626
Usp21	147.918	162.747	149.34	148.142	148.273	155.459
Ufc1	122.106	116.869	120.344	109.975	126.982	122.018
Dedd	67.7203	65.1342	77.6239	69.9436	63.106	71.9452
Nit1	41.4323	38.5126	38.6301	48.9073	40.6598	45.8244
Pfdn2	84.1028	80.3085	80.987	76.5119	100.559	84.7796
Klhdc9	16.9539	24.0482	32.9947	22.3677	17.4439	23.4997
Pvrl4	0.0952466	0.798648	1.90878	0.177522	1.41091	0.903834
Arhgap30	0.57148	1.24234	0.727156	0.443805	0.513057	0.27115
Usf1	95.1514	100.541	96.3481	96.1281	74.778	101.049
Tstd1	1.23821	1.86351	2.36326	2.39654	2.56528	1.98843
F11r	144.775	154.05	133.524	184.978	149.813	159.798
Alyref2	17.1444	13.4883	12.907	15.2669	12.8264	17.444
Itln1	0.0952466	0.0887387	0.0908945	0.443805	0.256528	0
Cd244	0	0.177477	0.363578	0.887609	0.641321	0.723067
Ly9	0.0952466	0.0887387	0	0.0887609	0	0.180767
Slamf7	0	0.177477	0.0908945	0.177522	0	0.0903834
Cd48	0.0952466	0	0.181789	0.266283	0.128264	0
Slamf1	1.23821	0.177477	0	0.177522	0.128264	0.632684
Cd84	0.190493	0.0887387	0.0908945	0.355044	0	0
Slamf6	0	0.266216	0.272683	0	0	0.0903834
Vangl2	53.5286	74.0081	63.3534	76.4231	64.5169	78.0008
Nhlh1	0.380986	0.177477	2.54505	0.0887609	0	0.180767
Ncstn	151.633	181.471	152.612	182.137	130.445	160.702
Copa	217.734	258.318	241.87	274.537	247.55	238.431
Pex19	202.685	212.352	228.6	195.629	212.149	196.042
Dcaf8	156.3	191.498	188.788	186.664	157.508	186.913
Pea15a	142.489	141.716	158.611	142.994	147.889	137.112
Casq1	124.297	116.159	87.8041	147.521	157.508	37.5091
Atp1a4	0.380986	0.532432	0.272683	0.177522	0	0
Atp1a2	3.71462	5.94549	2.63594	3.19539	4.74578	3.16342
Igsf8	54.1953	59.5437	60.6266	54.4992	42.5837	62.003
Kcnj9	1.71444	0	0.0908945	0.266283	0.128264	1.26537
Kcnj10	0.57148	0.70991	0.908945	0.798848	0	0.27115
Pigm	130.107	122.548	116.345	134.562	81.576	119.848
Slamf9	0.666726	2.7509	0.999839	0.710087	1.92396	1.0846
Igsf9	121.63	154.05	114.891	128.26	126.469	152.025
Tagln2	183.921	143.224	144.25	164.474	192.012	166.396
Ccdc19	2.66691	2.21847	3.72667	1.95274	1.15438	2.53073
4933439K11Rik	0.476233	0.532432	0.181789	0.532565	0.128264	0.723067
Vsig8	0.0952466	0.621171	0.0908945	0.177522	0	0.180767
Slamf8	0	0.266216	0	0	0.513057	0
Fcrl6	0	0.0887387	0.0908945	0.266283	0	0
Dusp23	9.33417	14.5531	21.2693	12.1602	9.74808	10.6652
Crp	0	0.177477	0	0	0	0
Apcs	0	0.177477	0	0	0	0
Olfr16	0.0952466	0.0887387	0	0	0	0
Olfr1408	0	0	0	0	0	0
Olfr1406	0	0.266216	0	0.0887609	0	0
Olfr218	0.666726	0	0.0908945	0	0	0.0903834
Olfr1404	0	0	0.272683	0.0887609	0	0
Fcer1a	0	0	0	0.0887609	0	0
Olfr418-ps1	0	0.0887387	0	0.0887609	0	0
Gm11062	0	0	0	0.177522	0.128264	0
Darc	2.66691	4.43694	1.99968	3.10663	2.56528	1.53652
Cadm3	4.76233	5.85675	6.72619	7.27839	7.1828	5.15185
Aim2	2.76215	6.47793	10.9982	5.41442	4.74578	4.8807
BC094916	0	0.0887387	0.0908945	0	0	0
Pydc4	0	0	0.0908945	0.177522	0	0.0903834
Pyhin1	0.0952466	0.354955	0.0908945	0.266283	0.128264	0.0903834
Pydc3	0	0	0.908945	0.177522	0	0.361533
AI607873	0	0.177477	0.0908945	0.443805	0.256528	0.0903834
Ifi204	0	0	0	0	0	0
Mndal	0	0.177477	0.0908945	0.0887609	0.128264	0.0903834
Mnda	0	0	0	0.177522	0.128264	0.0903834
Ifi203	0.190493	0.0887387	0.181789	0.0887609	0.128264	0.361533
Ifi202b	0.190493	0.266216	0.181789	1.24265	0.128264	0.27115
Ifi205	0	0	0	0	0	0
Olfr433	0	0.0887387	0	0	0	0
Olfr432	0.28574	0.354955	0	0.177522	0	0.0903834
Olfr430	0	0	0.0908945	0	0	0
Olfr429	0	0	0	0.0887609	0	0
Olfr426	0	0	0	0	0	0
Olfr427	0	0	0	0	0	0
Olfr231	0	0	0	0	0	0
Olfr230-ps1	0	0	0	0	0	0
Olfr424	0	0	0.727156	0	0	0
Olfr421-ps1	0	0.0887387	0	0	0	0
Olfr420	0	0.0887387	0	0.0887609	0	0
Spna1	29.9074	8.60766	17.6335	14.8231	7.05453	4.24802
Olfr419	0.0952466	0	0	0.177522	0	0
1810030J14Rik	0.0952466	0	0	0	0	0
Olfr417	0	0	0.0908945	0	0	0.0903834
Olfr248	0	0	0	0.0887609	0	0
Olfr414	0	0	0.181789	0.177522	0	0
Olfr220	0	0.0887387	0	0.0887609	0	0
Fmn2	7.04825	17.304	26.723	5.6807	7.1828	10.846
Grem2	15.5252	22.7171	31.5404	8.34353	7.1828	15.2748
Rgs7	0.666726	1.06486	1.54521	0.621326	0.256528	0.0903834
Fh1	175.92	167.539	170.064	173.528	177.133	181.309
Kmo	0.190493	0.177477	0.0908945	0.355044	0.128264	0.0903834
Opn3	58.6719	59.9874	42.0841	54.588	39.5054	57.4838
Chml	43.5277	43.5707	40.6298	26.2732	35.0161	35.4303
Wdr64	0.0952466	0.354955	0.545367	0.266283	0	0.0903834
Exo1	140.584	91.0459	105.347	113.969	87.9892	134.852
Pld5	1.04771	2.83964	2.18147	1.86398	3.5914	2.80188
Cep170	94.4846	94.063	103.529	85.1217	87.0914	82.7912
Mir350	0	0	0	0	0	0
Sdccag8	33.4316	44.1031	30.8132	33.4629	25.3963	36.786
Hmga2-ps1	9.90565	2.04099	0.81805	3.55044	0.769585	1.44613
Akt3	48.671	63.2707	75.806	54.1442	41.4293	53.2358
Zfp238	43.4325	53.4207	42.2659	49.8836	40.4032	47.3609
2310043L19Rik	0	0	0.0908945	0.0887609	0	0
1700016C15Rik	0.0952466	0.532432	0.272683	0.0887609	0.256528	0.361533
Adss	196.97	158.132	181.516	181.694	202.401	196.584
Gm16432	0.476233	0.443694	0.0908945	0	0	0.0903834
Pppde1	125.916	123.258	118.981	108.821	115.438	108.731
Fam36a	83.1503	81.8171	82.2595	76.7782	101.2	80.1701
Hnrnpu	601.482	559.231	554.638	575.703	697.373	595.988
Efcab2	17.1444	16.5941	21.3602	15.5332	17.3157	16.5402
Kif26b	9.42941	17.0378	16.361	5.94698	7.31106	10.846
Smyd3	31.8124	24.5806	36.3578	32.309	27.3203	34.1649
Tfb2m	19.3351	15.1743	19.2696	14.8231	16.2896	19.4324
Cnst	36.1937	33.277	33.9945	39.7649	25.7811	41.486
Sccpdh	178.968	159.197	160.338	172.019	181.366	154.465
Ahctf1	151.156	128.05	130.07	119.827	118.773	127.531
Cdc42bpa	52.3856	34.9631	47.2651	59.5586	60.5407	38.0514
Adck3	9.42941	6.12297	13.0888	10.1187	5.77189	5.24224
Psen2	25.9071	26.5329	26.8139	20.5925	16.033	28.1092
Gm5069	8.00072	5.59054	6.45351	4.79309	5.77189	9.94217
Itpkb	2.76215	4.70315	3.99936	3.90548	5.0023	3.2538
6330403A02Rik	5.14332	8.96261	8.90766	7.18963	6.41321	5.60377
Parp1	284.883	270.121	285.045	262.999	262.172	293.656
Lin9	37.0509	47.209	48.6285	41.7176	32.9639	40.6725
Mixl1	0.28574	0.70991	0.545367	0.355044	2.05223	0.27115
Acbd3	111.058	115.893	100.257	120.182	107.614	103.579
H3f3a	30.5742	28.3076	29.3589	27.6046	40.1467	29.7361
BC031781	132.298	135.593	121.435	124.975	110.82	133.858
Lefty2	0.0952466	0.177477	0.0908945	0.0887609	0.128264	1.17498
Pycr2	127.821	108.35	118.163	101.099	114.796	122.018
Lefty1	0.666726	1.06486	0.81805	0.177522	0	0.180767
Tmem63a	4.2861	5.05811	5.63546	5.05937	6.92627	2.98265
Ephx1	2.47641	1.41982	1.6361	2.75159	1.15438	1.17498
9130409I23Rik	0	0.532432	0.0908945	0.177522	0.128264	0.0903834
Nvl	90.8653	92.9982	80.3507	94.9742	59.5146	85.3219
Cnih4	94.6751	95.4829	101.347	91.2462	104.664	91.2872
Wdr26	258.118	261.602	264.048	236.637	267.559	247.741
Cnih3	0.28574	0.976126	1.6361	0.266283	2.95008	0.180767
Ccdc121	0.761973	1.24234	0.0908945	1.77522	0.641321	0.632684
Lbr	294.312	306.06	283.682	320.959	260.633	291.396
Enah	96.6753	109.859	103.711	104.205	92.3502	88.9372
Srp9	96.7706	95.0392	104.983	82.9027	103.637	89.2988
Vmn1r1	0.0952466	0.266216	0.181789	0	0	0
Degs1	188.684	184.665	187.515	208.411	210.866	192.968
1700047M11Rik	0	0	0.181789	0.0887609	0	0
Fbxo28	114.391	93.5306	95.9846	92.1338	95.172	107.918
Trp53bp2	87.1507	95.5716	95.0756	76.6007	75.4194	91.1064
Capn2	85.2457	86.1653	92.3488	97.637	48.4839	88.1238
Capn8	0.190493	0.70991	0.0908945	0.177522	0	0.180767
4922505E12Rik	0.666726	0	0.0908945	0	0	0.0903834
Susd4	19.5256	19.8775	17.1791	19.9712	20.6505	15.4556
Tlr5	1.14296	2.83964	1.72699	1.24265	2.56528	0.361533
Disp1	42.48	51.4685	38.8119	46.777	51.6905	56.7608
Brox	46.4803	44.813	46.2653	61.245	43.8664	47.7224
Aida	87.4364	86.1653	91.258	82.1038	78.1129	95.2641
Mia3	108.295	142.692	104.71	144.325	110.949	119.125
Taf1a	24.9546	23.782	18.5425	29.4686	15.6482	20.7882
Hhipl2	0.190493	0.266216	0.363578	0.0887609	2.56528	0.81345
1700056E22Rik	2.66691	1.24234	0.727156	1.15389	1.15438	0.5423
Dusp10	9.90565	8.51892	8.45319	9.58618	10.1329	6.77875
1700112H15Rik	0	0	0.0908945	0.177522	0	0
4930488B22Rik	0.190493	0.177477	0.0908945	0	0	0.0903834
Hlx	3.33363	5.59054	5.36277	3.55044	3.07834	6.32684
Mosc1	0.476233	1.50856	0.363578	2.30778	0	1.98843
Mosc2	66.2916	78.445	79.5327	73.139	51.3057	75.922
Mir1981	0	0.0887387	0	0	0	0
C130074G19Rik	4.19085	7.01036	5.18098	4.61557	4.74578	5.51339
Mark1	35.2412	37.6252	33.2674	35.8594	33.477	44.2879
Rab3gap2	65.4344	57.2365	51.9916	73.139	50.023	57.9357
Snora36b	0	0	0	0	0	0.0903834
Mir664	0	0	0	0	0	0
Iars2	80.4834	87.7626	79.1691	93.909	71.3149	87.8526
Mir194-1	0	0.177477	0.0908945	0	0.641321	0
Mir215	0	0	0	0.0887609	0.128264	0.0903834
Bpnt1	50.7664	52.0009	46.9924	38.6998	58.4885	51.7897
Eprs	466.327	416.54	402.117	449.84	394.926	453.092
9630028B13Rik	0.380986	0.266216	0.272683	0.177522	0	0
Gm2061	2.57166	0.70991	2.36326	1.33141	0.641321	0
Slc30a10	8.5722	5.85675	9.54392	9.14237	4.61751	4.3384
5033404E19Rik	0.0952466	0.0887387	0	0.355044	0	0
Mir297c	0.0952466	0	0	0	0	0
Lyplal1	61.2436	57.2365	58.7178	61.245	67.8518	68.7817
Tgfb2	220.877	300.114	255.05	221.902	231.902	226.953
Rrp15	126.583	110.746	117.527	97.7258	113.257	121.294
D1Pas1	0.85722	0.887387	0.545367	0.532565	0	0.0903834
Spata17	2.19067	3.19459	1.99968	3.28415	2.05223	1.35575
1700007P06Rik	0.28574	0.177477	0	0	0	0
Gpatch2	43.5277	80.3085	51.2645	58.2272	54.384	51.9704
Esrrg	23.0497	35.8504	35.0853	41.6289	23.2158	24.3131
Mir5111	0	0	0.0908945	0	0.128264	0.0903834
9330162B11Rik	2.76215	4.25946	3.3631	9.85246	4.36098	5.33262
Ush2a	1.71444	1.50856	1.27252	1.15389	0.641321	1.35575
Kctd3	55.624	53.5094	61.7173	56.0081	47.8426	50.5243
Kcnk2	6.09578	11.0923	11.7254	7.27839	5.25883	5.69415
Cenpf	356.794	390.894	334.401	330.368	353.496	357.737
Ptpn14	66.0059	80.9297	79.7144	84.7667	69.904	52.2416
Smyd2	97.723	90.5135	101.256	85.6543	89.4002	94.1795
Prox1	12.4773	13.577	11.7254	15.7994	21.4201	5.24224
Rps6kc1	30.1932	35.1405	30.9041	27.2496	35.4009	41.9379
Angel2	151.347	144.2	146.976	148.408	153.532	145.246
Vash2	104.867	90.9572	89.0766	90.5361	69.6475	87.22
Mfsd7b	35.4317	33.9869	37.9939	32.9303	27.9616	41.7571
A230020J21Rik	0.28574	0.354955	0.908945	0.443805	0.641321	0
1700022P22Rik	0.28574	0.0887387	0	0.0887609	0.128264	0.0903834
Tatdn3	24.4784	26.6216	20.9057	23.9654	18.5983	26.2112
Nsl1	43.7182	46.2329	53.2642	54.0554	35.2727	47.0897
Batf3	15.5252	14.8194	15.9065	12.5153	9.10676	16.0882
Fam71a	0.0952466	0.177477	0.181789	0	0	0.180767
Atf3	17.4301	17.9252	14.634	16.5095	6.92627	10.9364
Nenf	67.7203	68.7725	70.4432	63.7303	80.4217	70.7702
Tmem206	61.3388	57.7689	52.8097	70.2099	54.8971	57.3031
Ppp2r5a	137.536	136.036	110.437	118.318	128.264	113.07
Dtl	120.868	118.377	113.255	106.602	85.937	123.012
Ints7	74.5781	64.513	60.7175	84.5891	56.5645	66.6125
Lpgat1	157.919	154.494	160.338	158.172	117.233	129.519
Nek2	84.96	93.7968	86.7133	72.1626	64.6452	77.1874
1700034H15Rik	1.04771	2.12973	0.545367	0.266283	4.10445	0.903834
Slc30a1	25.1451	31.0585	29.0862	22.634	20.1375	25.6689
Rd3	0.85722	0.887387	1.09073	0.97637	0.897849	0.723067
Mir3473c	0	0	0	0	0	0
Traf5	2.57166	4.88063	2.45415	5.14813	1.92396	4.24802
Rcor3	12.0963	12.6009	17.1791	15.5332	13.7243	14.4613
Gm10516	1.80969	2.48468	2.36326	0.97637	1.28264	0.0903834
Kcnh1	1.04771	1.06486	0.545367	0.266283	0.128264	0.180767
Hhat	21.8115	21.5635	19.6332	21.0363	16.6743	25.94
1700065J18Rik	0.0952466	0	0.363578	0	0	0
Sertad4	35.0508	35.8504	29.6316	32.664	42.5837	34.9784
Syt14	2.76215	4.96937	2.45415	4.88185	1.28264	3.7961
Diexf	33.8125	38.2464	31.8131	30.0899	30.0138	41.486
Irf6	11.8106	7.36531	10.7255	9.7637	13.3395	23.4093
A130010J15Rik	27.7168	26.9766	29.1771	28.7585	27.3203	30.3688
Traf3ip3	0	0.354955	0.727156	0.355044	0.256528	0.0903834
Hsd11b1	1.23821	0.976126	0.999839	1.77522	0	0.5423
G0s2	39.6226	33.5432	34.5399	26.5395	21.9332	23.5901
Lamb3	6.09578	10.0275	4.54472	5.05937	3.71966	3.16342
Camk1g	37.5272	50.0486	43.3567	60.4462	52.4601	47.632
Mir205	0	0	0.181789	0	0	0
4930503O07Rik	0.190493	0.0887387	0	0	0	0
Plxna2	37.8129	32.6558	39.7209	35.3268	27.192	46.8186
Cd34	70.4825	71.5234	55.1729	89.3822	68.8779	85.3219
Gm16897	0.57148	1.33108	0.727156	1.95274	2.18049	1.35575
A330023F24Rik	2.09543	3.46081	2.72683	2.13026	1.7957	1.6269
Mir29b-2	0	0	0	0	0	0
Mir29c	0	0	0	0	0	0
Cd46	0.85722	1.1536	0.908945	2.30778	0.128264	1.26537
Cr1l	53.3381	58.9225	59.8086	63.9079	55.5384	51.7897
Cr2	0.666726	2.21847	1.6361	1.5977	0.256528	1.53652
B020014A21Rik	0	0.177477	0.181789	0.0887609	0.384793	0.0903834
H60c	0.190493	0.177477	0.0908945	0.177522	0	0.180767
Ppp1r14c	67.8156	65.4004	67.8982	77.1332	80.9347	49.2589
Iyd	0.0952466	1.06486	0	0.532565	0	0.0903834
Plekhg1	30.5742	32.6558	36.9032	32.664	22.9593	30.0977
Mthfd1l	89.7223	63.0932	59.1723	66.0381	55.4101	76.0124
Akap12	175.159	171.177	142.977	161.19	174.183	130.062
Zbtb2	33.1458	48.0964	35.3579	45.6231	31.6813	46.0955
Rmnd1	0.0952466	0	0.272683	0.177522	0.128264	0.0903834
Gm5512	1.71444	1.41982	0.727156	0.621326	1.02611	0.180767
1700052N19Rik	44.7659	58.3013	56.9908	54.0554	51.8187	44.3782
Gm221	0	0.621171	0.363578	0.266283	0.256528	0.451917
Esr1	0.761973	0.70991	0.636261	0.443805	0.256528	0.180767
Syne1	50.6712	61.141	43.084	77.222	99.7896	34.888
Myct1	10.1914	10.5599	14.0886	17.7522	8.20891	13.5575
Vip	0	0.266216	0.0908945	0.177522	0	0
Fbxo5	170.301	149.17	160.156	159.415	178.159	157.629
Mtrf1l	30.8599	31.7685	33.0856	28.8473	32.5791	35.2495
Rgs17	6.953	13.932	10.8164	9.40866	14.2373	10.5749
Oprm1	0.190493	0.177477	0.0908945	0.177522	0	0.0903834
Ipcef1	0.85722	1.50856	0.81805	0.97637	0.128264	1.0846
Cnksr3	20.859	21.386	17.1791	24.6755	14.7504	27.0246
Ulbp1	1.4287	0.621171	0.81805	1.5977	0	2.25958
Lrp11	14.4775	12.2459	9.9075	26.8946	8.97849	15.4556
Pcmt1	158.586	146.064	146.613	158.438	179.698	150.308
A630066F11Rik	7.61973	11.891	13.5433	10.2963	11.672	12.3825
Nup43	118.773	88.8275	109.891	93.9978	105.305	109.997
BC020402	8.3817	14.1095	14.3613	10.5625	14.1091	10.4845
Lats1	62.3865	71.6121	68.8071	68.0796	67.0822	62.7261
Katna1	122.011	102.493	102.893	102.253	104.407	98.2467
BC013529	91.532	90.1585	92.985	100.744	105.048	89.0276
Ppil4	144.203	109.504	114.981	126.129	110.692	111.172
Zc3h12d	0.380986	0.532432	0.181789	0.355044	0.769585	0.180767
Mir5104	0	0	0	0.177522	0	0
Tab2	176.016	181.914	181.334	177.877	177.261	166.215
Ust	17.3349	19.2563	15.1794	10.385	2.82181	13.7383
Sash1	11.9058	13.3995	16.6337	12.3378	18.5983	14.0094
Samd5	12.5726	14.8194	11.5436	14.8231	11.5438	8.49604
Gm6150	0	0.443694	0	0.266283	0.128264	0
Stxbp5	31.7171	56.2603	38.5393	48.2859	40.275	58.0261
9130014G24Rik	1.61919	3.10585	3.90846	4.79309	7.05453	3.07303
Rab32	15.8109	36.6491	29.3589	30.8888	16.8026	31.0919
Gm5177	3.14314	2.7509	1.99968	2.0415	2.43702	2.25958
Grm1	1.33345	0.798648	0.454472	0.443805	0.128264	0.0903834
4930567K20Rik	0	0	0	0.0887609	0	0
Shprh	52.8619	55.018	72.4429	58.3159	42.4555	65.7087
Fbxo30	125.154	111.278	126.98	115.212	89.9132	113.973
Epm2a	1.52395	0.887387	0.999839	1.15389	0.897849	0.632684
Utrn	158.967	195.935	164.428	172.462	163.922	162.057
B230208H11Rik	20.0018	20.1437	23.9961	18.2847	22.5745	17.6248
Stx11	6.76251	3.63829	5.54456	2.92911	0.256528	5.51339
Sf3b5	110.105	101.961	104.892	97.8145	139.551	105.025
Plagl1	260.69	277.486	298.225	268.591	305.91	243.764
Fam164b	0.0952466	0	0.363578	0	0	0
Ltv1	138.393	119.886	138.796	133.319	121.338	130.333
Phactr2	173.73	201.259	245.779	176.19	184.187	165.311
Fuca2	67.9108	69.6599	66.5347	77.1332	52.0753	63.7203
Pex3	51.6237	56.1716	58.8087	56.0081	54.2558	51.0666
Adat2	15.6204	12.8671	17.6335	13.7579	13.596	18.9805
Aig1	44.8612	53.8644	45.2654	50.9488	49.7665	45.8244
Hivep2	17.5254	16.6829	11.6345	16.9533	11.672	10.1229
Gpr126	0.190493	0.798648	3.09041	4.61557	0.513057	1.71728
Vta1	121.535	104.268	115.254	119.472	123.903	122.289
1700016L04Rik	0.190493	0.0887387	0	0.0887609	0.384793	0
Gje1	0	0.0887387	0	0.0887609	0	0
Nmbr	0.380986	0.621171	0	0.443805	1.28264	0.0903834
Gm20125	0.0952466	0.266216	0.0908945	0.621326	0.128264	0.180767
Cited2	191.827	179.43	173.518	185.51	243.317	200.109
Txlnb	12.9535	15.3518	13.4524	9.94122	8.72197	4.24802
Heca	21.8115	29.1063	18.906	28.226	27.192	25.7593
3110003A17Rik	102.581	97.6126	100.529	96.8382	132.882	100.416
Reps1	96.5801	101.961	111.164	106.691	86.8349	104.302
Ect2l	0.85722	2.30721	0.727156	0.532565	0.256528	0.27115
Ccdc28a	23.2402	25.3793	22.5418	22.1015	20.0092	26.2112
Nhsl1	68.0061	79.3324	69.9887	67.5471	51.8187	66.4318
Hebp2	48.4805	51.291	60.6266	54.1442	60.0277	61.5511
D10Bwg1379e	2.09543	5.85675	2.99952	1.68646	0.897849	2.25958
Gm4922	0	0.0887387	0.0908945	0	0.256528	0
4930444F02Rik	0.190493	0.266216	0.181789	0	0	0.0903834
Perp	73.3399	77.7351	97.2571	80.6837	69.5192	67.7875
Tnfaip3	11.5248	10.3824	16.4519	11.4502	14.6221	12.1114
Gm20139	0.28574	0.354955	0.272683	0.798848	0.128264	0
Olig3	1.23821	1.06486	1.36342	0.621326	0.128264	0.27115
Ifngr1	45.1469	59.1	56.809	69.5886	45.4055	60.9184
Il22ra2	0	0.0887387	0.181789	0	0.128264	0
Il20ra	0.190493	0.0887387	0.181789	1.06513	0	0
Slc35d3	3.33363	1.86351	4.45383	3.72796	4.48925	2.62112
Pex7	85.1505	67.5302	78.4419	77.9321	81.7043	83.0623
Map3k5	28.3835	29.6387	31.7222	33.3741	35.5292	31.9053
Mtap7	25.3356	29.55	30.2679	20.3262	32.0661	25.6689
4930405J17Rik	0	0	0	0	0	0
Gm6251	1.33345	1.77477	1.54521	0.443805	1.66743	0.723067
Bclaf1	404.703	393.645	383.938	384.335	381.33	426.338
Fam54a	41.6228	35.5842	33.631	44.8243	27.3203	31.9053
Pde7b	0.761973	0.532432	1.36342	1.68646	0.256528	0.451917
Ahi1	45.3374	61.0522	61.4447	59.026	52.2035	54.0493
Myb	5.33381	8.51892	11.9981	8.52105	4.23272	6.14607
Hbs1l	135.631	129.913	140.614	137.491	138.397	147.867
4930455C13Rik	0.28574	0.266216	0.363578	0.0887609	0.256528	0
Aldh8a1	0.0952466	0.0887387	0.0908945	0.355044	0	0.0903834
1700020N01Rik	0	0.266216	0	0	0	0.0903834
Gm5420	0.0952466	0	0	0	0	0.0903834
Sgk1	22.4782	17.304	21.2693	36.2145	32.7074	26.6631
4930444G20Rik	0	0	0.181789	0	0	0
E030030I06Rik	6.66726	15.973	19.9059	19.7049	18.7266	22.0535
Raet1a	0.85722	0.887387	0.999839	0.532565	1.02611	0.632684
Raet1e	2.76215	2.57342	2.99952	2.57407	4.10445	2.34997
Raet1b	0	0	0	0	0	0
Raet1c	0	0	0	0	0	0
H60b	1.23821	1.24234	0.81805	1.33141	1.15438	0.903834
C920009B18Rik	0.380986	1.5973	0.272683	0.177522	0	0.451917
Raet1d	1.61919	1.68604	1.90878	2.57407	2.30876	2.98265
Gm10825	0.28574	0.0887387	0.0908945	0.177522	0	0.0903834
Slc2a12	8.47695	9.93874	9.99839	18.551	6.02842	5.78454
Tbpl1	162.491	159.73	143.431	168.024	146.093	159.256
Tcf21	96.9611	87.4964	106.437	78.1984	130.445	100.416
Eya4	1.4287	1.86351	2.54505	4.88185	2.95008	4.79032
Rps12	57.9099	51.5572	53.9004	50.6825	73.2389	57.4838
Snora33	4.00036	3.46081	4.27204	4.79309	5.51536	5.51339
Snord100	4.95282	3.19459	4.9083	2.39654	3.97619	3.70572
1110021L09Rik	7.23874	10.1162	10.9073	19.6162	5.0023	11.1172
Vnn3	0.190493	0.0887387	0.0908945	0.177522	0	0
Vnn1	76.9593	65.1342	96.2572	89.9148	45.5338	64.7145
Taar1	0	0.0887387	0	0	0	0
Taar2	0	0.0887387	0.272683	0.887609	0	0
Taar3	0	0	0	0	0.256528	0.0903834
Taar4	0	0	0	0	0	0
Taar5	0	0.0887387	0.0908945	0.621326	0	0.27115
Taar6	0.0952466	0	0	0	0	0
Taar7a	0.380986	0.354955	0	0.266283	0.256528	0.0903834
Taar7b	0	0.0887387	0	0.0887609	0.128264	0
Taar7d	0.380986	0	0.363578	0	0	0
Taar7e	0.190493	0.0887387	0	0	0	0
Taar7f	0	0.0887387	0	0	0	0
Taar8a	0.0952466	0.354955	0.0908945	0	0	0
Taar8b	0	0.0887387	0.0908945	0	0	0
Taar8c	0	0	0.181789	0.0887609	0	0
Taar9	0	0.266216	0	0	0	0
Stx7	124.297	109.415	124.616	122.845	90.1697	95.5352
Moxd1	8.47695	4.52567	20.4513	12.6928	18.47	9.03834
Ctgf	146.299	171.354	139.614	180.273	165.974	159.707
Enpp1	3.42888	5.05811	4.18115	1.33141	0.897849	2.89227
Enpp3	23.6212	29.2838	18.1789	30.8	14.1091	40.2206
Med23	86.2934	74.4518	69.3525	77.6658	62.4647	79.8085
Arg1	143.822	93.2644	100.984	55.3868	88.8871	104.122
Akap7	36.9557	35.2293	35.0853	32.3977	30.3986	38.5033
Epb4.1l2	76.0068	89.6261	78.0783	102.874	81.063	89.8411
2010003K15Rik	0	0	0.0908945	0.0887609	0.128264	0
4930401C15Rik	0	0	0.181789	0	0	0
Mir680-3	0	0	0	0.0887609	0	0
Tmem200a	1.52395	4.17072	4.81741	3.19539	8.5937	3.7961
Gm9767	0	0.0887387	0.0908945	0.0887609	0	0.0903834
Samd3	0.190493	0.266216	9.54392	4.34928	1.15438	0.180767
L3mbtl3	38.2891	30.2599	35.5397	34.7943	35.914	27.3862
Gm8709	1.04771	0.532432	0.545367	0.266283	0.641321	1.17498
Arhgap18	20.0018	19.2563	20.5421	15.1781	13.9808	24.765
Lama2	6.00054	11.0923	17.2699	13.9355	6.15668	16.269
Ptprk	155.823	194.959	154.884	160.924	125.571	159.256
Themis	0.57148	0.177477	0.727156	0.798848	0	0.0903834
4930519F09Rik	0.0952466	0.177477	0.181789	0	0	0
2310057J18Rik	0	0	0.0908945	0.177522	0	0.0903834
6330407J23Rik	5.04807	6.12297	9.18034	6.56831	8.08065	5.9653
9330159F19Rik	0.952466	1.24234	1.18163	1.77522	1.53917	3.34418
Echdc1	12.4773	7.0991	9.27124	10.5625	7.56759	12.021
Rnf146	81.0549	61.5847	70.9886	86.5419	72.0845	77.1874
Rspo3	19.3351	9.05135	9.99839	6.65707	12.8264	8.22489
Cenpw	103.152	87.9401	99.9839	87.1632	106.459	88.9372
Trmt11	85.6267	65.223	67.5346	65.0617	51.5622	69.5048
Gm20300	11.3343	16.3279	17.9062	12.8703	16.1613	17.444
Hint3	26.2881	25.3793	28.1773	21.4801	24.2419	24.3131
Ncoa7	32.2886	26.7104	36.9032	37.6346	39.1206	27.3862
Hey2	47.6233	52.0896	30.177	55.2093	63.2343	67.426
Hddc2	87.4364	75.5166	83.0775	66.837	83.6283	87.7623
Tpd52l1	61.4341	64.6905	72.5338	50.2387	62.4647	60.4665
Gm3258	2.8574	2.30721	1.99968	2.66283	2.05223	1.71728
Rnf217	39.3369	35.5842	41.1752	42.8715	25.9094	41.9379
Nkain2	0.0952466	0.177477	0.181789	0.266283	0.128264	0
Trdn	16.7634	10.3824	10.5438	2.39654	3.20661	0.451917
D830005E20Rik	0.476233	0	0.0908945	0.798848	0.384793	0.994217
Clvs2	0	0	0.0908945	0	0	0
Gm4794	0	0.177477	0.272683	0	0	0
Sult3a1	0	0.177477	0	0	0	0
Rsph4a	0.57148	0.532432	0.636261	0.532565	0.641321	0
Zufsp	30.6694	41.2635	39.5391	40.9188	33.2204	33.8034
A830082N09Rik	6.28628	7.36531	5.99903	8.52105	2.30876	4.69994
Rwdd1	84.7695	77.0252	79.5327	75.8906	102.611	83.2431
Bet3l	0.0952466	0.0887387	0.0908945	0.0887609	0	0.0903834
Fam26d	0	0.177477	0.0908945	0.355044	0	0
Fam26e	1.61919	3.46081	2.36326	4.26052	5.13057	2.62112
Fam26f	3.14314	4.43694	2.45415	1.50894	1.15438	4.60955
Dse	84.8647	84.6567	84.1683	107.667	79.9086	93.7276
Tspyl1	102.39	97.7901	94.712	118.94	95.0438	92.5526
Tspyl4	52.0047	52.8883	48.3559	57.6946	62.3364	60.0146
Nt5dc1	22.5734	24.9356	28.1773	30.9776	21.6767	22.9574
Col10a1	0.761973	0	0	0.177522	0.128264	0
Frk	14.5727	19.1676	13.4524	39.4098	17.0591	31.8149
Hs3st5	0.85722	0.621171	0.454472	0.710087	0.384793	0.0903834
Hdac2	249.356	205.43	226.418	229.447	229.849	245.391
Marcks	519.951	458.69	538.459	492.357	596.3	538.595
Rfpl4b	0	0.0887387	0.0908945	0	0	0
Lama4	41.0513	36.4716	39.9936	41.0963	32.5791	41.5764
1700025K23Rik	14.1917	11.2698	12.5434	11.1839	14.3656	22.0535
Tube1	62.0055	55.9941	45.9017	53.3453	37.7097	42.9321
Wisp3	1.4287	1.24234	1.72699	1.77522	1.02611	2.98265
Fyn	140.394	139.941	130.161	145.124	108.512	135.575
Traf3ip2	11.7153	15.973	18.9969	13.2254	14.8786	15.3652
E130307A14Rik	15.5252	21.2973	29.3589	19.0836	20.6505	21.6016
Rev3l	123.154	135.327	110.8	105.27	114.796	109.545
AA474331	0.85722	1.50856	0.272683	0.887609	1.15438	1.17498
2010001E11Rik	0.380986	0	0.181789	0.177522	0	0
G630090E17Rik	0.476233	0.70991	0	0.266283	0.128264	0.27115
BC021785	0.190493	1.06486	0.181789	0.266283	0.128264	0.0903834
AI317395	0.0952466	0.266216	0.181789	0	0.384793	0
Slc16a10	11.6201	12.6896	16.0883	9.85246	9.87634	9.30949
Rpf2	112.581	101.961	115.981	101.809	93.3763	112.798
Gtf3c6	101.342	92.2883	97.6207	95.0629	86.1936	103.308
Amd1	0	0	0.0908945	0	0	0
Amd2	0	0	0	0	0	0
Cdk19	32.2886	46.0554	36.7214	42.694	28.6029	46.2763
Slc22a16	0.190493	0.177477	0	0	0.128264	0.0903834
Ddo	2.66691	1.24234	2.54505	0.798848	1.41091	4.06725
9030224M15Rik	11.8106	9.31756	9.63481	8.87609	5.0023	9.85179
Cdc40	94.4846	87.2302	86.4406	84.5891	75.6759	83.4239
Wasf1	61.5293	63.3594	63.2625	60.4462	58.1037	62.8164
Gpr6	0	0.266216	0.181789	0	0	0.180767
Fig4	45.3374	47.4752	53.7186	48.2859	42.5837	46.8186
Zbtb24	26.6691	30.1712	32.0857	28.0484	45.4055	29.6457
Mical1	54.1953	55.6392	64.0806	69.3223	60.2842	55.9473
Smpd2	76.2925	75.4279	87.4405	77.9321	62.9777	86.045
Ppil6	3.23838	3.28333	2.99952	3.28415	3.20661	3.2538
Cd164	319.171	306.237	315.949	332.676	327.715	309.473
Ccdc162	1.04771	0.443694	0.0908945	0.0887609	0	0
5730435O14Rik	0.0952466	0	0	0	0	0.5423
Cep57l1	34.2888	38.1576	43.4476	31.1551	33.2204	43.2033
Sesn1	24.9546	25.2018	45.1745	43.2266	32.1943	30.64
Armc2	1.33345	1.77477	0.454472	0.621326	1.15438	1.44613
Foxo3	2.28592	5.05811	2.45415	2.92911	3.71966	3.97687
Lace1	8.85794	17.3928	12.4525	15.7994	11.8003	14.1902
Snx3	194.398	180.228	184.698	177.522	238.187	181.851
Nr2e1	0.190493	0.443694	0.0908945	0.266283	0	0.0903834
Ostm1	40.8608	45.8779	46.1744	53.4341	30.1421	44.9205
Sec63	186.779	210.843	175.972	216.577	167.898	186.551
Scml4	0.190493	0.532432	0.0908945	0.177522	0	0
Sobp	4.38134	3.28333	6.45351	6.1245	5.51536	1.89805
9030612E09Rik	0.85722	0.532432	0.454472	1.24265	0.256528	0.27115
Pdss2	22.0972	16.8604	25.5413	21.3914	16.9309	23.0478
Bend3	53.3381	56.5266	56.5364	46.6882	41.9424	51.8801
1700021F05Rik	69.4348	59.1	63.5352	62.2214	61.0538	67.1548
Cd24a	294.884	278.196	283.136	276.046	389.923	282.448
F830002L21Rik	0.0952466	0.177477	0.0908945	0.0887609	0.128264	0
1700027J07Rik	0.476233	0.443694	0.0908945	0.266283	0	0
Qrsl1	57.7194	52.7995	60.7175	56.807	45.2773	57.2127
Rtn4ip1	38.2891	24.0482	34.7217	28.226	18.47	28.5611
Aim1	8.28646	6.83288	8.54408	6.92335	6.02842	6.32684
Speer5-ps1	0	0.0887387	0	0.0887609	0	0
Atg5	156.776	136.125	140.432	132.609	140.321	162.961
Mir1929	0	0	0.0908945	0	0	0
Prdm1	45.7184	44.1919	18.6334	26.9833	20.2657	42.661
Prep	162.205	140.562	140.705	163.32	140.193	153.381
Popdc3	6.76251	2.30721	5.09009	3.81672	5.51536	3.43457
Bves	44.2897	40.9085	37.5394	39.1436	40.9163	22.1439
Lin28b	99.247	90.336	89.2584	94.7966	68.6214	89.0276
Hace1	68.1966	66.7315	76.624	70.2986	59.7711	78.5432
D030045P18Rik	1.14296	0.266216	0.0908945	0.355044	0.256528	0.361533
Snord14d	0	0	0	0	0	0
Snord14c	0	0	0	0	0	0
C130030K03Rik	0.380986	0.177477	0.272683	0	0.256528	0.180767
Grik2	2.95265	8.87387	4.18115	6.83459	6.02842	4.06725
Ascc3	95.4371	111.633	88.5312	95.773	81.576	75.3797
Sim1	0.190493	0.798648	0.636261	0.710087	0.256528	0.180767
Gp49a	0.0952466	0.0887387	0	0	0	0.0903834
Lilrb4	0	0.0887387	0.636261	0.177522	0	0
Fam162b	1.80969	2.21847	1.45431	1.86398	0.641321	0.994217
Gprc6a	2.00018	1.86351	0.999839	1.68646	1.02611	2.7115
Rfx6	3.04789	5.14685	3.09041	0	1.28264	0.451917
4933411G06Rik	0	0.0887387	0	0.0887609	0	0
Vgll2	0.380986	0.443694	0.272683	0.177522	0	1.80767
Ros1	0.0952466	0.354955	0.181789	0.443805	0.384793	0
Dcbld1	41.4323	51.7347	48.9012	70.7424	32.7074	56.4896
Gopc	64.101	71.1684	81.1688	92.2226	84.9109	91.5584
Nepn	0.0952466	0.0887387	0.181789	0.177522	0.128264	0
Nus1	149.442	139.409	140.341	147.343	125.058	129.429
Zfa	0.190493	0.0887387	0.181789	0.0887609	0	0.180767
Slc35f1	21.5257	25.468	18.7243	11.1839	11.672	12.1114
Gm9766	5.90529	8.16396	7.72603	9.49742	6.15668	8.31527
Gm19395	0.0952466	0.532432	0	0.0887609	0	0
Pln	34.384	31.7685	27.3592	30.9776	28.9877	26.5727
Gm20597	0.476233	0.177477	0.272683	1.95274	0	0.361533
Mcm9	23.1449	22.1847	18.3607	23.8767	12.8264	21.5112
Asf1a	165.443	151.122	156.338	149.207	185.727	157.267
Fam184a	18.0969	21.4748	15.6338	21.5689	23.7289	25.94
Man1a	98.6755	114.118	72.5338	111.75	76.702	102.947
Gm16998	0.666726	0.266216	0.727156	0.266283	0.128264	0.5423
D630037F22Rik	16.7634	21.9185	20.633	17.3971	17.8287	15.9075
Msl3l2	15.7157	14.1982	22.9963	14.3793	17.3157	19.9747
Gja1	206.59	202.502	195.332	175.303	140.449	197.94
4930467K11Rik	0.28574	0.266216	0.181789	0.532565	0.641321	0
Hsf2	38.5749	39.4887	45.4472	37.9009	50.6644	38.8648
Serinc1	274.025	272.073	263.23	305.781	267.559	277.838
Pkib	0.28574	0.976126	0.363578	0.266283	0.641321	0
Fabp7	3.61937	3.46081	40.8116	9.05361	3.07834	5.51339
Smpdl3a	14.3822	15.5293	24.6324	27.1608	38.0945	19.794
Dux	0.380986	0.976126	0.272683	1.42017	0.769585	0.451917
Gm4981	0.190493	0.177477	0.454472	0.0887609	0.128264	0.0903834
Gcc2	110.772	121.395	122.071	114.324	139.68	124.548
Lims1	221.163	192.474	204.24	224.654	246.396	202.64
Ranbp2	172.015	171.976	157.975	171.397	126.597	175.796
Ccdc138	28.3835	42.7721	28.6318	35.8594	21.0353	28.1092
Edar	0.190493	0.976126	0.727156	0.621326	0.641321	0.81345
BB019430	0	0.0887387	0	0.0887609	0	0
Sh3rf3	0.380986	2.12973	2.27236	1.24265	2.95008	1.35575
Sept10	41.1465	40.5536	44.0838	46.777	44.1229	48.6263
Sowahc	13.6203	15.5293	15.0885	7.54468	12.8264	12.9248
P4ha1	98.0088	106.22	86.8951	104.028	124.673	95.0833
Pla2g12b	4.85758	3.54955	3.18131	5.94698	1.53917	1.17498
Oit3	0.0952466	0.798648	0.272683	0.621326	0	0.632684
Ccdc109a	36.3842	41.9734	44.9019	41.2738	42.5837	24.9458
Micu1	46.3851	42.5058	48.5376	43.6704	35.1444	33.4418
Dnajb12	52.2904	45.523	48.6285	44.7355	38.7358	37.6899
Ddit4	5.04807	6.6554	7.99871	3.81672	9.36329	3.7961
Anapc16	106.676	105.688	109.255	99.7673	121.338	108.822
Ascc1	80.1024	70.1923	73.6245	78.2871	74.778	62.8164
Spock2	2.8574	4.25946	2.09057	1.50894	0	3.52495
Chst3	5.14332	6.12297	2.18147	3.46168	2.05223	4.3384
Psap	201.351	202.147	212.602	230.867	210.61	204.086
Cdh23	2.28592	1.5973	1.72699	1.68646	2.05223	0.723067
4632428N05Rik	8.09596	16.0617	16.4519	12.1602	6.15668	13.196
Gm17455	4.00036	5.5018	7.27156	5.6807	3.71966	4.60955
Slc29a3	15.1442	20.0549	16.9064	24.8531	17.3157	13.2864
Unc5b	221.067	315.821	276.41	318.03	310.271	298.265
Pldi	0	0.266216	0	0.355044	0.128264	0.451917
4930565A17	0	0	0	0.0887609	0	0
Pcbd1	53.2429	48.7176	51.5372	41.8064	52.0753	48.084
Sgpl1	138.87	173.573	136.16	196.25	121.338	149.494
Tbata	0.0952466	0.0887387	0	0.177522	0.256528	0.0903834
Adamts14	2.19067	2.30721	1.81789	1.77522	0.769585	0.632684
Prf1	0.476233	0	0	0.266283	0	0.0903834
X99384	60.6721	67.7076	56.7181	67.1032	73.7519	76.1932
Nodal	0.57148	0.887387	1.99968	0.177522	0.513057	4.06725
Eif4ebp2	49.052	42.1509	45.3563	46.2444	49.3817	36.2437
Lrrc20	8.5722	10.205	13.4524	6.92335	8.72197	9.49025
Npffr1	0.57148	2.57342	0.908945	3.55044	0.128264	0.994217
Ppa1	206.209	176.856	187.97	177.522	228.823	190.619
Sar1a	321.172	308.899	305.86	322.735	286.799	304.05
Tysnd1	68.1013	61.6734	61.2629	69.3223	51.8187	67.6068
Aifm2	8.76269	9.22883	17.9062	8.07724	11.5438	11.5691
H2afy2	210.971	198.775	203.604	206.458	214.714	215.655
Mir5108	0	0	0	0	0	0
Col13a1	4.95282	9.93874	11.4527	9.49742	10.5177	6.86914
2010107G23Rik	18.0969	16.8604	17.8153	22.1902	18.47	25.3977
Neurog3	0.190493	0.266216	0.81805	0.710087	0	0.27115
Tspan15	65.1487	66.4653	57.1726	68.5234	77.4716	73.3009
Tacr2	0.0952466	0	0.272683	0.443805	0.128264	0.0903834
Hk1	36.9557	41.441	32.0857	34.3505	26.4224	22.9574
2210417K05Rik	2.66691	3.46081	3.54488	3.28415	4.87404	3.70572
Hkdc1	1.04771	1.5973	2.54505	0.443805	0.769585	3.2538
Supv3l1	55.624	49.6937	57.6271	51.3038	44.6359	58.5684
4930507D05Rik	6.09578	3.63829	7.99871	3.10663	4.10445	5.33262
Vps26a	167.158	126.098	148.612	137.491	123.903	132.502
Srgn	0.952466	0.354955	0.545367	1.77522	0.897849	0.27115
2510003E04Rik	91.151	89.3599	84.0774	99.2347	87.3479	101.501
Ddx21	178.016	143.757	145.068	133.585	120.697	183.207
Ddx50	163.443	152.276	157.338	167.758	144.169	160.521
Stox1	18.1921	11.1811	12.5434	9.67494	11.8003	10.3037
Ccar1	368.7	373.146	356.67	344.747	394.669	372.018
Snord98	0.0952466	0	0	0.355044	0.256528	0.0903834
Tet1	97.8183	125.477	101.075	100.477	105.433	95.4448
Slc25a16	37.5272	28.7513	39.63	32.309	28.0899	33.0803
Dna2	67.2441	79.4211	73.3518	66.6594	59.6429	60.2857
Rufy2	44.0039	70.3698	60.263	70.1211	67.467	62.9068
Hnrnph3	14.287	14.4644	17.0882	19.3499	20.394	22.3247
Pbld2	1.52395	1.24234	1.36342	0.710087	0.128264	2.1692
Pbld1	0.952466	0	0.0908945	0.532565	0	0
Atoh7	0.190493	0.0887387	0	0	0.769585	0
Mypn	1.33345	0.532432	0.0908945	0.177522	0	0.27115
Herc4	90.6748	89.8923	76.9876	92.4001	70.8018	90.8353
Sirt1	85.4362	97.7901	90.44	85.388	82.4739	90.3834
Dnajc12	27.05	21.9185	26.2685	25.2081	26.1659	31.2726
Ctnna3	3.61937	5.59054	4.63562	5.6807	2.05223	2.07882
Lrrtm3	1.4287	3.54955	9.36213	3.37291	5.0023	1.26537
1700023F02Rik	0	0.443694	0	0.443805	0	0
Reep3	83.7218	70.0148	72.7156	83.9678	73.7519	78.5432
Jmjd1c	112.105	109.859	97.2571	117.076	126.597	121.837
Nrbf2	24.7641	26.8878	31.3586	26.1845	27.0637	29.6457
Egr2	0	0.443694	0.181789	0.355044	0.128264	1.53652
Ado	132.107	125.565	142.704	127.549	153.789	126.175
Zfp365	2.19067	3.81576	4.36293	3.19539	5.64363	5.06147
Rtkn2	23.3354	16.5941	22.8145	21.5689	27.8333	20.0651
Arid5b	30.0027	28.1302	23.0872	35.6819	31.1682	23.5901
4930545H06Rik	0	0	0	0.0887609	0	0
1700040L02Rik	0.666726	1.50856	0.81805	0.621326	0.769585	0
Tmem26	19.716	22.1847	14.2704	29.1136	17.3157	14.2806
Rhobtb1	51.5284	51.4685	52.7188	61.8664	74.0085	50.0724
Cdk1	203.447	186.972	190.606	181.605	249.987	192.155
Ank3	183.445	195.048	168.973	205.393	223.565	140.275
Ccdc6	105.533	110.568	113.436	93.2877	110.435	102.766
2310015B20Rik	0.380986	0.621171	0.181789	0.266283	0.897849	0.0903834
Slc16a9	7.42924	8.16396	12.3616	13.9355	8.46544	11.5691
Fam13c	7.1435	8.78513	7.54424	6.83459	5.51536	11.3883
Phyhipl	11.5248	12.8671	20.8148	7.81096	15.0069	16.269
D630013N20Rik	0	0.443694	0.0908945	0	0	0.0903834
Bicc1	14.668	24.5806	30.177	15.8882	17.957	22.7766
C730027H18Rik	0.0952466	0.354955	0	0.355044	0.128264	0
Tfam	176.397	154.494	179.88	165.717	158.535	169.107
Ube2d1	176.778	162.303	160.247	154	196.501	167.842
Cisd1	94.0084	87.8513	97.9842	87.5183	84.1413	90.1122
Ipmk	58.5767	57.7689	60.5357	47.2208	40.4032	41.5764
1700049L16Rik	0	0	0	0.0887609	0	0
Zwint	202.971	194.249	192.151	184.8	215.74	194.957
A330049N07Rik	0.28574	0	0	0.355044	0	0
Pcdh15	0.761973	1.24234	0.81805	0.887609	0.128264	0.361533
Rtdr1	0	0.266216	0	0	0	0
Gnaz	6.76251	6.47793	12.4525	10.2075	6.02842	4.24802
Rab36	8.5722	10.3824	10.362	8.87609	7.56759	9.94217
Bcr	69.6253	77.2027	72.352	62.2214	70.6736	72.2163
Specc1l	90.8653	103.381	98.4387	91.8675	62.0799	112.075
Adora2a	14.9537	9.31756	8.54408	15.0894	10.6459	11.9306
Gm5779	1.23821	0.177477	0.181789	0.177522	0	0.361533
Upb1	0.952466	2.21847	1.72699	1.24265	3.46313	1.35575
4933407G14Rik	0	0	0	0	0	0.0903834
1110038D17Rik	57.529	62.827	71.9884	58.8485	43.9946	69.0529
Snrpd3	104.581	96.9027	100.075	95.5067	138.397	98.8794
AI646023	1.33345	3.37207	4.54472	0.798848	0.256528	1.0846
Ggt1	2.8574	1.86351	3.63578	2.13026	0.256528	1.89805
Ggt5	0.85722	0.887387	1.45431	1.42017	0.641321	0.723067
Susd2	2.09543	3.72703	2.36326	3.46168	4.10445	4.42879
Cabin1	65.3392	73.9193	88.8039	74.4704	73.2389	69.5048
Ddt	79.9119	73.1207	74.4426	71.6301	99.533	72.5778
Gstt3	18.7636	19.0788	21.3602	19.9712	27.3203	29.465
Gstt1	69.149	58.4788	37.0849	77.577	113.386	34.7072
Gstt4	0	0.177477	0.0908945	0.177522	0.256528	0
Gstt2	16.2872	23.1608	21.542	16.0657	19.2396	31.2726
Mif	58.7672	56.9703	56.6273	55.2093	77.8564	57.4838
Derl3	14.7632	13.1333	10.8164	11.4502	7.31106	11.9306
Smarcb1	193.351	187.594	191.424	185.599	212.149	201.826
Mmp11	84.1028	95.3941	91.0763	81.5713	85.424	88.0334
Chchd10	79.4357	69.6599	76.1696	53.4341	56.5645	43.2033
Vpreb3	1.23821	2.83964	2.90862	2.48531	2.18049	4.24802
Gm5134	0.85722	0.443694	0.545367	1.15389	0	0.180767
Zfp280b	82.7693	85.3666	71.3522	84.6779	70.0323	74.3855
Slc5a4b	0	0	0.0908945	0.0887609	0.256528	0
Slc5a4a	0	0.177477	0.181789	0.0887609	0	0
Prmt2	116.201	118.289	108.619	116.632	109.794	110.9
Mir678	0	0	0	0	0	0
S100b	0.28574	0.354955	0.454472	0.0887609	0	0
Dip2a	16.0014	21.386	25.7231	29.0248	19.4962	15.9979
Pcnt	96.4848	117.401	107.255	96.1281	105.818	121.837
1700094J05Rik	0	0	0	0	0	0
2610028H24Rik	0.380986	0	0.181789	0.355044	0	0
Ybey	26.0976	23.2495	26.0867	22.5453	14.1091	17.444
Mcm3ap	76.864	70.3698	83.8047	54.6767	60.669	63.4491
Lss	24.8594	28.4851	29.3589	28.1372	37.0684	27.9285
4930483K19Rik	0.28574	0.266216	0.81805	0.266283	2.05223	0.5423
1700027D21Rik	0	0.976126	0.0908945	0.0887609	0.641321	0.0903834
Ftcd	7.81022	6.12297	5.63546	6.92335	7.56759	2.89227
Col6a2	14.0965	14.0207	14.5431	15.3556	21.5484	13.3767
Col6a1	13.525	17.7477	16.7246	18.551	10.3894	15.094
Pcbp3	20.3828	20.9423	25.3596	29.2911	38.0945	45.1013
Gm10787	0.28574	0	0.181789	0.177522	0	0
Slc19a1	49.9092	42.7721	49.1739	47.3983	31.0399	46.1859
Col18a1	375.557	403.051	411.752	428.449	419.552	463.576
Gm10941	4.66708	4.96937	4.45383	3.46168	6.02842	5.60377
Pofut2	137.06	167.272	153.884	154.888	126.34	145.608
Adarb1	13.906	16.8604	13.2706	17.3084	11.8003	9.39987
Gm17769	1.04771	2.30721	0.727156	2.13026	5.3871	1.89805
1810008A18Rik	101.342	101.606	115.8	100.211	85.424	113.431
Itgb2	1.14296	0.354955	0.454472	1.86398	0	0.994217
Pttg1ip	168.015	172.331	169.336	192.256	194.32	173.175
Sumo3	236.021	224.686	235.235	217.642	255.759	226.41
Ube2g2	59.6244	56.2603	55.991	48.1084	40.4032	47.2705
Mir1930	0	0	0.0908945	0	0	0
Gm19402	0	0.177477	0.0908945	0	0	0
Gm10272	0	0.0887387	0	0	0	0
Gm10024	0	0.0887387	0.0908945	0.621326	0	0
Gm10142	0	0	0	0	0	0
Krtap12-1	0	0	0	0.0887609	0	0.0903834
Gm10100	0	0	0	0	0	0
Gm3238	0	0.0887387	0	0	0	0.0903834
Gm19668	0	0	0	0	0.128264	0
Gm2696	0	0	0.0908945	0.0887609	0	0
Krtap10-4	0	0.0887387	0.0908945	0.0887609	0	0
Krtap10-10	0	0.0887387	0.0908945	0.0887609	0.128264	0
Gm10318	0	0	0.0908945	0	0	0.0903834
Gm3285	0	0	0	0	0	0
1700009J07Rik	0.0952466	0.177477	0	0.0887609	0.128264	0
Lrrc3	4.38134	12.0685	3.63578	3.37291	4.61751	6.41722
Trpm2	1.71444	1.24234	0.454472	1.15389	0.513057	0.723067
1810043G02Rik	47.1471	51.1135	46.8106	45.5343	37.0684	45.3725
Pfkl	309.075	249.001	264.412	277.2	317.582	312.636
Aire	1.04771	0.443694	0.272683	0.532565	0	0.180767
Dnmt3l	1.71444	2.39595	1.54521	0.443805	4.61751	1.0846
Icosl	0.952466	3.81576	2.72683	2.39654	0.897849	1.44613
D10Jhu81e	88.8651	78.8	96.7117	91.4237	86.1936	96.8006
Pwp2	50.0997	48.8063	63.5352	49.7949	35.2727	61.7318
Trappc10	45.9089	57.3252	53.9913	47.7534	40.9163	43.384
Agpat3	67.1489	75.4279	79.1691	76.3344	74.1367	68.0587
Rrp1	255.166	246.694	233.053	254.478	263.968	263.739
Cstb	71.7207	68.0626	71.443	66.7482	86.8349	72.6682
Pdxk	18.2873	15.7068	20.9057	13.7579	19.1114	16.6305
Ilvbl	52.2904	63.8031	58.7178	69.1447	58.232	69.324
Syde1	64.482	69.9261	79.8053	74.5592	56.9493	74.9278
Olfr1357	0.0952466	0.0887387	0	0	0	0
Casp14	0.0952466	0.0887387	0	0.355044	0	0.632684
Ccdc105	0	0.354955	0.272683	0.0887609	0	0
Slc1a6	3.52412	2.12973	3.54488	3.37291	0.513057	3.16342
Olfr1356	0	0.0887387	0	0.0887609	0	0
Olfr1355	0.0952466	0	0	0.0887609	0	0
Olfr1354	0.0952466	0	0	0	0	0
Olfr8	0	0	0	0	0	0
Olfr1353	0	0	0.0908945	0.0887609	0	0.0903834
Olfr1352	0	0	0	0	0	0
Olfr1351	0	0	0.0908945	0	0	0
Olfr57	0.476233	0.177477	0.454472	0.177522	0	0.361533
2610008E11Rik	93.0559	105.155	93.2577	108.022	88.7588	93.6372
Vmn2r80	0.190493	0.266216	0.181789	0.0887609	0	0
Vmn2r81	0.28574	0.177477	0	0.0887609	0.128264	0.0903834
Vmn2r82	0.0952466	0	0.0908945	0	0	0.0903834
Vmn2r83	0	0.0887387	0.0908945	0.355044	0	0
Ppap2c	92.7702	85.1892	76.8058	62.3989	72.0845	76.2836
Mier2	65.6249	69.0387	72.2611	68.3459	65.2865	85.6834
Theg	0	0.0887387	0.272683	0.177522	0	0
C2cd4c	0.666726	0.887387	0.999839	1.24265	1.7957	0.180767
Shc2	34.1935	33.0995	34.7217	29.2911	35.7857	46.0955
Odf3l2	0.0952466	0	0.181789	0.0887609	0	0.180767
Madcam1	2.19067	0.887387	1.27252	2.39654	0	0.903834
Gm16517	53.6238	52.1784	58.0816	47.7534	57.0776	62.0934
Cdc34	134.107	128.316	136.16	122.224	157.637	141.721
Gzmm	1.23821	1.41982	0.908945	1.24265	2.30876	2.89227
Bc1	0.190493	0	0.0908945	0.266283	0.256528	0.180767
Bsg	220.305	209.423	210.966	207.878	299.882	211.949
Hcn2	0.476233	0.70991	0.636261	0.798848	0.256528	0.0903834
Polrmt	37.2414	33.277	31.9949	31.9539	39.7619	45.5532
Fgf22	0	0.0887387	0.0908945	0.266283	0	0.180767
Rnf126	120.773	129.47	130.434	116.898	102.868	126.717
Fstl3	2.28592	6.6554	2.63594	2.66283	1.66743	3.43457
Prss57	0.190493	0.266216	0.0908945	0.443805	0.384793	0
Palm	118.582	132.043	121.071	125.952	112.103	128.435
9130017N09Rik	3.52412	4.43694	3.72667	4.17176	0	7.41144
E130317F20Rik	18.9541	28.6626	23.0872	20.8588	28.7312	23.1381
Ptbp1	286.121	270.476	285.136	277.644	284.747	298.627
BC005764	89.2461	112.432	111.618	108.377	115.053	144.885
Prtn3	14.0013	13.8432	16.361	12.3378	14.2373	16.3594
Elane	0	0	0	0.0887609	0	0
Cfd	0	0.354955	0.0908945	0.0887609	0	0.180767
Med16	99.3422	99.6536	105.619	97.1932	90.8111	112.618
C030046I01Rik	168.872	162.658	154.339	165.45	154.943	174.44
Kiss1r	0.28574	1.24234	2.63594	0.621326	1.15438	0.994217
Arid3a	122.773	147.04	133.888	133.496	141.988	166.215
Wdr18	213.733	192.297	200.513	200.156	208.301	204.266
Grin3b	2.28592	4.52567	3.2722	1.5977	3.20661	3.16342
ORF61	79.9119	104.534	78.351	80.2399	74.265	81.0739
Cnn2	302.313	281.035	284.954	277.91	394.669	282.719
Abca7	10.2866	15.1743	9.27124	15.6219	11.4155	6.41722
Hmha1	23.4307	33.4545	23.6326	36.392	29.3725	34.7072
Polr2e	174.301	166.03	165.519	159.592	213.56	165.311
Gpx4	72.7684	70.1036	68.7162	67.6358	89.5284	70.2279
Sbno2	32.7648	34.6081	33.9036	34.7943	35.6575	34.7072
Stk11	90.2938	105.954	99.4385	92.8439	87.2197	108.641
Dos	33.3363	48.1851	31.3586	28.226	42.5837	32.1765
Atp5d	139.727	131.688	132.251	125.597	172.515	130.242
Midn	79.7214	87.1414	83.0775	71.0087	88.1175	69.8663
Cirbp	112.581	127.784	126.798	120.981	121.979	120.843
1600002K03Rik	19.1446	17.1266	15.0885	15.5332	15.0069	19.2517
Efna2	112.01	133.552	122.798	124.443	122.621	133.225
Mum1	83.3408	84.9229	93.1668	81.305	70.0323	86.768
Ndufs7	115.534	106.753	112.073	105.714	140.962	109.635
Gamt	31.2409	29.4613	33.2674	28.4923	33.99	27.7477
Dazap1	132.679	130.357	129.616	124.975	125.442	141.992
Rps15	77.4355	71.7009	73.6245	70.4762	97.9939	75.1086
Apc2	1.71444	3.72703	2.36326	2.92911	3.71966	6.59799
2310011J03Rik	72.9589	62.3833	73.2609	73.494	45.0207	75.2893
Pcsk4	6.76251	7.01036	6.81708	7.63344	4.23272	7.0499
Reep6	16.3824	13.3995	12.6343	14.9118	4.87404	11.0268
Adamtsl5	0.85722	0.976126	1.09073	1.06513	1.15438	0.994217
Plk5	1.61919	0.443694	2.09057	0.355044	0	0.0903834
Mex3d	54.862	62.2058	56.2637	54.7655	56.6928	64.353
Mbd3	231.926	223.71	229.963	220.127	263.968	241.956
Uqcr11	47.3376	44.1031	48.265	42.0727	59.5146	45.8244
Tcf3	237.164	240.659	242.87	238.944	237.032	296.006
Onecut3	0.28574	0.443694	0.181789	0.266283	0	0.180767
Atp8b3	3.71462	4.17072	4.63562	4.88185	1.66743	5.423
Rexo1	90.008	93.9743	101.802	88.7609	67.2104	95.5352
Klf16	14.5727	11.891	13.0888	7.7222	12.1851	7.86335
Fam108a	181.35	176.058	181.153	169.711	195.988	190.076
Adat3	13.0488	16.5941	15.2703	12.5153	9.23502	17.8055
Scamp4	153.633	160.617	152.703	155.687	169.95	182.032
Csnk1g2	143.06	148.105	165.519	144.059	132.369	153.742
Btbd2	108.962	106.841	116.618	102.253	114.925	121.746
Mknk2	150.68	137.456	161.247	152.846	136.858	172.18
Mob3a	99.7232	82.2608	93.9849	120.182	95.6851	86.045
Izumo4	6.19103	9.93874	9.99839	8.60981	8.46544	7.68259
Ap3d1	112.201	130.712	127.525	113.348	127.751	121.475
Dot1l	61.7198	82.882	68.08	56.9845	61.9516	60.3761
Plekhj1	129.345	125.831	128.616	116.809	130.188	134.039
Sf3a2	91.151	85.8991	96.7117	97.3707	90.298	112.889
Amh	0.28574	0.266216	0.272683	0.177522	0	0.0903834
Jsrp1	6.19103	6.6554	5.63546	3.90548	8.85023	4.51917
Oaz1	0.952466	0.70991	0.81805	0.443805	1.28264	0.994217
Oaz1-ps	0	0	0	0	0	0
Mir1982	0	0	0	0.0887609	0	0
Lingo3	2.19067	0.887387	0.454472	0.710087	1.15438	1.26537
Lsm7	30.7647	28.2189	30.177	27.8709	38.2227	28.8323
3110056O03Rik	37.8129	43.5707	43.7202	48.2859	31.6813	68.4202
Tmprss9	0.190493	0.621171	0.181789	0.177522	0	0.27115
Timm13	111.724	107.729	111.8	103.584	134.934	112.256
Lmnb2	76.5783	78.6225	75.1697	68.1684	84.1413	99.3313
Gadd45b	51.4332	47.9189	57.2635	56.1857	75.8041	59.7434
Gng7	2.00018	4.08198	4.18115	3.01787	4.10445	5.24224
Diras1	0.190493	0.621171	0	1.77522	0.256528	1.71728
Slc39a3	20.859	24.9356	18.7243	24.3205	15.2634	22.1439
Sgta	201.256	170.911	205.149	170.066	176.363	175.073
Thop1	107.248	88.0288	99.9839	84.6779	81.8326	106.652
Creb3l3	1.04771	1.06486	1.54521	1.77522	1.7957	1.44613
Map2k2	228.211	226.461	226.963	225.098	272.048	241.052
Zbtb7a	21.8115	35.0518	34.8126	33.4629	28.3464	37.4187
Pias4	87.1507	79.1549	78.8055	68.0796	74.9063	80.2604
Eef2	460.708	439.612	453.472	454.811	572.7	472.163
Snord37	0.190493	0.266216	0.0908945	0.621326	0.128264	0.27115
Dapk3	156.3	152.631	156.157	147.077	166.872	149.042
2310050B05Rik	7.23874	7.54279	7.18066	6.1245	6.66974	2.7115
Itgb1bp3	1.4287	2.83964	1.45431	1.50894	2.82181	1.80767
Atcay	1.14296	0.887387	1.45431	1.5977	1.02611	1.6269
Zfr2	3.80986	5.41306	7.72603	4.43805	4.87404	2.80188
Matk	4.95282	8.43018	9.08945	4.26052	8.46544	8.31527
Mrpl54	82.3883	77.9126	79.4418	74.8254	99.02	79.0855
Apba3	50.8617	32.7446	46.6289	43.049	37.0684	62.7261
Mir3057	0.0952466	0.0887387	0.0908945	0.0887609	0.128264	0.0903834
Tjp3	12.0011	7.89775	10.2711	3.99424	5.51536	12.2921
Pip5k1c	92.675	94.8617	104.438	105.359	102.227	120.752
2510012J08Rik	52.5761	61.3184	61.2629	66.4819	43.8664	91.5584
Tbxa2r	20.859	28.6626	25.7231	31.0663	23.3441	28.4708
Gipc3	0	0	0	0	0.513057	0.723067
Hmg20b	98.7707	111.722	112.346	96.1281	109.666	110.448
Mfsd12	7.04825	4.96937	5.45367	6.92335	3.20661	5.60377
4930404N11Rik	1.90493	3.9045	2.09057	2.21902	2.69355	3.7961
Fzr1	201.447	200.372	186.425	190.925	225.232	216.468
Dohh	75.9116	65.3117	76.624	57.0733	55.7949	76.2836
2210404O07Rik	2.38117	6.21171	3.09041	3.37291	0.897849	2.07882
Nfic	22.1925	28.3076	31.904	33.3741	21.4201	36.9668
Celf5	0.761973	0.887387	0.636261	0.355044	0.641321	1.35575
Ncln	106.867	113.319	119.799	107.667	90.0415	116.595
S1pr4	0	0.266216	0.999839	0.621326	0	0.632684
Gna15	0.28574	1.33108	2.18147	1.24265	1.7957	1.17498
Gna11	185.255	196.379	205.876	187.019	188.42	193.42
Aes	204.59	195.403	200.968	186.309	248.063	196.042
Tle2	14.287	18.014	19.6332	11.8052	23.7289	14.1902
Tle6	9.90565	13.7545	15.9065	17.3971	12.1851	14.371
BC025920	4.0956	4.61441	5.09009	6.92335	4.48925	6.41722
Sirt6	33.3363	38.4239	40.3571	35.6819	32.5791	35.5207
Ankrd24	9.52466	17.1266	14.8158	12.6928	14.4939	15.1844
Gm10778	0.380986	0.354955	0.454472	0.266283	0.256528	0.361533
Zfp433	2.28592	2.12973	2.90862	2.75159	2.43702	2.25958
Zfp781	1.90493	3.19459	1.81789	1.50894	1.66743	1.89805
Zfp873	26.8595	27.3315	27.9046	23.6104	21.4201	41.486
AU041133	13.144	27.509	28.0864	17.3971	23.3441	20.3363
Zfp938	36.8604	36.8266	43.2658	43.8479	35.7857	38.5937
Gm1553	0	0	0	0	0	0
1190007I07Rik	42.099	42.8608	32.9947	34.2617	46.5599	32.3572
Tdg	0.0952466	0.266216	0.181789	0.0887609	0	0.180767
Gm9855	0	0	0	0	0	0
Glt8d2	0.666726	0.0887387	2.18147	1.77522	0.384793	0.5423
Hcfc2	29.336	29.0176	29.6316	28.4035	40.0184	27.2958
Nfyb	173.254	166.563	170.791	170.243	136.601	170.011
1700028I16Rik	0.28574	0.354955	0	0	0	0.180767
Txnrd1	350.698	314.667	318.222	321.226	295.649	329.447
Eid3	0	0.798648	1.18163	0.621326	2.05223	0.451917
Chst11	13.144	18.1914	7.08977	7.27839	14.4939	8.58642
Slc41a2	0.0952466	0.70991	0.908945	0.177522	0.128264	0.0903834
D10Wsu102e	87.6269	69.8374	84.5319	69.056	53.2296	81.1643
Aldh1l2	5.33381	9.85	8.54408	11.2726	7.31106	4.3384
A230046K03Rik	94.4846	111.278	88.9857	104.028	95.9416	86.3161
Appl2	41.337	48.895	44.0838	47.132	29.8856	52.5127
1500009L16Rik	52.4809	59.0112	67.171	47.5758	56.0515	57.1223
Nuak1	103.057	151.388	120.162	111.572	115.31	118.764
Ckap4	305.646	350.784	305.405	344.392	361.32	310.196
C330046G13Rik	0.190493	0.443694	0	0.443805	0	0
Tcp11l2	9.33417	6.83288	8.2714	11.0064	6.54147	7.41144
Polr3b	42.6705	53.7757	51.0827	36.5695	43.4816	47.4513
Rfx4	4.47659	1.68604	30.177	6.39079	5.3871	2.53073
Ric8b	55.8145	51.3797	59.3541	47.7534	43.8664	49.982
Fhl4	3.52412	3.72703	6.72619	4.97061	0.641321	2.53073
AI597468	87.8174	101.428	108.528	112.993	91.3241	82.8816
Mterfd3	40.0988	37.2703	35.9033	32.4865	31.9378	34.7072
Cry1	45.0516	55.6392	59.3541	59.5586	47.9708	54.23
Btbd11	4.00036	8.07522	6.27172	4.97061	4.74578	4.24802
Pwp1	183.159	149.88	155.975	167.492	186.753	172.723
Prdm4	108.962	105.865	110.891	105.537	79.139	109.364
Ascl4	0	0.532432	0.545367	0.266283	1.41091	0.723067
D10Wsu52e	181.064	164.344	175.79	182.759	156.611	188.359
Bpifc	0	0.0887387	0.454472	0.355044	1.15438	0
Fbxo7	39.2416	27.9527	29.5407	27.7822	30.3986	31.6342
Syn3	6.76251	4.52567	6.36261	5.76946	9.49155	3.16342
4930486F22Rik	0.0952466	0.177477	0	0	0	0
Timp3	83.9123	107.551	79.8053	99.1459	67.0822	72.5778
1810014B01Rik	16.1919	13.577	17.9971	13.5804	11.5438	17.3536
Hsp90b1	495.854	458.335	469.015	471.853	601.816	475.688
BC030307	5.7148	10.3824	8.54408	15.1781	7.69585	13.6479
[truncated: 21,325 more rows]

## Sheet: top DEGs (DEGUST)
name	WT_1_dedup	WT_2_dedup	WT_3_dedup	Mut_1_dedup	Mut_2_dedup	Mut_3_dedup	WT	Mut	FDR	AveExpr	P value	WT_1_dedup	WT_2_dedup	WT_3_dedup	Mut_1_dedup	Mut_2_dedup	Mut_3_dedup
Dkk1	48.19	54.66	43.99	138.73	109.92	111.62	0	1.3195	0.00116266	6.26566	1.48167e-07	48.246	54.752	44.043	138.925	110.011	111.721
Cck	29.72	25.91	25	3.73	3.46	2.26	0	-2.89324	0.00116266	3.30901	1.01293e-07	29.754	25.953	25.03	3.735	3.463	2.262
Mybphl	26.1	33.28	29.54	5.59	6.16	2.71	0	-2.5353	0.00339204	3.62586	6.48408e-07	26.13	33.336	29.576	5.598	6.165	2.712
Wnt2	45.53	38.42	32.99	8.52	7.95	2.98	0	-2.57606	0.00443622	3.98902	1.13068e-06	45.582	38.484	33.03	8.532	7.957	2.983
Dlx2	19.91	18.46	10.18	46.07	57.08	68.6	0	1.86661	0.0074856	4.92045	2.38486e-06	19.933	18.491	10.192	46.135	57.127	68.662
Msx2	74.39	66.73	49.17	119.56	125.7	111.17	0	0.955244	0.0298482	6.43878	1.30322e-05	74.476	66.842	49.229	119.728	125.804	111.271
Fbxo32	42	49.25	39.81	20.86	7.82	13.92	0	-1.64197	0.0298482	4.61881	1.52151e-05	42.048	49.332	39.858	20.889	7.826	13.933
Cacna2d2	30	23.69	19.54	7.1	6.28	3.07	0	-2.07614	0.0298482	3.56424	1.46775e-05	30.035	23.73	19.564	7.11	6.285	3.073
Thg1l	46.1	41.35	43.36	21.57	17.44	19.07	0	-1.11813	0.0364679	4.88571	2.09131e-05	46.153	41.419	43.412	21.6	17.454	19.087
Kcnj5	9.33	21.65	13.63	4.08	0.77	0.45	0	-3.00524	0.054079	2.34394	3.44584e-05	9.341	21.686	13.646	4.086	0.771	0.45
Lrrc10	17.24	16.15	14	5.15	3.21	4.7	0	-1.72659	0.054435	3.14048	3.81538e-05	17.26	16.177	14.017	5.157	3.213	4.704
Cox6a2	47.34	35.14	41.72	19.08	16.42	8.77	0	-1.48556	0.0557673	4.62172	4.2641e-05	47.395	35.199	41.77	19.107	16.434	8.778
Trdn	16.76	10.38	10.54	2.4	3.21	0.45	0	-2.52496	0.0616733	2.39691	5.99181e-05	16.779	10.397	10.553	2.403	3.213	0.45
Thbs4	26.76	28.93	12.82	7.1	2.44	2.17	0	-2.45476	0.0616733	3.21541	6.28758e-05	26.791	28.978	12.835	7.11	2.442	2.172
Prkag2	101.53	104.09	110.53	66.22	66.57	63	0	-0.652696	0.0616733	6.38382	5.67482e-05	101.647	104.264	110.663	66.313	66.625	63.057
Emilin1	94.58	89.8	118.98	183.91	135.58	170.1	0	0.723139	0.0616733	7.00137	5.82624e-05	94.689	89.95	119.123	184.169	135.693	170.254
Dlx1	3.24	2.75	1.55	10.03	8.85	12.2	0	1.92198	0.0640124	2.4896	6.93393e-05	3.244	2.755	1.552	10.044	8.857	12.211
Tecrl	46.48	54.93	36.09	25.74	11.8	7.5	0	-1.69952	0.071533	4.64743	8.20437e-05	46.534	55.022	36.134	25.776	11.81	7.507
Snai1	29.15	23.34	30.27	48.91	48.61	52.42	0	0.889212	0.0759044	5.23158	9.19144e-05	29.184	23.379	30.307	48.979	48.65	52.467
Tnni3	120.87	100.01	108.98	62.04	59.51	26.21	0	-1.21713	0.0759044	6.16208	9.96687e-05	121.009	100.178	109.111	62.127	59.559	26.234
Bgn	30.57	26.62	28.36	75.36	43.87	58.3	0	1.04824	0.0759044	5.36243	0.000101567	30.605	26.665	28.394	75.466	43.906	58.353
Chit1	5.24	6.66	6.09	1.33	1.15	0.63	0	-2.07059	0.0773549	1.64371	0.000108437	5.246	6.671	6.097	1.332	1.151	0.631
Hspb8	38	35.32	34.72	20.33	16.03	13.65	0	-1.07089	0.077989	4.63808	0.000114295	38.044	35.379	34.762	20.359	16.043	13.662
Pax8	17.05	19.88	12.73	43.23	41.43	29.83	0	1.21801	0.0815397	4.66362	0.000124694	17.07	19.913	12.745	43.291	41.464	29.857
Tmem163	13.81	24.14	21.18	7.99	4.75	5.87	0	-1.54794	0.106176	3.50998	0.000169135	13.826	24.18	21.206	8.001	4.754	5.875
Tbx5	8.95	14.82	9.63	4.44	1.67	0.36	0	-2.40563	0.113408	2.28886	0.000187881	8.96	14.845	9.642	4.446	1.671	0.36
Pitx2	96.68	86.43	85.71	6.12	1.54	74.75	0	-3.09588	0.119375	4.91225	0.000205372	96.791	86.575	85.813	6.129	1.541	74.818
Prrx1	41.91	31.41	21.91	77.04	46.56	87.31	0	1.17849	0.144985	5.53138	0.000258671	41.958	31.463	21.936	77.148	46.599	87.389
Slc47a1	9.24	6.03	5.18	1.07	2.05	0.9	0	-1.97057	0.146595	1.83232	0.000289566	9.251	6.04	5.186	1.072	2.052	0.901
Hhex	25.91	17.66	27.9	41.19	51.56	43.02	0	0.963194	0.146595	5.0452	0.000288416	25.94	17.69	27.934	41.248	51.603	43.059
Foxa2	64.39	47.74	78.81	29.11	22.06	39.05	0	-1.03715	0.146595	5.43686	0.000277286	64.464	47.82	78.905	29.151	22.078	39.085
Atp1b1	111.34	110.3	100.17	76.78	62.34	38.86	0	-0.870059	0.147288	6.30087	0.000306276	111.468	110.485	100.291	76.888	62.392	38.895
Upp1	84.86	71.61	62.17	39.85	40.15	46.19	0	-0.740468	0.147288	5.79873	0.000313531	84.958	71.73	62.245	39.906	40.183	46.232
Dock9	81.91	113.59	91.99	65.59	45.53	58.48	0	-0.721111	0.147288	6.19889	0.000328474	82.004	113.78	92.101	65.682	45.568	58.533
Fli1	38.86	30.26	37.54	93.38	49.13	69.6	0	0.982607	0.147288	5.63644	0.000320684	38.905	30.311	37.585	93.511	49.171	69.663
Osr1	115.34	124.32	136.98	74.2	58.23	99.78	0	-0.686035	0.159901	6.61334	0.000366793	115.473	124.528	137.145	74.304	58.278	99.87
Mmrn2	26	31.77	29.54	68.17	41.94	49.62	0	0.873539	0.181866	5.30258	0.00043711	26.03	31.823	29.576	68.266	41.975	49.665
Emilin2	25.15	21.03	25.54	12.96	3.72	10.48	0	-1.4631	0.181866	3.85114	0.000451943	25.179	21.065	25.571	12.978	3.723	10.489
Hoxa1	71.63	55.28	55.72	28.05	28.35	43.29	0	-0.843549	0.181866	5.48933	0.000448579	71.713	55.373	55.787	28.089	28.374	43.329
Ednrb	39.81	42.59	58.81	23.34	13.08	29.83	0	-1.08792	0.198928	4.98738	0.000507017	39.856	42.661	58.881	23.373	13.091	29.857
Rfx6	3.05	5.15	3.09	0	1.28	0.45	0	-2.1084	0.210541	0.989711	0.000880857	3.054	5.159	3.094	0	1.281	0.45
Gpr182	6.95	5.68	3.27	18.55	13.72	10.67	0	1.4107	0.210541	3.16881	0.000920682	6.958	5.69	3.274	18.576	13.731	10.68
Serpinf1	69.43	74.01	61.99	99.86	84.91	120.03	0	0.593128	0.210541	6.38362	0.000642528	69.51	74.134	62.065	100	84.981	120.139
Vtn	81.05	72.14	110.71	51.93	20.01	56.76	0	-1.09245	0.210541	5.87497	0.000952494	81.143	72.261	110.843	52.003	20.027	56.811
Meox1	18.1	25.56	20.36	33.91	36.56	39.23	0	0.809149	0.210541	4.82378	0.000799838	18.121	25.603	20.385	33.958	36.59	39.266
Otub2	44.48	53.51	49.81	32.84	24.5	29.01	0	-0.734105	0.210541	5.24927	0.000593305	44.531	53.6	49.87	32.886	24.52	29.036
Ryr2	66.77	88.03	63.54	50.15	42.97	27.12	0	-0.851516	0.210541	5.74055	0.000907419	66.847	88.177	63.617	50.22	43.006	27.145
Myh6	300.6	314.05	275.14	199.27	163.02	52.51	0	-1.27492	0.210541	7.56199	0.000833609	300.946	314.576	275.472	199.55	163.155	52.558
Gata4	61.24	65.67	52.26	42.16	34.12	30.1	0	-0.716089	0.210541	5.53196	0.000778001	61.311	65.78	52.323	42.219	34.148	30.127
Lima1	98.68	86.25	80.17	139.53	111.46	123.37	0	0.531631	0.210541	6.71736	0.000625379	98.794	86.394	80.267	139.726	111.553	123.482
Trp63	30.86	33.99	55.54	8.79	11.29	27.84	0	-1.39122	0.210541	4.58294	0.00081418	30.896	34.047	55.607	8.802	11.299	27.865
Iigp1	11.05	8.87	20.36	27.16	26.55	26.75	0	1.09101	0.210541	4.24439	0.000870948	11.063	8.885	20.385	27.198	26.572	26.774
Hey1	109.06	94.77	101.17	142.28	122.11	146.06	0	0.461017	0.210541	6.88642	0.000876236	109.186	94.929	101.292	142.48	122.211	146.192
Nr0b2	1.9	3.02	2.18	0.09	0	0.45	0	-2.07455	0.210541	0.445994	0.000672457	1.902	3.025	2.183	0.09	0	0.45
Fam185a	23.62	25.2	19.54	11.98	6.93	12.11	0	-1.09495	0.210541	3.96707	0.000782677	23.647	25.242	19.564	11.997	6.936	12.121
Kcnk3	4.1	10.03	5.54	1.6	1.67	0.36	0	-2.0447	0.210541	1.69557	0.000724647	4.105	10.047	5.547	1.602	1.671	0.36
Tmem119	17.33	16.95	31.36	65.33	31.3	55.77	0	1.23106	0.210541	5.02189	0.000564185	17.35	16.978	31.398	65.422	31.326	55.821
Flt1	32.29	37.09	24.27	72.96	45.66	50.43	0	0.872112	0.210541	5.38437	0.00078582	32.327	37.152	24.299	73.063	45.698	50.476
Cav1	33.62	37.71	21.36	16.86	11.93	9.4	0	-1.20966	0.210541	4.31164	0.000714268	33.659	37.773	21.386	16.884	11.94	9.409
Lmod2	12.19	10.29	8.73	4.35	3.59	3.07	0	-1.3499	0.210541	2.74332	0.000842428	12.204	10.307	8.741	4.356	3.593	3.073
Cpa2	29.05	31.95	39.99	23.79	10.77	13.83	0	-1.06364	0.210541	4.53212	0.000801485	29.083	32.004	40.038	23.823	10.779	13.843
Plxnd1	60.58	73.83	77.53	103.05	94.27	102.68	0	0.53964	0.210541	6.39906	0.000562881	60.65	73.954	77.623	103.195	94.348	102.773
B130024G19Rik	4.48	4.7	4.45	0.8	0.64	1.81	0	-1.70377	0.210541	1.46464	0.000916368	4.485	4.708	4.455	0.801	0.641	1.812
Mogat2	27.15	24.23	14.54	33.46	45.53	56.58	0	1.07663	0.210541	4.96394	0.000703207	27.181	24.271	14.558	33.507	45.568	56.631
Atp2a1	10	10.91	12.09	3.99	5.39	1.08	0	-1.69788	0.210541	2.659	0.000944019	10.012	10.928	12.105	3.996	5.394	1.081
Ptpre	12	24.94	14.09	30.71	43.35	30.64	0	1.0953	0.210541	4.59488	0.000875922	12.014	24.982	14.107	30.753	43.386	30.668
Dusp8	15.33	20.41	25.63	7.37	9.11	9.67	0	-1.13165	0.210541	3.7793	0.00094712	15.348	20.444	25.661	7.38	9.118	9.679
Hhip	210.78	221.23	225.87	188.35	138.78	132.59	0	-0.497661	0.210541	7.51462	0.000918006	211.023	221.601	226.142	188.615	138.895	132.71
Car7	22.95	60.16	40.54	64	79.01	84.15	0	0.996032	0.210541	5.76187	0.000798738	22.976	60.261	40.589	64.09	79.076	84.226
2310046A06Rik	9.91	10.74	9.82	5.06	3.21	2.53	0	-1.38896	0.210541	2.70233	0.000801981	9.921	10.758	9.832	5.067	3.213	2.532
Cpne4	8	3.99	6.91	13.85	19.11	15	0	1.34776	0.210541	3.37411	0.00061073	8.009	3.997	6.918	13.869	19.126	15.014
Cxcr7	41.81	33.81	33.45	14.11	16.93	25.58	0	-0.925591	0.210573	4.71607	0.000969695	41.858	33.867	33.49	14.13	16.944	25.603
Dkk3	46.86	80.93	66.81	39.85	33.73	31.36	0	-0.820407	0.210573	5.57026	0.00097947	46.914	81.066	66.891	39.906	33.758	31.388
Gm12824	21.24	17.39	15.36	3.73	11.8	5.42	0	-1.41361	0.21649	3.47798	0.00103458	21.264	17.419	15.379	3.735	11.81	5.425
Mical2	30.19	27.51	27	14.82	17.19	6.51	0	-1.18479	0.21649	4.23848	0.00102228	30.225	27.556	27.033	14.841	17.204	6.516
Krt75	4.86	9.58	10.27	3.2	1.15	2.08	0	-1.69912	0.216869	2.19538	0.00105298	4.866	9.596	10.282	3.204	1.151	2.082
Gal	2.38	2.48	2.27	0.8	0	0	0	-2.02699	0.216869	0.493352	0.00106622	2.383	2.484	2.273	0.801	0	0
Nr2f2	136.2	140.21	181.15	103.32	103.38	108.64	0	-0.488787	0.216869	6.98559	0.00107785	136.357	140.445	181.368	103.465	103.466	108.738
Tppp3	50.39	37.54	70.62	27.69	22.06	29.19	0	-0.918491	0.221324	5.21433	0.00111409	50.448	37.603	70.705	27.729	22.078	29.216
8430408G22Rik	34.77	48.45	43.9	56.01	64.77	80.8	0	0.69047	0.226911	5.7384	0.00115668	34.81	48.531	43.953	56.089	64.824	80.873
Tmem132a	169.54	200.9	177.61	222.61	227.03	257.68	0	0.403085	0.234244	7.69906	0.00120898	169.735	201.236	177.824	222.923	227.219	257.913
Rab26	1.05	1.51	0.91	3.11	7.44	5.06	0	1.75732	0.239911	1.57695	0.00126376	1.051	1.513	0.911	3.114	7.446	5.065
Sema3e	10.86	9.5	6.64	4.08	2.18	2.62	0	-1.42929	0.239911	2.48887	0.00126881	10.873	9.516	6.648	4.086	2.182	2.622
Tppp	3.14	5.15	5.73	1.33	0.26	1.45	0	-1.81427	0.242406	1.40852	0.00129745	3.144	5.159	5.737	1.332	0.26	1.451
Pfkp	70.39	52.98	54.26	33.2	39.38	11.75	0	-1.19394	0.259851	5.28013	0.00141795	70.471	53.069	54.325	33.247	39.413	11.761
Frmpd1	11.05	13.13	9.18	4.79	3.85	4.43	0	-1.21253	0.259851	2.90162	0.00142393	11.063	13.152	9.191	4.797	3.853	4.434
Pde1c	7.24	7.45	43.45	44.29	39.76	38.23	0	1.59169	0.26402	4.58386	0.00149043	7.248	7.462	43.502	44.352	39.793	38.265
Lpcat3	82.86	79.33	73.72	118.76	95.94	104.94	0	0.468507	0.26402	6.52234	0.0014725	82.955	79.463	73.809	118.927	96.02	105.035
Ap3b2	10.48	11.18	15	6.57	4.75	2.08	0	-1.42778	0.26402	2.92478	0.00149725	10.492	11.199	15.018	6.579	4.754	2.082
Nfil3	65.82	68.24	68.63	93.82	124.8	85.68	0	0.595508	0.266426	6.37234	0.00155909	65.896	68.354	68.713	93.952	124.904	85.758
Plk2	68.77	73.56	61.54	95.15	83.24	100.6	0	0.485971	0.266426	6.31957	0.00154885	68.849	73.683	61.614	95.284	83.309	100.691
Aldh1a2	8.38	17.48	17.18	2.04	4.87	6.69	0	-1.58469	0.266426	3.01483	0.00156182	8.39	17.509	17.201	2.043	4.874	6.696
Dnm3os	3.52	6.92	9.63	14.02	13.85	17.26	0	1.23795	0.273535	3.3505	0.00167321	3.524	6.932	9.642	14.04	13.862	17.276
Tfap2a	3.52	6.66	4.73	10.12	11.67	12.83	0	1.20596	0.273535	2.99915	0.00165864	3.524	6.671	4.736	10.134	11.68	12.842
Gja4	58.01	71.52	66.35	126.75	70.67	130.6	0	0.731552	0.273535	6.38223	0.00164859	58.077	71.64	66.43	126.928	70.729	130.718
1110050K14Rik	10.76	18.28	20.18	8.96	1.92	6.15	0	-1.57247	0.273535	3.22583	0.00166103	10.772	18.311	20.204	8.973	1.922	6.156
Tie1	27.62	35.67	26.72	62.04	35.91	59.83	0	0.811859	0.276479	5.30583	0.00170884	27.652	35.73	26.752	62.127	35.94	59.884
Dll1	2	2.57	3.73	0.8	0.13	0.36	0	-1.80556	0.279087	0.754251	0.00174274	2.002	2.574	3.734	0.801	0.13	0.36
Tlx1	45.15	52.62	60.26	70.56	106.46	74.48	0	0.679765	0.282456	6.04991	0.00179348	45.202	52.708	60.333	70.659	106.548	74.547
Vegfc	44	55.55	57.17	77.75	66.57	76.28	0	0.530533	0.282456	5.96079	0.00179977	44.051	55.643	57.239	77.859	66.625	76.349
Zcchc16	5.62	8.7	7.18	13.49	18.34	14.19	0	1.08452	0.285957	3.44757	0.0018403	5.626	8.715	7.189	13.509	18.355	14.203
Cyp26a1	10.48	9.67	3.27	21.13	12.57	27.57	0	1.4591	0.29664	3.61368	0.00192795	10.492	9.686	3.274	21.16	12.58	27.595
Gata2	20.19	35.23	26.36	44.65	41.43	43.84	0	0.727224	0.301278	5.10746	0.00197729	20.213	35.289	26.392	44.713	41.464	43.88
Hs3st3b1	105.53	119.35	119.71	81.93	79.27	89.66	0	-0.419858	0.304661	6.62174	0.00204487	105.652	119.55	119.854	82.045	79.336	89.741
Serpinb6b	11.62	7.45	12.09	2.57	5.77	2.89	0	-1.37575	0.304661	2.7138	0.00207427	11.633	7.462	12.105	2.574	5.775	2.893
Lsm14b	71.63	63.71	68.81	53.61	43.48	36.51	0	-0.587549	0.304661	5.78817	0.00207715	71.713	63.817	68.893	53.685	43.516	36.543
Cbln1	9.05	5.32	7.64	3.11	1.54	2.53	0	-1.40793	0.304661	2.21863	0.00204353	9.06	5.329	7.649	3.114	1.541	2.532
Mafb	11.05	19.97	10.82	24.41	22.57	30.46	0	0.94819	0.306809	4.25256	0.00211463	11.063	20.003	10.833	24.444	22.589	30.488
Ctnnal1	90.96	79.86	74.9	53.26	38.86	66.61	0	-0.613352	0.306809	6.03431	0.00213089	91.065	79.994	74.99	53.335	38.892	66.67
Vcam1	76.58	46.85	35.63	38.7	10	17.35	0	-1.33971	0.322794	4.977	0.00226248	76.668	46.928	35.673	38.754	10.008	17.366
Gpr44	2.76	1.51	1.73	6.21	5.39	5.33	0	1.36262	0.334893	1.95459	0.00236862	2.763	1.513	1.732	6.219	5.394	5.335
Gm10664	77.53	81.2	90.17	58.4	55.41	62.36	0	-0.458521	0.33505	6.13507	0.00241243	77.619	81.336	90.279	58.482	55.456	62.416
9030425E11Rik	58.01	46.85	61.08	94.18	78.63	68.6	0	0.568286	0.33505	6.06206	0.00239268	58.077	46.928	61.154	94.312	78.695	68.662
Pcbp3	20.38	20.94	25.36	29.29	38.09	45.1	0	0.760182	0.340121	4.86452	0.00247833	20.403	20.975	25.391	29.331	38.122	45.141
Slc1a3	50	56.35	60.17	35.59	27.71	43.38	0	-0.615507	0.340121	5.47795	0.00250643	50.058	56.444	60.243	35.64	27.733	43.419
Dmd	33.81	34.7	23.54	16.33	17.7	15.37	0	-0.824752	0.340121	4.5138	0.00251396	33.849	34.758	23.568	16.353	17.715	15.384
Lrrc4	7.91	4.97	5.27	2.04	1.28	2.44	0	-1.4002	0.340201	1.96585	0.00253623	7.919	4.978	5.276	2.043	1.281	2.442
Alcam	50.58	67.53	89.35	48.11	28.47	40.94	0	-0.768573	0.348674	5.68253	0.00262161	50.638	67.643	89.458	48.178	28.494	40.977
Slc9a3r2	43.34	48.72	62.99	76.51	64.52	77.73	0	0.54043	0.356873	5.94226	0.00270599	43.39	48.802	63.066	76.618	64.574	77.8
Stk32a	25.91	20.68	15	11.27	6.03	10.57	0	-1.07316	0.359189	3.80415	0.00274644	25.94	20.715	15.018	11.286	6.035	10.58
Chchd10	79.44	69.66	76.17	53.43	56.56	43.2	0	-0.526697	0.360051	5.96022	0.00277598	79.532	69.777	76.262	53.505	56.607	43.239
Skiv2l	61.43	67.62	69.99	89.47	79.14	95.35	0	0.438451	0.362651	6.26363	0.00281913	61.501	67.733	70.074	89.596	79.206	95.436
Apobec2	76.86	68.06	62.35	50.5	48.87	29.37	0	-0.684791	0.369456	5.75927	0.00291838	76.949	68.174	62.425	50.571	48.911	29.397
Kazald1	27.05	23.16	18.72	43.05	56.95	30.01	0	0.898353	0.369456	4.97388	0.00291912	27.081	23.199	18.743	43.111	56.997	30.037
Slc35f1	21.53	25.47	18.72	11.18	11.67	12.11	0	-0.837065	0.375847	4.04046	0.00299355	21.555	25.513	18.743	11.196	11.68	12.121
Dlx5	17.14	8.43	4.45	17.22	19.11	32.72	0	1.33938	0.38109	3.852	0.0030596	17.16	8.444	4.455	17.244	19.126	32.75
Grem2	15.53	22.72	31.54	8.34	7.18	15.27	0	-1.12186	0.385195	3.93607	0.00314164	15.548	22.758	31.578	8.352	7.186	15.284
Diras2	0.67	2.31	1.45	5.24	14.24	3.43	0	1.9202	0.385195	1.84469	0.0031374	0.671	2.314	1.452	5.247	14.252	3.433
Stab1	29.05	29.02	23.45	46.24	36.43	40.67	0	0.626377	0.386837	5.07964	0.00320433	29.083	29.069	23.478	46.305	36.46	40.707
Ip6k1	102.68	122.99	110.25	132.34	148.27	150.58	0	0.394811	0.386837	6.9914	0.00319016	102.798	123.196	110.383	132.526	148.393	150.716
Slc25a33	51.91	54.04	52.26	34.71	29.24	41.31	0	-0.55642	0.387531	5.43846	0.00323477	51.97	54.131	52.323	34.759	29.264	41.347
9130206I24Rik	10.48	10.12	7.45	22.81	14.75	16.72	0	0.946525	0.391115	3.74107	0.00331454	10.492	10.137	7.459	22.842	14.762	16.735
Dusp9	173.83	157.33	148.52	111.04	95.3	140	0	-0.445378	0.391115	7.08257	0.00329093	174.03	157.594	148.699	111.196	95.379	140.127
Id4	101.53	108.7	96.35	136.69	120.06	131.6	0	0.375089	0.395144	6.8518	0.00339192	101.647	108.882	96.466	136.882	120.16	131.719
Ret	12.86	15.97	19.63	29.91	25.52	25.04	0	0.763406	0.395144	4.40432	0.00339903	12.875	15.997	19.654	29.952	25.541	25.063
Aldh2	62.58	78.98	85.26	102.08	88.25	118.22	0	0.479052	0.400103	6.46132	0.00346718	62.652	79.112	85.363	102.223	88.323	118.327
Kif3a	130.96	160.26	128.52	181.52	205.48	164.86	0	0.428687	0.406276	7.32547	0.00354656	131.111	160.528	128.675	181.775	205.651	165.009
Akr1b8	33.72	26.71	34.81	22.99	15.26	16.99	0	-0.743945	0.406947	4.61263	0.00357835	33.759	26.755	34.852	23.022	15.273	17.005
Fhl2	108.68	95.22	113.71	82.28	79.78	55.5	0	-0.528431	0.408402	6.45045	0.00364319	108.805	95.379	113.847	82.396	79.846	55.55
Actn2	140.87	121.48	104.07	79.88	91.32	28.11	0	-1.0061	0.408402	6.41341	0.00363904	141.032	121.683	104.195	79.992	91.396	28.135
9130024F11Rik	2.19	2.48	1.18	5.15	3.98	9.4	0	1.4475	0.414321	1.95515	0.0037752	2.193	2.484	1.181	5.157	3.983	9.409
Ramp2	81.34	80.75	74.72	107.13	91.84	106.2	0	0.397911	0.414321	6.49311	0.00374799	81.434	80.885	74.81	107.281	91.916	106.296
Unc93b1	1.52	2.75	2.27	0.36	0.26	0.45	0	-1.58886	0.414321	0.584583	0.00377363	1.522	2.755	2.273	0.361	0.26	0.45
Synpr	0.67	0.8	1.09	2.84	3.59	2.8	0	1.43927	0.415121	1.1298	0.00380893	0.671	0.801	1.091	2.844	3.593	2.803
3632451O06Rik	300.5	277.13	250.96	411.67	467.27	293.2	0	0.509949	0.422693	8.34835	0.00395921	300.846	277.594	251.263	412.249	467.658	293.466
Tnfrsf19	28.86	17.48	28.09	14.29	7.7	14.46	0	-0.976501	0.422693	4.11951	0.0039205	28.893	17.509	28.124	14.31	7.706	14.473
Padi2	1.14	3.9	2.55	5.77	8.47	6.06	0	1.38521	0.422693	2.16627	0.00394813	1.141	3.907	2.553	5.778	8.477	6.065
Fzd7	74.48	82.53	93.53	67.28	38.86	61.19	0	-0.570028	0.434884	6.08297	0.00412774	74.566	82.668	93.643	67.375	38.892	61.245
Dock10	4.86	3.99	4.09	2.66	0.26	0.99	0	-1.60721	0.434884	1.43951	0.00412882	4.866	3.997	4.095	2.664	0.26	0.991
Epha3	2	3.11	2.18	12.96	4.23	6.6	0	1.44914	0.439703	2.23779	0.00420259	2.002	3.115	2.183	12.978	4.234	6.606
Fam49a	33.91	28.49	31.27	20.06	21.68	12.11	0	-0.790626	0.43974	4.57527	0.00427154	33.949	28.538	31.308	20.088	21.698	12.121
Bmp6	13.14	11.98	10.45	7.37	1.28	5.87	0	-1.41465	0.43974	2.89234	0.00429911	13.155	12	10.463	7.38	1.281	5.875
Tspan18	63.72	84.12	73.26	124.27	105.95	83.6	0	0.526148	0.43974	6.45236	0.00433914	63.793	84.261	73.348	124.445	106.038	83.676
Kcnip3	24.67	35.5	35.09	45.62	44.64	48.08	0	0.583285	0.43974	5.26887	0.00434304	24.698	35.559	35.132	45.684	44.677	48.124
Csrp3	121.15	117.14	120.62	82.55	99.28	41.76	0	-0.741741	0.43974	6.52554	0.00423661	121.29	117.336	120.765	82.666	99.362	41.798
Olfml2b	36.1	36.12	25.9	18.64	21.93	15.73	0	-0.748814	0.444759	4.64793	0.00444048	36.142	36.18	25.931	18.666	21.948	15.744
Nkx2-1	10.38	7.9	20.81	33.37	32.45	17.35	0	1.14531	0.444759	4.2033	0.00444929	10.392	7.913	20.835	33.417	32.477	17.366
5330426P16Rik	12	10.47	8.09	5.24	3.72	4.43	0	-1.06261	0.450556	2.85204	0.00459341	12.014	10.488	8.1	5.247	3.723	4.434
Dbc1	0.86	2.31	1.73	3.28	5.13	6.87	0	1.43425	0.450556	1.73246	0.00457463	0.861	2.314	1.732	3.285	5.134	6.876
AI506816	13.91	16.33	12.36	56.72	15.9	54.05	0	1.39727	0.450556	4.54345	0.00454244	13.926	16.357	12.375	56.8	15.913	54.099
Smad6	208.49	231.79	224.15	269.12	268.59	261.66	0	0.302139	0.452334	7.92833	0.00464036	208.73	232.178	224.42	269.498	268.813	261.897
Sept3	104.77	120.6	123.34	87.78	80.29	93.09	0	-0.378375	0.453134	6.65818	0.00468476	104.891	120.802	123.489	87.903	80.357	93.174
Plvap	128.11	132.58	115.89	190.39	131.73	173.26	0	0.416828	0.453134	7.16677	0.00473519	128.258	132.802	116.03	190.658	131.839	173.417
Il15	18.76	21.74	19.09	29.2	32.84	29.65	0	0.643345	0.453134	4.65178	0.00473311	18.782	21.776	19.113	29.241	32.867	29.677
Hnf1b	3.62	4.17	3.45	1.78	1.28	0	0	-1.7123	0.454725	1.21319	0.00480976	3.624	4.177	3.454	1.783	1.281	0
Coro2a	17.62	13.31	9.27	4.88	5.26	7.14	0	-1.08391	0.454725	3.19218	0.00480332	17.64	13.332	9.281	4.887	5.264	7.146
Gpr20	10.19	13.13	6.82	4.97	3.33	3.8	0	-1.15075	0.467229	2.76038	0.00497179	10.202	13.152	6.828	4.977	3.333	3.803
Mst1	1.33	1.24	3	0.36	0.13	0.09	0	-1.67398	0.474244	0.307207	0.00507666	1.332	1.242	3.004	0.361	0.13	0.09
Rxrg	7.43	10.83	8.18	4.7	2.69	3.98	0	-1.09293	0.501055	2.63883	0.00539559	7.439	10.848	8.19	4.707	2.692	3.984
Fmod	4.38	7.99	10	3.91	0.77	2.71	0	-1.49213	0.508028	2.15725	0.00550304	4.385	8.003	10.012	3.915	0.771	2.712
Myoz2	1.62	4.08	3.64	0.8	0.77	0.45	0	-1.52817	0.50963	0.99812	0.00555287	1.622	4.087	3.644	0.801	0.771	0.45
Dcn	19.91	31.86	88.71	12.96	8.72	17.17	0	-1.548	0.513493	4.49257	0.00576138	19.933	31.913	88.817	12.978	8.727	17.186
Irgm2	2.67	5.06	5.36	7.28	12.7	9.85	0	1.15004	0.513493	2.79243	0.00578749	2.673	5.068	5.366	7.29	12.711	9.859
Sh3bp5	31.43	40.02	32.54	59.11	40.66	51.52	0	0.564199	0.513493	5.39259	0.00577956	31.466	40.087	32.579	59.193	40.694	51.567
Garnl3	31.05	29.2	25.18	48.46	35.4	41.76	0	0.580588	0.513493	5.12426	0.00567536	31.086	29.249	25.21	48.528	35.429	41.798
C230081A13Rik	62.01	74.45	58.35	49.62	43.48	41.49	0	-0.489944	0.513493	5.76354	0.00566526	62.081	74.575	58.42	49.69	43.516	41.528
Dgkk	39.91	39.4	31.63	48.91	67.72	49.08	0	0.594669	0.513493	5.50361	0.00579128	39.956	39.466	31.668	48.979	67.776	49.124
Lrrtm4	3.33	1.24	2.27	7.46	13.08	3.71	0	1.56729	0.516022	2.17444	0.00585267	3.334	1.242	2.273	7.47	13.091	3.713
Cyp39a1	40.19	46.77	44.99	56.81	53.23	73.75	0	0.498943	0.521715	5.70499	0.00595049	40.236	46.848	45.044	56.89	53.274	73.817
Pcp4l1	20.67	7.19	9	27.07	37.32	16.27	0	1.19601	0.523632	4.11652	0.00622734	20.694	7.202	9.011	27.108	37.351	16.285
Sgk1	22.48	17.3	21.27	36.21	32.71	26.66	0	0.66536	0.523632	4.69096	0.00608984	22.506	17.329	21.296	36.261	32.737	26.684
Nr2f1	25.05	19.35	42.81	45.62	41.3	46.55	0	0.716073	0.523632	5.15036	0.00606481	25.079	19.382	42.862	45.684	41.334	46.592
Slitrk5	6	4.35	4.82	2.75	1.15	1.63	0	-1.25332	0.523632	1.81899	0.00623927	6.007	4.357	4.826	2.754	1.151	1.631
Rest	117.63	140.74	130.71	150.54	158.66	171.64	0	0.34101	0.523632	7.17548	0.00616544	117.766	140.976	130.868	150.752	158.792	171.795
C130026L21Rik	1.9	2.13	3.91	1.15	0.38	0.18	0	-1.57189	0.523632	0.798477	0.00619935	1.902	2.134	3.915	1.152	0.38	0.18
Sertad3	24.29	30.44	37.54	41.63	51.43	43.29	0	0.601855	0.523632	5.23178	0.00607612	24.318	30.491	37.585	41.689	51.473	43.329
Fgfr2	131.92	157.69	148.52	115.57	100.05	119.4	0	-0.349914	0.523632	7.00008	0.00619002	132.072	157.954	148.699	115.732	100.133	119.508
Pkp4	118.96	146.95	134.61	104.92	99.92	99.15	0	-0.35671	0.532965	6.86692	0.00638444	119.097	147.196	134.772	105.067	100.003	99.24
3110043O21Rik	39.24	42.06	44.27	29.02	20.27	32.81	0	-0.590264	0.533506	5.08945	0.00642492	39.285	42.13	44.323	29.061	20.287	32.84
Junb	32.86	33.9	31.99	38.61	54.9	52.15	0	0.570342	0.538421	5.33271	0.00651841	32.898	33.957	32.029	38.664	54.946	52.197
Ddx4	1.43	4.7	5.18	1.42	0.38	0.45	0	-1.68272	0.539013	1.08767	0.00665819	1.432	4.708	5.186	1.422	0.38	0.45
Sox18	39.62	35.94	32.09	51.22	42.71	57.39	0	0.519379	0.539013	5.42193	0.00666334	39.666	36	32.129	51.292	42.745	57.442
Foxe1	117.15	127.34	103.44	133.14	159.56	149.22	0	0.379305	0.539013	7.03288	0.0066973	117.285	127.553	103.565	133.327	159.693	149.355
Thsd4	92.29	90.34	67.53	59.65	55.03	59.74	0	-0.466836	0.539013	6.12632	0.00666635	92.396	90.491	67.611	59.734	55.076	59.794
L1cam	4.19	2.22	0.91	4.97	8.85	5.69	0	1.41249	0.539013	2.08095	0.00659759	4.195	2.224	0.911	4.977	8.857	5.695
Rgs4	4.57	5.41	8.63	28.67	18.21	7.95	0	1.38685	0.550522	3.37953	0.00691047	4.575	5.419	8.64	28.71	18.225	7.957
Rimkla	6	10.29	9.54	3.02	5.13	2.53	0	-1.15537	0.550522	2.56302	0.00687548	6.007	10.307	9.552	3.024	5.134	2.532
Arhgef25	53.34	67.62	78.9	95.86	83.63	83.97	0	0.444853	0.553898	6.25788	0.00724013	53.401	67.733	78.995	95.995	83.699	84.046
Grm6	2.38	4.35	4.73	6.21	10.39	9.22	0	1.12404	0.553898	2.61223	0.00724194	2.383	4.357	4.736	6.219	10.399	9.228
Ntn1	8.1	8.25	19.72	4.35	6.54	1.72	0	-1.41773	0.553898	2.8043	0.00710371	8.109	8.264	19.744	4.356	6.545	1.722
Jup	119.06	133.11	100.26	149.47	173.54	136.39	0	0.417321	0.553898	7.06621	0.00726907	119.197	133.333	100.381	149.68	173.684	136.514
Apob	3.05	5.15	6.45	1.07	1.8	1.9	0	-1.30386	0.553898	1.70814	0.00702464	3.054	5.159	6.458	1.072	1.801	1.902
Ppp1r3c	11.33	17.48	16.54	8.08	8.85	5.87	0	-0.911943	0.553898	3.47185	0.00720561	11.343	17.509	16.56	8.091	8.857	5.875
Dlx1as	0.1	0.62	0.27	1.6	2.18	1.45	0	1.50085	0.553898	0.419316	0.00727048	0.1	0.621	0.27	1.602	2.182	1.451
Cox7a1	18.48	16.24	19.72	9.23	12.7	8.22	0	-0.809715	0.553898	3.79815	0.00715307	18.501	16.267	19.744	9.243	12.711	8.227
Zfp445	132.58	146.69	148.79	117.16	101.97	113.97	0	-0.325514	0.553898	6.98106	0.00726524	132.733	146.936	148.969	117.325	102.055	114.073
Sox17	13.14	21.65	18.27	25.21	25.01	35.52	0	0.722219	0.554365	4.50128	0.00742363	13.155	21.686	18.292	25.245	25.031	35.552
Sphkap	109.72	104.36	116.44	147.88	142.5	123.37	0	0.354045	0.554365	6.95037	0.00746838	109.846	104.535	116.58	148.088	142.618	123.482
Btg2	100.01	106.84	79.53	82.73	56.44	60.83	0	-0.485946	0.554365	6.31316	0.00757962	100.125	107.019	79.626	82.846	56.487	60.885
Hey2	47.62	52.09	30.18	55.21	63.23	67.43	0	0.581525	0.554365	5.6891	0.00763498	47.675	52.177	30.216	55.288	63.283	67.491
Arhgef15	11.72	14.64	11.91	25.92	17.19	20.88	0	0.745223	0.554365	4.07697	0.00742586	11.734	14.665	11.924	25.956	17.204	20.899
Tmem100	31.72	20.76	23.45	41.63	28.73	53.51	0	0.71654	0.554365	5.00559	0.00768057	31.757	20.795	23.478	41.689	28.754	53.558
Foxg1	3.52	2.57	2.27	0.27	0.51	1.45	0	-1.46004	0.554365	0.951069	0.00734854	3.524	2.574	2.273	0.27	0.51	1.451
Rgs6	8.67	6.48	4.27	4.08	0.38	2.26	0	-1.54572	0.554365	1.95668	0.00788227	8.68	6.491	4.275	4.086	0.38	2.262
Crhbp	0.86	2.04	3.09	0.62	0.13	0	0	-1.67902	0.554365	0.356613	0.00772151	0.861	2.043	3.094	0.621	0.13	0
Nell2	5.24	3.64	6.18	1.6	2.31	1.54	0	-1.20803	0.554365	1.8184	0.007647	5.246	3.646	6.187	1.602	2.312	1.541
Fam195a	47.24	34.34	35.54	22.81	30.27	18.98	0	-0.669524	0.554365	4.94199	0.00781943	47.294	34.398	35.583	22.842	30.295	18.997
Lbh	84.29	95.93	84.35	112.11	128.39	101.59	0	0.398017	0.554365	6.65222	0.00747559	84.387	96.091	84.452	112.268	128.497	101.682
Csf1r	0.48	1.95	2.91	0	0.26	0	0	-1.77777	0.554365	0.107969	0.00788154	0.481	1.953	2.914	0	0.26	0
Mxi1	109.34	139.94	131.52	169.09	164.05	144.34	0	0.36354	0.554365	7.15244	0.0077695	109.466	140.174	131.679	169.328	164.186	144.471
Pkia	54.77	49.34	55.08	37.9	29.76	42.93	0	-0.494699	0.554365	5.47625	0.00791244	54.833	49.423	55.146	37.953	29.785	42.969
Miip	77.34	85.19	78.81	67.9	52.59	57.94	0	-0.40274	0.554365	6.11974	0.00790666	77.429	85.333	78.905	67.995	52.634	57.992
Armc10	133.82	138.79	145.89	101.72	95.04	125.09	0	-0.349937	0.554365	6.93694	0.00781246	133.974	139.022	146.066	101.863	95.119	125.203
Slc4a5	13.24	19.79	11.63	22.72	34.89	21.51	0	0.835059	0.554365	4.31275	0.00767631	13.255	19.823	11.644	22.752	34.919	21.529
Plod1	48.19	52.8	56.99	83.26	57.46	73.48	0	0.459883	0.554844	5.94191	0.00795463	48.246	52.888	57.059	83.377	57.508	73.547
Gm11627	6.1	9.94	10.27	4.35	4.62	2.17	0	-1.13208	0.559855	2.59946	0.00815461	6.107	9.957	10.282	4.356	4.624	2.172
Slc38a4	346.79	321.68	379.48	439.19	398.65	397.23	0	0.273441	0.559855	8.5681	0.00814773	347.19	322.219	379.938	439.807	398.981	397.59
Tgm2	46.86	28.31	46.63	20.42	32.58	14.46	0	-0.852182	0.559855	4.88679	0.00816917	46.914	28.357	46.686	20.449	32.607	14.473
Sfn	11.52	10.47	19.81	6.3	3.72	8.86	0	-1.06639	0.559855	3.24443	0.0080905	11.533	10.488	19.834	6.309	3.723	8.868
Nova1	37.62	35.32	46.17	25.47	24.37	28.92	0	-0.546442	0.570795	5.03063	0.00843304	37.663	35.379	46.226	25.506	24.39	28.946
Adamts5	3.43	2.31	4.82	1.07	0.38	1.63	0	-1.40002	0.570795	1.24068	0.00845291	3.434	2.314	4.826	1.072	0.38	1.631
Scd1	11.81	12.78	14.45	20.15	32.84	18.26	0	0.827205	0.570795	4.1537	0.00847427	11.824	12.801	14.467	20.178	32.867	18.277
Hmox1	7.52	5.15	10	13.14	11.16	19.34	0	0.948684	0.570795	3.42135	0.00843639	7.529	5.159	10.012	13.158	11.169	19.358
Irf5	29.72	36.38	37.54	60.27	53.23	39.59	0	0.573773	0.570893	5.39668	0.00851211	29.754	36.441	37.585	60.355	53.274	39.626
Prlr	3.43	1.86	2.73	5.5	10.39	4.97	0	1.221	0.575324	2.23277	0.00861483	3.434	1.863	2.733	5.508	10.399	4.975
Hip1	180.68	195.14	199.15	240.28	233.57	214.57	0	0.293223	0.576218	7.71601	0.00866493	180.888	195.467	199.39	240.618	233.764	214.764
Marveld1	25.24	28.84	28.18	45.8	32.07	40.94	0	0.547501	0.581154	5.0574	0.00881322	25.269	28.888	28.214	45.864	32.097	40.977
Zfp605	10.95	13.75	10.54	10.83	2.31	3.71	0	-1.20799	0.581154	2.98194	0.00880642	10.963	13.773	10.553	10.845	2.312	3.713
Gm4787	2.86	2.13	1.82	0.44	0.77	0.45	0	-1.35806	0.581796	0.758258	0.0089821	2.863	2.134	1.822	0.441	0.771	0.45
Cd83	9.33	4.44	8.73	3.02	0.9	4.34	0	-1.3664	0.581796	2.2324	0.00896683	9.341	4.447	8.741	3.024	0.901	4.344
Cxcl14	3.05	3.11	3.09	3.82	13.98	26.12	0	1.7599	0.581796	2.70593	0.00902975	3.054	3.115	3.094	3.825	13.992	26.144
Tmem71	1.71	1.86	2.09	0.18	0.77	0.27	0	-1.41717	0.581796	0.529581	0.00908246	1.712	1.863	2.093	0.18	0.771	0.27
Kank3	31.53	31.95	23.27	19.88	16.93	16.09	0	-0.652976	0.581796	4.52129	0.00907832	31.566	32.004	23.298	19.908	16.944	16.105
Nos3	17.72	17.75	16.45	24.68	29.12	25.13	0	0.620192	0.581796	4.44888	0.00893955	17.74	17.78	16.47	24.715	29.144	25.153
Rab20	3.14	4.7	7.64	2.66	1.41	0.99	0	-1.33355	0.581796	1.7411	0.00890599	3.144	4.708	7.649	2.664	1.411	0.991
Csmd3	2.38	2.93	2.27	1.24	0.13	0.72	0	-1.41126	0.584531	0.867315	0.00916239	2.383	2.935	2.273	1.242	0.13	0.721
Frk	14.57	19.17	13.45	39.41	17.06	31.81	0	0.861761	0.589932	4.41515	0.00928464	14.587	19.202	13.466	39.465	17.074	31.839
Spink4	0.95	2.57	4.73	0.62	0.26	0.36	0	-1.63076	0.592514	0.68357	0.00936303	0.951	2.574	4.736	0.621	0.26	0.36
Il10rb	32.76	37.45	30.18	46.07	52.33	42.03	0	0.510394	0.595164	5.32106	0.00944284	32.798	37.513	30.216	46.135	52.373	42.068
Ipmk	58.58	57.77	60.54	47.22	40.4	41.58	0	-0.416257	0.595963	5.66949	0.0100022	58.647	57.867	60.613	47.286	40.434	41.618
Nudcd3	165.35	169.67	170.43	140.33	118	143.17	0	-0.299991	0.595963	7.23422	0.00988042	165.541	169.954	170.636	140.527	118.098	143.3
Hand1	46.39	111.9	178.7	186.22	181.75	156.09	0	0.861787	0.595963	7.03414	0.0100564	46.443	112.087	178.915	186.482	181.901	156.231
1300014I06Rik	16.76	27.33	13	32.22	31.17	26.3	0	0.733511	0.595963	4.57241	0.00984676	16.779	27.376	13.016	32.265	31.196	26.324
Cdh6	24.19	38.78	37.63	70.83	45.02	41.58	0	0.662467	0.595963	5.37412	0.00999592	24.218	38.845	37.675	70.93	45.057	41.618
Slc8a1	261.26	260.89	182.61	148.23	206.12	61.91	0	-0.873977	0.595963	7.41003	0.00950348	261.561	261.327	182.83	148.438	206.291	61.966
Slc16a12	57.62	69.75	59.08	43.32	39.89	50.71	0	-0.43792	0.595963	5.72838	0.0100631	57.686	69.867	59.151	43.381	39.923	50.756
Scd2	298.79	304.82	305.13	354.07	384.66	335.86	0	0.273482	0.595963	8.36644	0.00967186	299.134	305.331	305.498	354.568	384.98	336.164
Avp	3.14	0.98	1.27	0.44	0	0.18	0	-1.59327	0.595963	0.26966	0.00987345	3.144	0.982	1.272	0.441	0	0.18
Gbp7	1.24	1.15	1.73	4.44	4.87	2.53	0	1.24782	0.595963	1.50295	0.00975535	1.241	1.152	1.732	4.446	4.874	2.532
Zfp61	27.05	30.26	24.27	38.52	38.35	37.06	0	0.514601	0.595963	5.02749	0.00985722	27.081	30.311	24.299	38.574	38.382	37.094
Tnni2	15.14	18.46	16.72	8.79	11.42	8.32	0	-0.764376	0.595963	3.71003	0.00967584	15.157	18.491	16.74	8.802	11.429	8.328
Sfrp1	153.54	167.18	200.6	149.92	106.33	136.03	0	-0.378011	0.595963	7.23066	0.00981405	153.717	167.46	200.842	150.131	106.418	136.153
Ldlr	37.24	42.24	48.17	54.23	87.73	53.42	0	0.603917	0.595963	5.71017	0.00988907	37.283	42.311	48.228	54.306	87.803	53.468
Cspg4	47.72	51.73	56.81	70.12	79.4	60.29	0	0.447572	0.595963	5.92288	0.00991263	47.775	51.817	56.879	70.219	79.466	60.345
Pls3	154.68	146.95	134.34	192.43	168.41	168.29	0	0.313645	0.595963	7.32641	0.0097365	154.858	147.196	134.502	192.7	168.55	168.442
Akr1e1	95.25	84.21	105.44	94.97	52.97	44.83	0	-0.595144	0.596442	6.25719	0.0101202	95.36	84.351	105.567	95.103	53.014	44.871
Fam189a2	46.29	55.99	45.9	82.46	78.11	52.96	0	0.53434	0.596442	5.88764	0.0102597	46.343	56.084	45.955	82.576	78.175	53.008
Tcea3	33.24	35.32	27.9	19.53	25.52	15.27	0	-0.657475	0.596442	4.68033	0.0102526	33.278	35.379	27.934	19.557	25.541	15.284
Ccdc146	2.57	4.7	3.82	1.51	1.28	0.9	0	-1.22806	0.596442	1.4071	0.0102612	2.573	4.708	3.825	1.512	1.281	0.901
Angpt2	37.72	39.67	35.27	68.17	40.27	55.13	0	0.541378	0.596442	5.50069	0.0101793	37.763	39.736	35.313	68.266	40.303	55.18
G0s2	39.62	33.54	34.54	26.54	21.93	23.59	0	-0.533653	0.597959	4.89857	0.0104016	39.666	33.596	34.582	26.577	21.948	23.611
Rxfp1	0.76	2.75	2.36	0.27	0	0.54	0	-1.58685	0.597959	0.373288	0.0103379	0.761	2.755	2.363	0.27	0	0.54
Sct	9.24	12.16	18	24.85	17.96	21.6	0	0.761975	0.597959	4.08369	0.0103657	9.251	12.18	18.022	24.885	17.975	21.62
Lat	2.67	0.71	2	4.62	3.46	5.51	0	1.26139	0.601095	1.70013	0.0104945	2.673	0.711	2.002	4.626	3.463	5.515
Pcdh8	2	0.89	6.54	0.36	0.64	0	0	-1.85174	0.605156	0.599061	0.0106039	2.002	0.891	6.548	0.361	0.641	0
Pid1	8.86	11.27	7.45	21.66	14.62	13.2	0	0.832694	0.608615	3.6582	0.0107443	8.87	11.289	7.459	21.69	14.632	13.212
Ramp1	15.43	10.56	11.45	29.2	52.72	14.64	0	1.19108	0.608615	4.26613	0.0107336	15.448	10.578	11.464	29.241	52.764	14.653
Slc26a1	2.76	3.82	1.27	0.8	0.77	0.09	0	-1.52604	0.608615	0.768686	0.0107809	2.763	3.826	1.272	0.801	0.771	0.09
Ecscr	50.96	46.41	45.17	78.11	53.61	61.46	0	0.457185	0.608832	5.79474	0.0108235	51.019	46.488	45.224	78.22	53.655	61.516
Tfap2b	1.33	1.24	1.18	3.11	2.31	10.39	0	1.49907	0.610455	1.5362	0.0111447	1.332	1.242	1.181	3.114	2.312	10.399
Irs1	94.48	91.67	99.53	82.64	66.31	69.78	0	-0.352627	0.610455	6.38748	0.0112924	94.589	91.824	99.65	82.756	66.365	69.843
AI646023	1.33	3.37	4.54	0.8	0.26	1.08	0	-1.46842	0.610455	0.968407	0.0115136	1.332	3.376	4.545	0.801	0.26	1.081
0610010F05Rik	103.82	78.18	72.44	65.24	38.35	67.52	0	-0.551753	0.610455	6.10137	0.0114415	103.94	78.311	72.527	65.332	38.382	67.581
Col23a1	13.43	20.14	17.36	30.98	19.5	31.63	0	0.699033	0.610455	4.44011	0.010973	13.445	20.174	17.381	31.024	19.516	31.659
Trim47	14.86	21.74	12.73	25.3	26.68	23.86	0	0.673197	0.610455	4.36875	0.0111322	14.877	21.776	12.745	25.336	26.702	23.882
E030019B13Rik	7.91	3.73	13.54	16.24	15.39	13.92	0	1.01318	0.610455	3.47997	0.0111654	7.919	3.736	13.556	16.263	15.403	13.933
Dleu7	31.62	19.26	26.18	15.8	13.08	16	0	-0.699442	0.610455	4.31542	0.0110487	31.656	19.292	26.212	15.822	13.091	16.014
Ebf2	4.57	3.37	7	2.31	1.67	1.45	0	-1.17568	0.610455	1.79721	0.011152	4.575	3.376	7.008	2.313	1.671	1.451
Scube1	41.15	51.73	32.45	64.8	50.28	56.94	0	0.507714	0.610455	5.61313	0.011478	41.197	51.817	32.489	64.891	50.322	56.992
Kcnj15	3.33	1.69	2.73	1.33	0	0.72	0	-1.4911	0.610455	0.821478	0.0114209	3.334	1.693	2.733	1.332	0	0.721
Gpr116	11.33	17.04	13.82	22.28	19.75	23.23	0	0.662639	0.610455	4.16091	0.0111962	11.343	17.069	13.837	22.311	19.766	23.251
Ptx3	8.86	5.95	8.09	20.77	9.36	15.27	0	0.933349	0.610455	3.45337	0.0113198	8.87	5.96	8.1	20.799	9.368	15.284
Tek	26.1	17.13	14.72	35.86	29.63	25.04	0	0.693683	0.610455	4.59727	0.0114059	26.13	17.159	14.738	35.91	29.655	25.063
Ppp1r17	4.19	4.26	8	3.55	2.05	0	0	-1.70629	0.610455	1.65779	0.0114543	4.195	4.267	8.01	3.555	2.052	0
Odz4	68.77	77.82	51.9	29.82	35.14	62	0	-0.651463	0.610455	5.69512	0.0112096	68.849	77.95	51.963	29.862	35.169	62.056
Entpd3	2.1	1.86	2.27	1.07	0.26	0.27	0	-1.36648	0.610455	0.662548	0.0109673	2.102	1.863	2.273	1.072	0.26	0.27
Cald1	361.56	334.1	327.31	405.81	429.69	372.38	0	0.272741	0.614884	8.53521	0.0116363	361.977	334.66	327.705	406.38	430.047	372.717
Zfand2b	42	46.23	45.45	54.23	60.93	58.84	0	0.409555	0.617263	5.68234	0.0118378	42.048	46.307	45.505	54.306	60.981	58.893
Fstl4	3.62	3.46	3.82	1.78	1.15	1.17	0	-1.12687	0.617263	1.46681	0.0119395	3.624	3.466	3.825	1.783	1.151	1.171
Kctd4	8.29	11.54	9.63	5.41	4.87	4.61	0	-0.874075	0.617263	2.90299	0.0119567	8.3	11.559	9.642	5.418	4.874	4.614
Fam84b	89.15	106.58	110.25	79.71	63.62	86.68	0	-0.377967	0.617263	6.46744	0.0118324	89.253	106.759	110.383	79.822	63.673	86.759
Pcdhga8	1.24	2.13	0.55	3.11	4.75	2.98	0	1.29224	0.617263	1.38638	0.0117814	1.241	2.134	0.551	3.114	4.754	2.983
Calca	5.33	5.32	4.64	2.04	1.67	2.8	0	-1.04934	0.617263	1.94027	0.011885	5.336	5.329	4.646	2.043	1.671	2.803
Plekha1	83.06	81.11	83.8	109.35	99.92	95.54	0	0.328857	0.617263	6.52634	0.0118507	83.156	81.246	83.901	109.504	100.003	95.627
Pyroxd2	1.71	0.98	1.82	0.44	0	0.27	0	-1.42515	0.61955	0.244628	0.0120759	1.712	0.982	1.822	0.441	0	0.27
Zmynd10	1.9	0.53	1	0	0	0.09	0	-1.51395	0.61955	-0.143373	0.0120799	1.902	0.531	1.001	0	0	0.09
Ust	17.33	19.26	15.18	10.39	2.82	13.74	0	-1.09164	0.621046	3.57499	0.0124257	17.35	19.292	15.198	10.405	2.822	13.752
Gopc	64.1	71.17	81.17	92.22	84.91	91.56	0	0.350363	0.621046	6.33575	0.0123706	64.174	71.289	81.268	92.35	84.981	91.643
Rhoj	47.81	37.45	43.17	51.39	56.44	62.36	0	0.440327	0.621046	5.63367	0.0123982	47.865	37.513	43.222	51.462	56.487	62.416
Slmo1	5.43	5.59	3.54	2.04	1.54	2.17	0	-1.09499	0.621046	1.83157	0.0122069	5.436	5.599	3.544	2.043	1.541	2.172
Cacnb2	50.29	61.14	51.45	44.56	32.32	38.59	0	-0.459935	0.621046	5.52344	0.0122139	50.348	61.242	51.512	44.623	32.347	38.625
Gm826	2.86	4.44	4.18	1.42	2.31	0.27	0	-1.38128	0.621046	1.39074	0.0123828	2.863	4.447	4.185	1.422	2.312	0.27
Cdkn2b	14.57	15.71	23	6.04	3.08	18.35	0	-1.18753	0.621046	3.54718	0.0122903	14.587	15.736	23.028	6.048	3.083	18.367
Tbc1d25	17.14	19.17	13.63	25.65	37.84	21.06	0	0.742053	0.621046	4.44492	0.0123642	17.16	19.202	13.646	25.686	37.871	21.079
Foxl1	16.48	18.81	20.63	8.96	6.93	16.27	0	-0.811086	0.622119	3.8286	0.0124868	16.499	18.842	20.655	8.973	6.936	16.285
Fras1	82.39	106.4	120.25	75.18	73.37	78.36	0	-0.392316	0.627113	6.46491	0.0126374	82.485	106.578	120.395	75.286	73.431	78.431
Tnnt1	56.01	48.36	61.44	44.38	41.04	28.74	0	-0.518154	0.627113	5.52141	0.0126669	56.075	48.441	61.514	44.442	41.074	28.766
Ccdc80	21.53	22.45	34.09	65.24	31.68	35.34	0	0.742623	0.629261	5.05245	0.0127905	21.555	22.488	34.131	65.332	31.706	35.372
St3gal3	40.77	55.91	48.26	31.69	26.29	40.58	0	-0.521698	0.629261	5.31923	0.01279	40.817	56.004	48.318	31.735	26.312	40.617
Akr1cl	0.48	0	0	0.89	1.41	1.27	0	1.45429	0.638355	0.0355995	0.0130974	0.481	0	0	0.891	1.411	1.271
AW555464	84.39	103.38	98.89	68.26	76.19	73.75	0	-0.354145	0.638355	6.38841	0.0130364	84.487	103.553	99.009	68.356	76.253	73.817
Sh3gl1	161.25	142.34	156.16	172.91	185.6	188.9	0	0.286922	0.638355	7.39016	0.0130809	161.436	142.578	156.348	173.153	185.754	189.071
Sfrp5	4.38	6.39	4.18	1.86	0.77	3.34	0	-1.21587	0.640062	1.80549	0.0131732	4.385	6.401	4.185	1.863	0.771	3.343
Smoc2	25.62	25.56	48.08	14.73	8.59	29.1	0	-0.960287	0.641838	4.50402	0.0132506	25.65	25.603	48.138	14.751	8.597	29.126
A730020M07Rik	1.52	1.77	1.64	0.53	0	0.54	0	-1.35898	0.646364	0.400704	0.0134062	1.522	1.773	1.642	0.531	0	0.54
Antxr2	87.25	91.58	101.07	136.16	95.94	121.2	0	0.358945	0.646364	6.71167	0.0134495	87.351	91.733	101.192	136.351	96.02	121.31
Ppp1r14a	17.33	17.04	14	22.1	29.63	22.87	0	0.635589	0.646364	4.35252	0.0134676	17.35	17.069	14.017	22.131	29.655	22.891
Prkch	25.05	26.09	15.82	30.8	33.61	33.08	0	0.600285	0.651475	4.76279	0.0136156	25.079	26.134	15.839	30.843	33.638	33.11
Tph1	2.86	2.13	6.36	0.71	0.26	2.26	0	-1.48584	0.652465	1.21264	0.0136779	2.863	2.134	6.368	0.711	0.26	2.262
Epha4	114.87	139.59	103.44	93.55	83.88	93.55	0	-0.354059	0.653379	6.69997	0.0140491	115.002	139.824	103.565	93.681	83.95	93.635
March10	1.24	1.06	0.45	3.28	2.57	2.17	0	1.23176	0.653379	1.05507	0.0140602	1.241	1.062	0.451	3.285	2.572	2.172
Kcnk13	0.1	0.09	0.09	0.62	0.9	2.08	0	1.46228	0.653379	-0.0387932	0.0141967	0.1	0.09	0.09	0.621	0.901	2.082
Zfp457	1.9	0.53	1.73	0.36	0	0	0	-1.52431	0.653379	0.0425779	0.0138104	1.902	0.531	1.732	0.361	0	0
Afap1l1	67.15	59.54	64.9	86.63	72.6	79.81	0	0.351475	0.653379	6.16564	0.0141196	67.227	59.64	64.978	86.752	72.66	79.882
Stx3	126.01	140.92	104.71	84.15	79.52	111.62	0	-0.398878	0.653379	6.73151	0.0137683	126.155	141.156	104.836	84.268	79.586	111.721
Nppa	49.53	108	51.72	85.92	20.27	1.99	0	-1.97216	0.653379	5.0415	0.0139484	49.587	108.181	51.782	86.041	20.287	1.992
Arap2	2.95	9.05	6.73	2.84	1.92	1.63	0	-1.23105	0.653379	2.00202	0.0141916	2.953	9.065	6.738	2.844	1.922	1.631
Bmp10	0.76	1.06	0.91	0.09	0	0	0	-1.37567	0.653379	-0.213369	0.0141695	0.761	1.062	0.911	0.09	0	0
Abcc8	18.76	21.92	20.54	8.61	10	17.99	0	-0.749074	0.653379	3.99135	0.0139097	18.782	21.957	20.565	8.622	10.008	18.006
Stra6	50	59.81	62.17	82.73	71.96	66.34	0	0.393217	0.653379	6.02889	0.0140826	50.058	59.91	62.245	82.846	72.02	66.4
Igdcc3	285.17	310.23	307.04	355.75	320.53	362.17	0	0.236658	0.653379	8.33642	0.0140955	285.499	310.75	307.41	356.25	320.796	362.498
Txnip	103.82	98.06	90.26	121.87	129.03	109.18	0	0.33353	0.65419	6.76192	0.014256	103.94	98.224	90.369	122.041	129.137	109.279
Lrrn1	5.52	4.17	9.27	3.28	0.26	3.52	0	-1.47801	0.658005	1.94026	0.014381	5.526	4.177	9.281	3.285	0.26	3.523
Fndc5	11.62	19.08	13.91	18.64	38.09	23.23	0	0.811872	0.662754	4.30788	0.014527	11.633	19.112	13.927	18.666	38.122	23.251
Jakmip1	5.43	4.08	5.45	2.22	0.77	3.25	0	-1.1713	0.666004	1.84032	0.0146407	5.436	4.087	5.457	2.223	0.771	3.253
Txlnb	12.95	15.35	13.45	9.94	8.72	4.25	0	-0.869857	0.667167	3.39754	0.0151339	12.965	15.376	13.466	9.954	8.727	4.254
Rab3ip	111.72	102.76	91.89	90.36	61.05	78.45	0	-0.387136	0.667167	6.46541	0.0149995	111.849	102.932	92.001	90.487	61.101	78.521
Adra1b	0.76	1.24	1.82	0.36	0	0.09	0	-1.40759	0.667167	0.0630279	0.0151284	0.761	1.242	1.822	0.361	0	0.09
Lgals9	2.48	0.71	1	0.18	0	0.18	0	-1.47881	0.667167	0.0554719	0.015057	2.483	0.711	1.001	0.18	0	0.18
Samd4	64.96	71.26	55.35	42.87	56.44	33.98	0	-0.51171	0.667167	5.73153	0.0150734	65.035	71.379	55.417	42.93	56.487	34.011
Wtap	147.16	86.08	90.89	140.69	138.65	139.01	0	0.446699	0.667167	6.92544	0.0149237	147.33	86.224	91	140.888	138.765	139.136
Kbtbd10	2.95	7.54	3.73	4.62	0	0.63	0	-1.73703	0.667167	1.40288	0.0150001	2.953	7.553	3.734	4.626	0	0.631
Slc7a1	57.24	55.46	59.17	48.37	35.02	42.84	0	-0.414701	0.667167	5.62769	0.0148519	57.306	55.553	59.241	48.438	35.049	42.879
Elmo3	9.91	12.6	11	20.95	22.06	13.74	0	0.741932	0.667167	3.89596	0.0147817	9.921	12.621	11.013	20.979	22.078	13.752
Bmp5	17.05	17.66	11.91	10.21	8.47	7.14	0	-0.774281	0.667167	3.5799	0.014891	17.07	17.69	11.924	10.224	8.477	7.146
Rragb	43.24	39.67	45.72	23.88	28.47	36.88	0	-0.504548	0.667167	5.168	0.0151096	43.29	39.736	45.775	23.914	28.494	36.913
Kctd10	88.58	90.69	79.35	115.12	101.71	99.6	0	0.324451	0.668001	6.58189	0.0151954	88.682	90.842	79.446	115.282	101.794	99.69
Hgfac	1.05	2.13	1.82	0.71	0.13	0.18	0	-1.36082	0.669912	0.383972	0.0152815	1.051	2.134	1.822	0.711	0.13	0.18
Otx2	10.19	9.32	1.91	10.92	18.21	13.38	0	1.21843	0.671526	3.25457	0.0153612	10.202	9.336	1.912	10.935	18.225	13.392
Macc1	13.81	20.23	19	10.47	9.75	10.85	0	-0.692527	0.673945	3.80433	0.0155453	13.826	20.264	19.023	10.485	9.758	10.86
Sord	22.38	22.1	23.09	19.17	13.21	9.31	0	-0.701412	0.673945	4.15901	0.0154925	22.406	22.137	23.118	19.197	13.221	9.318
Scube2	1.62	1.69	1.91	0.71	0.13	0.45	0	-1.27862	0.673945	0.504799	0.0155203	1.622	1.693	1.912	0.711	0.13	0.45
Enpp1	3.43	5.06	4.18	1.33	0.9	2.89	0	-1.14666	0.677765	1.63417	0.0156766	3.434	5.068	4.185	1.332	0.901	2.893
Erbb4	4.1	3.11	4.91	3.28	0.77	0.72	0	-1.27572	0.678433	1.50828	0.0157353	4.105	3.115	4.916	3.285	0.771	0.721
Pappa2	7.71	9.14	9.63	3.37	5.77	4.43	0	-0.883603	0.678554	2.75995	0.0158898	7.719	9.155	9.642	3.375	5.775	4.434
Dnajb9	43.34	44.1	43.27	55.74	64.26	51.52	0	0.414335	0.678554	5.65448	0.0158376	43.39	44.174	43.322	55.818	64.313	51.567
Myh7	217.16	143.93	149.7	275.78	362.6	164.41	0	0.635018	0.678554	7.6935	0.0158554	217.41	144.171	149.881	276.168	362.901	164.559
Nkain1	110.96	107.82	114.35	82.64	80.93	98.88	0	-0.311661	0.678554	6.62889	0.015911	111.088	108.001	114.488	82.756	80.997	98.97
Mllt3	109.72	140.21	169.79	116.99	87.6	102.95	0	-0.398502	0.680082	6.89554	0.0159902	109.846	140.445	169.995	117.154	87.673	103.043
E130309D14Rik	3.71	2.93	3.27	3.11	0.38	0.36	0	-1.40004	0.680499	1.20449	0.0162334	3.714	2.935	3.274	3.114	0.38	0.36
Etv4	65.34	80.31	56.45	45.98	51.43	47.27	0	-0.430851	0.680499	5.83906	0.0162832	65.415	80.445	56.518	46.045	51.473	47.313
Foxj1	3.33	2.75	9.63	2.4	0.13	1.9	0	-1.57276	0.680499	1.5202	0.0161584	3.334	2.755	9.642	2.403	0.13	1.902
Akr1c13	0.95	0.53	0.91	3.99	1.28	3.07	0	1.29458	0.680499	0.986541	0.0163302	0.951	0.531	0.911	3.996	1.281	3.073
1700011H14Rik	6.95	1.51	8.45	1.15	0	2.8	0	-1.82725	0.680499	1.42027	0.0161481	6.958	1.513	8.46	1.152	0	2.803
Steap4	4	6.83	4	10.12	8.47	8.41	0	0.873649	0.680499	2.82554	0.0163469	4.005	6.841	4.005	10.134	8.477	8.418
Msx1	3.33	1.33	3.91	7.1	8.08	4.25	0	1.13885	0.680499	2.20587	0.0160706	3.334	1.332	3.915	7.11	8.087	4.254
6230427J02Rik	48.67	35.14	46.9	54.5	50.66	71.58	0	0.467525	0.680499	5.66369	0.0161845	48.726	35.199	46.957	54.577	50.702	71.645
Slain1	33.81	21.39	24.18	12.34	15.14	20.25	0	-0.679965	0.686273	4.36886	0.0165293	33.849	21.426	24.209	12.357	15.153	20.268
Lasp1	133.25	134.17	125.16	144.86	152.51	169.29	0	0.281575	0.687885	7.1615	0.0168311	133.404	134.395	125.311	145.064	152.637	169.443
Mef2c	234.31	254.15	224.15	326.2	378.51	233.82	0	0.403083	0.687885	8.07997	0.0167735	234.58	254.576	224.42	326.659	378.824	234.032
Ppwd1	37.81	33.63	45.72	47.58	48.1	60.29	0	0.446757	0.687885	5.50157	0.0167357	37.854	33.686	45.775	47.647	48.14	60.345
Sqle	164.49	155.12	148.43	182.85	229.59	170.82	0	0.339529	0.687885	7.44367	0.0168033	164.68	155.38	148.609	183.107	229.781	170.975
1190007F08Rik	48.48	37	37.72	34.08	27.45	20.34	0	-0.565983	0.687885	5.06791	0.0166121	48.536	37.062	37.765	34.128	27.473	20.358
Pepd	97.06	88.92	101.62	112.73	110.05	121.84	0	0.295911	0.687885	6.72027	0.0168176	97.172	89.069	101.743	112.888	110.141	121.95
Dll4	32.76	41	24.09	49.17	45.79	40.58	0	0.527242	0.688193	5.26473	0.0168825	32.798	41.069	24.119	49.239	45.828	40.617
Cmya5	5.24	4.17	1.45	0.98	1.15	0.72	0	-1.34156	0.688699	1.21554	0.0170614	5.246	4.177	1.452	0.981	1.151	0.721
Gpr3	0.1	0.89	0.64	1.69	2.57	1.54	0	1.31386	0.688699	0.619205	0.017064	0.1	0.891	0.641	1.692	2.572	1.541
Zkscan2	4.76	5.15	7	8.08	12.83	10.3	0	0.853686	0.688699	3.01351	0.0170544	4.765	5.159	7.008	8.091	12.841	10.309
Aplp2	280.88	287.78	276.96	340.66	324.51	308.3	0	0.236661	0.688699	8.24389	0.0170705	281.204	288.262	277.294	341.139	324.78	308.579
Agap1	86.1	101.87	98.17	77.22	64.9	79.81	0	-0.330024	0.691175	6.39796	0.0171941	86.199	102.041	98.288	77.329	64.954	79.882
Kcnip1	2.29	0.44	3.09	5.41	5.64	3.16	0	1.30451	0.691175	1.71643	0.0174772	2.293	0.441	3.094	5.418	5.645	3.163
Abr	91.44	107.91	102.17	79.62	73.5	83.33	0	-0.311753	0.691175	6.48302	0.0176163	91.545	108.091	102.293	79.732	73.561	83.405
Kcns3	1.81	2.57	2.73	1.95	0	0.36	0	-1.44061	0.691175	0.767199	0.0173389	1.812	2.574	2.733	1.953	0	0.36
Masp2	0	0.35	0.27	0.44	2.69	2.17	0	1.56725	0.691175	0.233322	0.0172606	0	0.351	0.27	0.441	2.692	2.172
Gm4636	42.86	34.61	48.63	30.18	26.55	30.19	0	-0.482079	0.691175	5.13958	0.017441	42.909	34.668	48.689	30.222	26.572	30.217
Pop4	152.78	137.72	152.07	124.53	118	111.98	0	-0.28379	0.691175	7.05049	0.0175585	152.956	137.951	152.253	124.705	118.098	112.081
Mtap6	3.05	4.35	6.73	1.51	0.13	3.71	0	-1.47042	0.691175	1.5641	0.0175887	3.054	4.357	6.738	1.512	0.13	3.713
Esam	39.05	48.1	35.72	59.47	45.28	57.85	0	0.438996	0.691175	5.5645	0.0176081	39.095	48.181	35.763	59.554	45.318	57.902
Ctnnb1	447.66	421.42	407.66	473.01	522.04	475.15	0	0.237494	0.691175	8.83707	0.0174448	448.176	422.126	408.152	473.675	522.474	475.58
1700045I19Rik	18.1	27.6	18.36	29.2	33.35	29.28	0	0.56677	0.691175	4.69118	0.0174719	18.121	27.646	18.382	29.241	33.378	29.307
St18	0.67	1.95	1.55	0.44	0.13	0	0	-1.40354	0.691865	0.134901	0.0176982	0.671	1.953	1.552	0.441	0.13	0
Nudt17	10.57	7.72	6.64	13.76	14.37	12.74	0	0.739062	0.691865	3.46817	0.0177221	10.582	7.733	6.648	13.779	14.382	12.752
2610305D13Rik	17.81	13.31	11.54	18.02	19.62	39.77	0	0.809066	0.69554	4.24258	0.0178605	17.831	13.332	11.554	18.045	19.636	39.806
Rin2	28.76	25.2	36.72	19.62	19.88	19.79	0	-0.549776	0.699249	4.63421	0.0180003	28.793	25.242	36.764	19.648	19.897	19.808
Slc25a37	138.58	90.51	103.17	94.26	80.17	55.04	0	-0.509042	0.700008	6.50492	0.0180644	138.74	90.662	103.294	94.392	80.237	55.09
Col1a1	23.72	46.06	31.27	66.93	48.23	37.96	0	0.638779	0.700882	5.34774	0.0182186	23.747	46.137	31.308	67.024	48.27	37.994
Hoxd3	1.71	1.69	3	6.04	2.95	6.06	0	1.08183	0.700882	1.88371	0.0182082	1.712	1.693	3.004	6.048	2.952	6.065
Alg2	168.4	165.32	160.07	207.08	182.26	187.64	0	0.257636	0.700882	7.47965	0.018221	168.594	165.597	160.263	207.371	182.411	187.81
Bcat1	321.84	254.95	271.59	326.82	378.51	314.35	0	0.301606	0.70278	8.27446	0.0183151	322.211	255.377	271.917	327.279	378.824	314.635
Myl1	60.01	67.26	48.9	56.01	38.61	10.03	0	-1.01465	0.703258	5.35743	0.0185466	60.079	67.373	48.959	56.089	38.642	10.039
Fam163a	2.86	3.46	2	5.06	4.62	7.86	0	0.985025	0.703258	2.16016	0.018686	2.863	3.466	2.002	5.067	4.624	7.867
Icam2	33.81	35.58	35.18	58.49	35.02	53.96	0	0.497084	0.703258	5.37352	0.0184918	33.849	35.64	35.222	58.572	35.049	54.009
Tmem44	38.29	42.15	41.54	29.2	20.78	35.25	0	-0.500357	0.703258	5.0933	0.0185898	38.334	42.221	41.59	29.241	20.797	35.282
4930455C21Rik	100.39	76.32	98.62	28.58	58.36	92.64	0	-0.720958	0.703258	6.14066	0.0185741	100.506	76.448	98.739	28.62	58.408	92.724
Kcng2	21.43	12.96	15.72	13.05	7.31	7.59	0	-0.789037	0.703258	3.66286	0.0186573	21.455	12.982	15.739	13.068	7.316	7.597
Rhof	3.33	6.21	4	8.7	7.18	8.77	0	0.869964	0.703258	2.7032	0.0186719	3.334	6.22	4.005	8.712	7.186	8.778
Atp4a	1.43	2.48	2.45	0.8	0	0.99	0	-1.33624	0.703258	0.674798	0.0185899	1.432	2.484	2.453	0.801	0	0.991
Sox8	3.24	1.51	3.09	7.46	4.75	4.61	0	1.03117	0.705211	2.08383	0.0187829	3.244	1.513	3.094	7.47	4.754	4.614
Foxp4	201.45	225.66	236.96	151.16	178.67	199.39	0	-0.297936	0.706421	7.62565	0.0188601	201.682	226.038	237.246	151.372	178.818	199.571
Pyy	67.43	80.13	56.81	77.75	108.64	83.97	0	0.432452	0.7091	6.28845	0.0189768	67.508	80.264	56.879	77.859	108.73	84.046
Pygm	39.53	32.12	21.36	27.34	13.6	12.92	0	-0.772441	0.714637	4.52905	0.0192043	39.576	32.174	21.386	27.378	13.611	12.932
Add2	10.76	9.14	14.18	9.05	4.62	4.43	0	-0.872323	0.714637	3.09359	0.019216	10.772	9.155	14.197	9.063	4.624	4.434
Acsl3	149.54	161.86	139.43	173.71	188.29	171.37	0	0.277679	0.716089	7.35694	0.0195303	149.712	162.131	139.598	173.954	188.446	171.525
Alx1	8.1	9.5	14	25.65	10.77	22.23	0	0.850943	0.716089	3.83404	0.0202307	8.109	9.516	14.017	25.686	10.779	22.25
Psmd3	217.35	222.11	223.87	247.64	255.89	256.87	0	0.231356	0.716089	7.89176	0.0203502	217.6	222.482	224.14	247.988	256.103	257.103
Rac3	51.05	44.37	48.45	30.71	37.84	35.97	0	-0.424988	0.716089	5.36875	0.0197882	51.109	44.444	48.508	30.753	37.871	36.003
Numb	35.34	41.26	28.81	52.19	49.89	40.67	0	0.472919	0.716089	5.36154	0.0200212	35.381	41.329	28.845	52.263	49.931	40.707
Dlk1	131.25	158.31	174.24	165.98	199.96	196.22	0	0.315202	0.716089	7.40977	0.0198093	131.401	158.575	174.45	166.213	200.126	196.398
Fbxl21	0.48	1.15	1.09	2.4	2.31	2.53	0	1.12195	0.716089	0.999771	0.0203309	0.481	1.152	1.091	2.403	2.312	2.532
Shisa2	242.97	270.92	284.32	314.66	295.39	304.32	0	0.233128	0.716089	8.15615	0.0202104	243.25	271.374	284.663	315.102	295.635	304.596
Robo1	62.86	81.02	92.35	57.52	50.41	64.9	0	-0.401502	0.716089	6.07355	0.0199258	62.932	81.156	92.461	57.601	50.452	64.959
Fahd1	40.48	34.7	49.9	33.11	27.06	25.76	0	-0.492105	0.716089	5.12169	0.0201556	40.527	34.758	49.96	33.157	27.082	25.783
Gtf3c4	85.82	86.17	87.62	67.28	55.03	78.63	0	-0.34381	0.716089	6.25416	0.0202936	85.919	86.314	87.726	67.375	55.076	78.701
Gad1	1.33	1.95	2.27	3.64	5.64	3.52	0	1.04386	0.716089	1.71999	0.0195933	1.332	1.953	2.273	3.645	5.645	3.523
Abtb2	27.53	36.56	32.18	41.63	49.13	39.41	0	0.463565	0.716089	5.23499	0.0200058	27.562	36.621	32.219	41.689	49.171	39.446
Myt1	1.43	0.98	1.64	0.18	0.13	0.45	0	-1.26626	0.716089	0.220862	0.0199813	1.432	0.982	1.642	0.18	0.13	0.45
Sox2	70.48	71.97	91.89	44.91	53.74	71.95	0	-0.43584	0.716089	6.0523	0.0202105	70.561	72.091	92.001	44.973	53.785	72.015
Atp13a2	53.91	72.41	70.26	89.2	65.29	109.82	0	0.442864	0.716089	6.2369	0.0196935	53.972	72.531	70.345	89.325	65.344	109.919
Nppb	13.33	46.85	19.72	23.26	6.93	3.34	0	-1.39696	0.716089	3.85133	0.0199871	13.345	46.928	19.744	23.293	6.936	3.343
Fgl2	45.34	21.92	52.45	19.53	18.73	26.03	0	-0.766808	0.716089	4.84351	0.0198931	45.392	21.957	52.513	19.557	18.746	26.054
Abcb9	2.48	2.84	2.91	0.98	0.77	1.27	0	-1.08049	0.716089	1.13824	0.0195915	2.483	2.845	2.914	0.981	0.771	1.271
Fam115a	96.39	99.74	81.26	123.73	98.51	116.32	0	0.322213	0.716089	6.67729	0.0200639	96.501	99.907	81.358	123.904	98.592	116.425
6430573F11Rik	35.05	26.71	30.81	44.2	44.76	36.51	0	0.468813	0.716089	5.18149	0.0200096	35.09	26.755	30.847	44.262	44.797	36.543
Ifi30	27.72	25.11	34.27	18.28	17.96	21.6	0	-0.535787	0.716089	4.58847	0.0198764	27.752	25.152	34.311	18.306	17.975	21.62
Trak1	25.05	24.58	26.09	18.91	17.44	13.92	0	-0.554449	0.716089	4.39345	0.0197238	25.079	24.621	26.121	18.937	17.454	13.933
Ap1s2	136.87	138.25	112.44	153.11	186.37	142.99	0	0.34579	0.716089	7.17031	0.0198778	137.028	138.482	112.576	153.325	186.525	143.12
Tmem8	4.67	12.51	6.18	14.65	11.29	13.2	0	0.850677	0.718401	3.34646	0.0205074	4.675	12.531	6.187	14.671	11.299	13.212
Stx17	33.34	36.21	32.09	46.24	38.09	49.44	0	0.422513	0.718401	5.29572	0.020506	33.378	36.271	32.129	46.305	38.122	49.485
Slc16a1	335.74	346.97	267.23	369.87	373.51	368.04	0	0.270882	0.719823	8.41908	0.0205939	336.127	347.551	267.552	370.39	373.82	368.373
Lhx2	2.29	1.33	0.73	2.31	5	3.89	0	1.17824	0.720004	1.45755	0.0208003	2.293	1.332	0.731	2.313	5.004	3.894
Tdo2	11.72	12.42	17.09	9.41	1.54	10.39	0	-1.17001	0.720004	3.20535	0.020787	11.734	12.441	17.111	9.423	1.541	10.399
Clspn	109.15	114.56	106.62	88.85	84.27	91.74	0	-0.281733	0.720004	6.63177	0.0207343	109.276	114.752	106.749	88.975	84.34	91.823
Klf3	60.58	88.21	63.54	96.57	81.45	88.03	0	0.375917	0.720004	6.30677	0.020731	60.65	88.358	63.617	96.706	81.518	88.11
B430010I23Rik	1.62	1.33	2.09	0.09	0	1.27	0	-1.38198	0.720004	0.400289	0.0208284	1.622	1.332	2.093	0.09	0	1.271
Trim25	35.05	39.75	22	27.25	15.65	14.73	0	-0.707327	0.720354	4.62027	0.0210823	35.09	39.817	22.027	27.288	15.663	14.743
Tcap	30.19	27.86	22	13.76	25.65	9.85	0	-0.755143	0.720354	4.36365	0.0212598	30.225	27.907	22.027	13.779	25.671	9.859
AI480653	89.06	91.93	100.26	109.35	105.82	118.94	0	0.282541	0.720354	6.682	0.0210773	89.163	92.084	100.381	109.504	105.908	119.048
Hs3st6	5.43	14.02	5.18	11.01	15.9	15.18	0	0.898159	0.720354	3.41259	0.0212576	5.436	14.043	5.186	11.025	15.913	15.194
Pde9a	27.72	46.32	40.27	24.41	18.73	30.46	0	-0.582254	0.720354	4.93062	0.0210168	27.752	46.398	40.319	24.444	18.746	30.488
H2-K1	45.05	21.74	22	50.06	34.37	43.66	0	0.632845	0.720354	5.12253	0.0210348	45.102	21.776	22.027	50.13	34.399	43.7
Zfp36l2	58.58	53.07	55.17	37.01	38.35	48.72	0	-0.395355	0.720354	5.59456	0.0211879	58.647	53.159	55.237	37.062	38.382	48.764
Scn3a	12.1	2.66	5.27	11.72	16.93	9.13	0	1.08452	0.720354	3.14273	0.0212976	12.114	2.664	5.276	11.736	16.944	9.138
Fgg	3.43	1.86	2.27	0.89	1.41	0.09	0	-1.31512	0.720354	0.890164	0.0209442	3.434	1.863	2.273	0.891	1.411	0.09
Nhs	6.38	7.37	5.82	3.37	4.23	1.99	0	-0.938217	0.720354	2.32323	0.0211507	6.387	7.382	5.827	3.375	4.234	1.992
Ctns	26.76	25.2	32.81	40.74	34.5	37.96	0	0.452211	0.721132	5.04686	0.0213823	26.791	25.242	32.85	40.797	34.529	37.994
5031439G07Rik	83.53	78.45	79.9	61.6	54.38	71.76	0	-0.334004	0.721132	6.1575	0.0214584	83.626	78.581	79.996	61.687	54.425	71.825
Hsdl2	55.05	54.04	50.99	74.74	73.5	57.57	0	0.383716	0.721132	5.92735	0.0214169	55.113	54.131	51.051	74.845	73.561	57.622
Fcer1g	1.33	0.71	0.09	2.22	1.28	3.52	0	1.34165	0.724119	0.779776	0.0216396	1.332	0.711	0.09	2.223	1.281	3.523
Unc45b	159.16	141.18	131.25	208.94	251.91	137.93	0	0.464443	0.724119	7.38673	0.0216181	159.343	141.416	131.408	209.234	252.119	138.055
Zrsr1	12.1	25.2	31.45	12.6	8.34	13.38	0	-0.860078	0.728149	3.9996	0.0218064	12.114	25.242	31.488	12.618	8.347	13.392
Sgk3	62.01	50.58	42.54	83.7	58.23	63.45	0	0.439492	0.729806	5.89155	0.0219657	62.081	50.665	42.591	83.818	58.278	63.507
Ccdc116	1.71	1.95	1.64	0.44	0.26	0.81	0	-1.17223	0.729806	0.574858	0.02201	1.712	1.953	1.642	0.441	0.26	0.811
Rasgrp3	116.2	116.96	105.35	157.28	123.01	128.25	0	0.299425	0.729806	6.95626	0.0219528	116.334	117.156	105.477	157.501	123.112	128.366
Anxa3	73.24	77.65	89.26	89.91	102.74	99.33	0	0.316431	0.729806	6.47009	0.022042	73.324	77.78	89.368	90.036	102.825	99.42
Kcnq5	8.19	13.4	10.36	5.59	4.87	6.69	0	-0.790709	0.732143	3.04084	0.0221593	8.199	13.422	10.372	5.598	4.874	6.696
Gm11837	3.71	3.82	6.36	2.13	2.05	1.72	0	-0.989319	0.737468	1.81159	0.0223722	3.714	3.826	6.368	2.133	2.052	1.722
1600029D21Rik	9.81	14.82	8.09	13.49	16.67	25.04	0	0.762982	0.737468	3.83319	0.0224144	9.821	14.845	8.1	13.509	16.684	25.063
Gga1	46	60.16	61.26	43.32	31.68	45.64	0	-0.435653	0.737475	5.56839	0.0224616	46.053	60.261	61.334	43.381	31.706	45.681
Plk5	1.62	0.44	2.09	0.36	0	0.09	0	-1.41324	0.737511	0.0665468	0.0228203	1.622	0.441	2.093	0.361	0	0.09
Gm5176	1.14	1.33	0.91	4.08	2.18	2.53	0	1.08257	0.737511	1.21808	0.0225413	1.141	1.332	0.911	4.086	2.182	2.532
P4ha2	54.1	54.22	48.45	80.59	63.36	58.21	0	0.38752	0.737511	5.89704	0.0227634	54.162	54.311	48.508	80.703	63.413	58.263
Dbn1	158.78	187.5	165.25	197.58	179.7	225.05	0	0.268572	0.737511	7.53232	0.0226985	158.963	187.814	165.449	197.858	179.849	225.254
Mtss1	88.29	99.74	100.62	70.12	89.27	60.29	0	-0.377662	0.737511	6.39097	0.0228512	88.392	99.907	100.741	70.219	89.344	60.345
Tekt4	1.71	1.86	1.45	0.62	0.38	0.36	0	-1.15924	0.737511	0.519688	0.0227134	1.712	1.863	1.452	0.621	0.38	0.36
Dpp4	3.24	4.44	0.82	0.53	0.64	0.54	0	-1.40322	0.737511	0.817781	0.0227756	3.244	4.447	0.821	0.531	0.641	0.54
Hsd3b6	5.62	2.4	7.82	1.78	1.15	2.62	0	-1.17935	0.737511	1.79493	0.0228349	5.626	2.404	7.829	1.783	1.151	2.622
Actn4	315.84	315.55	317.04	363.21	356.57	351.68	0	0.210519	0.737511	8.39622	0.0229327	316.204	316.079	317.422	363.721	356.866	351.999
Ccne1	145.35	112.08	136.34	115.39	79.14	107.1	0	-0.354416	0.737511	6.83857	0.0229286	145.517	112.268	136.504	115.552	79.206	107.197
Il2rg	21.81	21.92	25.63	36.66	32.84	27.21	0	0.497313	0.738862	4.79192	0.0230218	21.835	21.957	25.661	36.712	32.867	27.235
Ikbip	60.48	72.94	59.63	81.04	79.52	75.74	0	0.329534	0.739823	6.16222	0.0235467	60.55	73.062	59.702	81.154	79.586	75.809
Igtp	22.38	13.84	13.36	19.35	31.04	26.48	0	0.664377	0.739823	4.36753	0.0232204	22.406	13.863	13.376	19.377	31.066	26.504
Hs3st3a1	16.48	22.1	14.27	10.56	3.98	15.27	0	-0.905361	0.739823	3.68147	0.0235921	16.499	22.137	14.287	10.575	3.983	15.284
Flrt2	58.77	71.61	80.44	59.38	47.84	50.16	0	-0.377959	0.739823	5.92873	0.02359	58.838	71.73	80.537	59.463	47.88	50.205
1810041L15Rik	7.14	14.46	14.54	5.5	6.28	6.33	0	-0.84492	0.739823	3.14597	0.0236901	7.148	14.484	14.558	5.508	6.285	6.336
Kif21a	70.86	69.93	75.17	59.56	53.49	55.5	0	-0.320251	0.739823	6.00291	0.0236983	70.942	70.047	75.261	59.644	53.534	55.55
Srl	66.86	57.86	43.17	50.77	31.68	31.54	0	-0.527654	0.739823	5.51493	0.0235873	66.937	57.957	43.222	50.841	31.706	31.569
Pcdhb7	0.76	1.15	2.36	0	0	0.72	0	-1.3918	0.739823	0.144854	0.0235354	0.761	1.152	2.363	0	0	0.721
Afap1l2	4.57	9.5	4.54	10.12	10.52	10.67	0	0.819306	0.739823	3.06	0.0236003	4.575	9.516	4.545	10.134	10.529	10.68
Egfl7	136.58	141.72	133.25	152.31	179.7	156.54	0	0.277214	0.739823	7.2281	0.0236663	136.737	141.957	133.411	152.524	179.849	156.682
D430041D05Rik	5.71	4.97	3.73	1.95	1.92	2.62	0	-0.948513	0.739823	1.89774	0.023388	5.717	4.978	3.734	1.953	1.922	2.622
Phactr3	8.19	7.19	4.36	1.78	2.31	4.97	0	-1.03118	0.739823	2.24746	0.0237379	8.199	7.202	4.365	1.783	2.312	4.975
Slc44a1	16.95	23.16	24.27	39.94	25.91	27.84	0	0.557484	0.739823	4.70265	0.0237588	16.97	23.199	24.299	39.996	25.932	27.865
Elovl1	81.63	80.66	90.62	102.96	94.92	102.59	0	0.283448	0.739823	6.52991	0.0234469	81.724	80.795	90.729	103.105	94.999	102.683
Trim63	31.62	28.66	30.9	27.43	18.73	15.46	0	-0.557802	0.739823	4.65329	0.0231138	31.656	28.708	30.937	27.469	18.746	15.474
Galk1	136.96	136.84	138.43	146.46	169.57	169.2	0	0.265666	0.740254	7.22486	0.0238832	137.118	137.069	138.597	146.666	169.711	169.353
Fut11	55.43	59.63	42.45	77.4	57.33	67.88	0	0.402647	0.740254	5.89721	0.023944	55.494	59.73	42.501	77.509	57.378	67.941
Sh2d3c	30.1	29.28	33.72	32.58	49.38	48.99	0	0.494976	0.740254	5.20936	0.0240557	30.135	29.329	33.761	32.626	49.421	49.034
Phf17	30.29	26.98	33.72	26.36	17.19	18.26	0	-0.529748	0.740254	4.65894	0.0240042	30.325	27.025	33.761	26.397	17.204	18.277
Cyp51	163.06	177.48	161.43	223.14	231.39	166.49	0	0.325961	0.740254	7.53746	0.0240308	163.248	177.777	161.625	223.454	231.582	166.641
Gpr85	9.24	8.34	10.63	4.44	5.64	5.51	0	-0.764501	0.740254	2.90413	0.0239573	9.251	8.354	10.643	4.446	5.645	5.515
Tmem232	0.48	1.86	1	0.18	0	0.09	0	-1.33675	0.740961	-0.0854445	0.0241259	0.481	1.863	1.001	0.18	0	0.09
Gm239	0.95	1.42	1.82	0.62	0	0.27	0	-1.2642	0.741972	0.248008	0.0242533	0.951	1.422	1.822	0.621	0	0.27
Rpl35a	23.43	21.3	21.91	30.44	40.53	26.12	0	0.540286	0.741972	4.76131	0.024208	23.457	21.336	21.936	30.483	40.564	26.144
Mcm3ap	76.86	70.37	83.8	54.68	60.67	63.45	0	-0.331849	0.743148	6.09135	0.0243391	76.949	70.488	83.901	54.757	60.72	63.507
Wnt5b	28.67	30.79	31.45	25.12	12.06	23.59	0	-0.594096	0.749225	4.62707	0.0245859	28.703	30.842	31.488	25.155	12.07	23.611
Fn1	364.6	365.87	385.57	474.34	459.31	373.01	0	0.253845	0.751379	8.65226	0.0256716	365.02	366.483	386.035	475.007	459.692	373.348
Cacna1s	4.29	1.77	2.18	1.42	0.64	0.54	0	-1.18846	0.751379	1.01034	0.0250609	4.295	1.773	2.183	1.422	0.641	0.54
Eya4	1.43	1.86	2.55	4.88	2.95	4.79	0	0.977697	0.751379	1.73733	0.0253165	1.432	1.863	2.553	4.887	2.952	4.794
H2afv	182.87	183.42	197.51	137.14	177	136.84	0	-0.298033	0.751379	7.39323	0.0259901	183.081	183.727	197.748	137.333	177.147	136.964
Zfp879	4.48	4.44	3.09	1.51	1.15	2.53	0	-1.00604	0.751379	1.63399	0.0249934	4.485	4.447	3.094	1.512	1.151	2.532
Obscn	28.38	28.22	23.81	18.37	23.22	10.39	0	-0.654781	0.751379	4.4268	0.0262652	28.413	28.267	23.839	18.396	23.239	10.399
Aloxe3	2	2.22	1	0.62	0.13	0.54	0	-1.22607	0.751379	0.485723	0.0251341	2.002	2.224	1.001	0.621	0.13	0.54
Fkbp10	116.96	131.07	126.34	166.52	141.6	135.3	0	0.274036	0.751379	7.08882	0.0265677	117.095	131.29	126.492	166.754	141.718	135.423
Trib2	28.67	40.38	48.63	29.38	16.8	30.1	0	-0.589934	0.751379	4.96631	0.0258634	28.703	40.448	48.689	29.421	16.814	30.127
Dus4l	23.62	22.63	26.63	16.33	12.19	20.07	0	-0.555462	0.751379	4.33284	0.0258817	23.647	22.668	26.662	16.353	12.2	20.088
Stxbp6	51.15	42.68	65.44	45.71	28.86	36.42	0	-0.479943	0.751379	5.46477	0.0259245	51.209	42.751	65.519	45.774	28.884	36.453
Lrrc16a	38.38	40.82	33.9	47.49	55.15	44.56	0	0.406785	0.751379	5.44019	0.0263749	38.424	40.888	33.941	47.557	55.196	44.6
Hmgcr	158.4	185.29	172.34	211.78	201.89	187.36	0	0.25502	0.751379	7.53958	0.0248321	158.582	185.6	172.548	212.078	202.058	187.53
Gpr180	69.05	71.79	73.81	89.12	78.11	89.66	0	0.291164	0.751379	6.29972	0.0261868	69.13	71.91	73.899	89.245	78.175	89.741
Myc	56.67	59.1	54.9	39.85	40.27	49.53	0	-0.362738	0.751379	5.64421	0.0259284	56.735	59.199	54.966	39.906	40.303	49.575
Mpped1	5.33	5.41	5.27	3.02	2.31	2.62	0	-0.859751	0.751379	2.09888	0.0261082	5.336	5.419	5.276	3.024	2.312	2.622
Wnt1	0.48	0.18	0	1.78	1.15	0.72	0	1.29715	0.751379	0.103863	0.0251469	0.481	0.18	0	1.783	1.151	0.721
Kcne2	3.05	1.42	0.36	0.44	0	0	0	-1.5081	0.751379	0.0787338	0.0263315	3.054	1.422	0.36	0.441	0	0
Tagap	3.24	0.8	1.27	3.64	3.85	3.71	0	1.08311	0.751379	1.56002	0.0265353	3.244	0.801	1.272	3.645	3.853	3.713
Slc22a2	2.1	0.71	1	0.36	0	0.18	0	-1.2985	0.751379	0.0791388	0.0265521	2.102	0.711	1.001	0.361	0	0.18
Sgol1	125.06	126.19	110.71	97.99	87.35	105.12	0	-0.280979	0.751379	6.76108	0.026229	125.204	126.401	110.843	98.128	87.423	105.215
Aqp4	6.29	7.1	7.18	6.66	0.64	3.07	0	-1.20977	0.751379	2.25096	0.0251406	6.297	7.112	7.189	6.669	0.641	3.073
Add3	108.68	111.99	123.43	94.18	77.6	102.68	0	-0.295127	0.751379	6.68153	0.0254432	108.805	112.178	123.579	94.312	77.664	102.773
Pla2g4e	1.62	2.04	1	0.53	0.13	0.45	0	-1.19871	0.751379	0.38771	0.02644	1.622	2.043	1.001	0.531	0.13	0.45
Pag1	18.95	18.19	30.9	18.28	9.11	13.02	0	-0.703639	0.751379	4.1236	0.0256788	18.972	18.22	30.937	18.306	9.118	13.032
Ppm1j	9.52	9.14	9.73	15.98	12.83	14.64	0	0.620249	0.751379	3.60974	0.0264589	9.531	9.155	9.742	16.002	12.841	14.653
Gm12522	3.33	3.73	2.91	1.95	1.15	1.08	0	-1.00151	0.751379	1.41221	0.0259235	3.334	3.736	2.914	1.953	1.151	1.081
E130114P18Rik	0.29	0.89	5.73	0.18	0	0	0	-1.74658	0.751379	0.0380307	0.0264212	0.29	0.891	5.737	0.18	0	0
Dpysl5	62.86	61.32	75.17	41.9	52.33	55.95	0	-0.376233	0.751379	5.85594	0.026544	62.932	61.423	75.261	41.959	52.373	56.001
Lgi2	31.43	32.66	30.72	55.48	39.25	35.97	0	0.467588	0.751379	5.22188	0.0257689	31.466	32.715	30.757	55.558	39.283	36.003
Cox18	46.67	47.48	53.17	63.02	54.26	65.71	0	0.344008	0.751379	5.78562	0.0257503	46.724	47.56	53.234	63.109	54.305	65.77
Adck2	27.15	33.28	38.63	48.55	39.12	42.21	0	0.429165	0.751379	5.25145	0.0265717	27.181	33.336	38.677	48.618	39.152	42.248
Tcerg1l	14.86	20.23	20.91	12.25	10.26	12.56	0	-0.607278	0.751379	3.9254	0.0256026	14.877	20.264	20.935	12.267	10.269	12.571
Athl1	19.34	36.38	25.9	38.43	37.07	35.97	0	0.521327	0.751379	4.99181	0.0249977	19.362	36.441	25.931	38.484	37.101	36.003
Proz	1.33	1.24	1.18	0.27	0.51	0	0	-1.22901	0.751379	0.177836	0.0261901	1.332	1.242	1.181	0.27	0.51	0
Nr3c2	1.33	1.6	1.27	0.62	0.13	0.27	0	-1.17821	0.751379	0.316029	0.0265482	1.332	1.603	1.272	0.621	0.13	0.27
Ier2	168.78	171.09	162.79	179.92	233.7	191.43	0	0.291503	0.751379	7.52316	0.0256705	168.974	171.377	162.986	180.173	233.894	191.603
Dpep2	0.57	1.24	1.45	2.84	2.95	2.26	0	1.07578	0.751379	1.1436	0.024819	0.571	1.242	1.452	2.844	2.952	2.262
6720401G13Rik	94.29	105.33	100.07	87.78	75.16	76.01	0	-0.291876	0.751379	6.48629	0.0253599	94.399	105.506	100.191	87.903	75.222	76.079
Nup62cl	4.95	3.99	1.73	5.77	6.67	7.77	0	0.960305	0.751379	2.38645	0.0248093	4.956	3.997	1.732	5.778	6.676	7.777
Tbc1d8	17.91	15.17	17.54	13.49	8.08	10.21	0	-0.63383	0.752268	3.78067	0.026651	17.931	15.195	17.561	13.509	8.087	10.219
Calcoco1	51.43	55.11	57.17	57.78	69.39	80.89	0	0.365658	0.752323	5.9491	0.0267968	51.489	55.202	57.239	57.861	69.448	80.963
Gstm6	4.67	4.08	4.09	2.4	1.92	1.63	0	-0.918878	0.752323	1.77938	0.0267491	4.675	4.087	4.095	2.403	1.922	1.631
D5Ertd579e	62.96	74.45	66.26	51.84	40.92	61.55	0	-0.374108	0.752323	5.88739	0.026744	63.033	74.575	66.34	51.913	40.954	61.606
Trip6	102.49	115.18	115.71	121.51	126.47	145.97	0	0.272672	0.752708	6.92082	0.0268585	102.608	115.373	115.85	121.681	126.575	146.102
Ccl6	1.9	0.98	1.09	2.93	3.46	2.71	0	1.0174	0.75757	1.32571	0.0270802	1.902	0.982	1.091	2.934	3.463	2.712
Slc35d2	6.86	6.66	7.27	15.89	13.72	7.95	0	0.786538	0.764563	3.27191	0.0275251	6.868	6.671	7.279	15.912	13.731	7.957
Hfe2	6.76	4.79	5.73	5.06	2.05	1.36	0	-1.02432	0.764563	2.10562	0.0274026	6.768	4.798	5.737	5.067	2.052	1.361
Mob1b	23.14	32.57	26.63	18.82	18.98	17.62	0	-0.512465	0.764563	4.5197	0.0274991	23.167	32.625	26.662	18.846	18.996	17.636
Mpzl3	1.24	0.8	2.18	2.84	3.33	3.25	0	1.02824	0.764563	1.36571	0.0274335	1.241	0.801	2.183	2.844	3.333	3.253
Sstr1	0.19	0.35	0	0.8	0.9	1.45	0	1.23584	0.766979	0.0113253	0.0277098	0.19	0.351	0	0.801	0.901	1.451
Iqgap1	213.35	257.79	223.33	296.46	268.46	245.39	0	0.257221	0.766979	7.96619	0.0276993	213.596	258.222	223.599	296.877	268.683	245.612
Npas2	0.67	2.48	2.18	0.36	0.38	0.36	0	-1.24874	0.767047	0.435797	0.0287382	0.671	2.484	2.183	0.361	0.38	0.36
Myo1b	189.92	194.6	182.33	152.67	143.53	172.27	0	-0.241887	0.767047	7.42796	0.0281857	190.139	194.926	182.55	152.885	143.649	172.426
Tnr	1.52	1.24	3.09	0.98	0.51	0.09	0	-1.24725	0.767047	0.581084	0.0289552	1.522	1.242	3.094	0.981	0.51	0.09
Twist1	35.15	24.31	28.72	35.42	36.43	46.82	0	0.46453	0.767047	5.10095	0.0281688	35.19	24.351	28.755	35.47	36.46	46.862
Wnk2	13.53	17.57	12.73	7.81	8.85	9.85	0	-0.651726	0.767047	3.56224	0.0279557	13.546	17.599	12.745	7.821	8.857	9.859
Rarb	198.59	157.42	150.88	137.05	108.64	150.04	0	-0.320376	0.767047	7.21676	0.0287863	198.819	157.684	151.062	137.243	108.73	150.176
Ercc6	77.91	82.62	74.72	60	50.28	72.58	0	-0.337006	0.767047	6.11499	0.0289566	78	82.758	74.81	60.084	50.322	72.646
Opn4	7.81	8.43	4.45	7.63	16.93	14.73	0	0.883508	0.767047	3.26781	0.0281732	7.819	8.444	4.455	7.641	16.944	14.743
Mmp14	195.35	229.74	240.96	259.36	249.73	253.89	0	0.23574	0.767047	7.89436	0.0285587	195.575	230.125	241.251	259.725	249.937	254.12
Zfp160	52.29	55.2	61.17	49.53	30.91	45.01	0	-0.40791	0.767047	5.60077	0.0289879	52.35	55.292	61.244	49.6	30.936	45.051
Clic5	4.67	3.19	3.64	3.73	0.13	1.27	0	-1.30979	0.767047	1.42526	0.0283186	4.675	3.195	3.644	3.735	0.13	1.271
Pitpnm1	30.48	33.9	34.81	24.05	21.68	25.4	0	-0.436136	0.767047	4.83228	0.0284377	30.515	33.957	34.852	24.084	21.698	25.423
Calcrl	27.53	22.27	14.18	50.42	23.73	29.01	0	0.695629	0.767047	4.72602	0.0287801	27.562	22.307	14.197	50.491	23.75	29.036
Cd44	38.86	47.03	34.63	32.93	27.58	24.77	0	-0.455115	0.767047	5.09138	0.0290303	38.905	47.109	34.672	32.976	27.603	24.792
Fermt1	53.81	45.52	60.08	28.14	29.37	54.86	0	-0.51947	0.767047	5.4583	0.028347	53.872	45.596	60.152	28.18	29.394	54.91
Tal2	5.14	9.5	7.27	11.54	14.11	10.39	0	0.739614	0.767047	3.28158	0.0279526	5.146	9.516	7.279	11.556	14.122	10.399
Spata6	54.86	47.83	60.26	73.76	66.7	61.64	0	0.344824	0.767047	5.92723	0.0290319	54.923	47.91	60.333	73.864	66.755	61.696
Slc2a1	327.27	324.16	268.32	250.31	253.07	250.45	0	-0.245351	0.767047	8.11802	0.028557	327.647	324.703	268.644	250.662	253.28	250.677
Hcrtr1	0.76	2.13	1.27	0.09	0	0.72	0	-1.30432	0.767047	0.181373	0.0279083	0.761	2.134	1.272	0.09	0	0.721
Mxra8	56.96	59.19	64.54	80.06	71.31	68.69	0	0.315563	0.767047	6.06468	0.0284531	57.026	59.289	64.618	80.173	71.369	68.752
Tapt1	57.15	57.24	66.72	84.94	67.34	70.68	0	0.329708	0.767047	6.0727	0.0286861	57.216	57.336	66.8	85.059	67.396	70.744
Trpv6	3.71	5.41	0.91	6.04	9.36	5.06	0	1.14986	0.767047	2.2715	0.0285648	3.714	5.419	0.911	6.048	9.368	5.065
Nup210	70.1	70.99	56.99	47.4	41.81	59.38	0	-0.380172	0.767047	5.84095	0.0286808	70.181	71.109	57.059	47.467	41.845	59.434
Klhl25	38.29	52.53	47.72	63.91	54.26	56.13	0	0.37116	0.767047	5.70267	0.0288466	38.334	52.618	47.778	64	54.305	56.181
Prkcdbp	71.82	70.72	61.26	73.14	99.92	84.15	0	0.358471	0.767047	6.25754	0.0282925	71.903	70.838	61.334	73.243	100.003	84.226
Myst3	80.2	91.22	80.08	68.88	62.85	67.52	0	-0.296555	0.767047	6.23099	0.0290007	80.292	91.373	80.177	68.977	62.902	67.581
Cep70	90.2	86.61	69.44	63.29	55.03	69.6	0	-0.346559	0.767047	6.168	0.0282187	90.304	86.755	69.524	63.379	55.076	69.663
Urgcp	19.34	24.67	23.63	31.24	30.14	29.28	0	0.455273	0.767623	4.73149	0.0294155	19.362	24.711	23.658	31.284	30.165	29.307
Skap1	7.81	6.39	9.54	5.95	2.44	4.16	0	-0.861406	0.767623	2.60714	0.0292381	7.819	6.401	9.552	5.958	2.442	4.164
Tmed8	19.91	23.25	30.36	18.55	14.88	14.46	0	-0.556743	0.767623	4.32947	0.0292372	19.933	23.289	30.397	18.576	14.892	14.473
Igf2r	347.75	389.83	346.76	432.35	412.11	385.21	0	0.216549	0.767623	8.59008	0.0293562	348.151	390.483	347.178	432.958	412.452	385.559
Ablim1	107.91	159.91	143.61	54.5	133.39	97.98	0	-0.567915	0.767623	6.78923	0.0294726	108.034	160.178	143.783	54.577	133.501	98.069
Tmem127	64.29	79.86	76.9	97.46	78.5	91.38	0	0.308899	0.767623	6.34505	0.0293585	64.364	79.994	76.993	97.597	78.565	91.463
B3galnt1	86.48	84.66	67.17	106.34	97.99	87.31	0	0.329411	0.767623	6.4605	0.0292795	86.58	84.802	67.251	106.489	98.071	87.389
Fam46a	26.86	23.78	19	16.33	16.29	12.65	0	-0.566265	0.767623	4.25515	0.0294939	26.891	23.82	19.023	16.353	16.304	12.661
Cnksr2	36.57	38.87	36.81	26.27	27.32	28.74	0	-0.405939	0.767623	5.02558	0.0293585	36.612	38.935	36.854	26.307	27.343	28.766
Rpap1	70.1	64.51	61.63	57.34	38.61	53.15	0	-0.37095	0.768056	5.83678	0.0295595	70.181	64.618	61.704	57.421	38.642	53.198
Pdk4	3.33	6.92	7.09	5.15	1.41	1.27	0	-1.13053	0.771077	2.00313	0.0297248	3.334	6.932	7.099	5.157	1.411	1.271
Znrf2	57.72	50.05	50.45	42.61	30.01	44.83	0	-0.40302	0.77266	5.51133	0.0298351	57.786	50.134	50.511	42.67	30.035	44.871
Gm10516	1.81	2.48	2.36	0.98	1.28	0.09	0	-1.19192	0.775268	0.824303	0.0300621	1.812	2.484	2.363	0.981	1.281	0.09
Myh10	370.6	445.47	379.21	466.35	439.05	443.78	0	0.213967	0.775268	8.72626	0.0304045	371.027	446.216	379.667	467.006	439.415	444.182
Mylip	17.53	24.58	11.27	23.61	25.14	27.84	0	0.609613	0.775268	4.41414	0.0304296	17.55	24.621	11.284	23.643	25.161	27.865
Vgll3	0.86	1.86	3.27	0.36	0.51	0.54	0	-1.21584	0.775268	0.576774	0.0303884	0.861	1.863	3.274	0.361	0.51	0.54
Pcdhb20	0.57	0.98	1.09	4.17	0.9	4.52	0	1.27854	0.775268	1.06318	0.0304705	0.571	0.982	1.091	4.176	0.901	4.524
Cd248	22.67	26.62	32.81	53.52	35.53	30.28	0	0.539325	0.775268	5.03903	0.030297	22.696	26.665	32.85	53.595	35.56	30.307
Entpd7	22.57	25.73	19.91	32.58	36.81	26.03	0	0.500383	0.775268	4.76693	0.0301866	22.596	25.773	19.934	32.626	36.841	26.054
Lrrc34	2.48	5.86	2	5.5	7.44	6.15	0	0.946449	0.775268	2.31401	0.0300578	2.483	5.87	2.002	5.508	7.446	6.156
Kcnd3	1.33	0.53	0.36	2.84	3.21	1.08	0	1.23034	0.775268	0.833071	0.0302329	1.332	0.531	0.36	2.844	3.213	1.081
Aldh4a1	32.38	33.99	31.81	37.72	49.64	41.85	0	0.41425	0.775268	5.24665	0.0304792	32.417	34.047	31.848	37.773	49.681	41.888
D630045J12Rik	63.43	70.46	76.35	60.62	48.74	53.87	0	-0.327989	0.775268	5.95696	0.030139	63.503	70.578	76.442	60.705	48.78	53.919
Lrrtm1	1.9	1.15	1.64	0.27	0.13	0.9	0	-1.17461	0.775651	0.422538	0.0305931	1.902	1.152	1.642	0.27	0.13	0.901
Spcs3	152.87	166.83	153.43	218.8	157.25	186.28	0	0.273056	0.775651	7.42456	0.0305887	153.046	167.109	153.615	219.108	157.381	186.449
Adamts20	19.24	24.49	22.54	16.95	12.06	15.18	0	-0.538087	0.77629	4.20492	0.0307469	19.262	24.531	22.567	16.974	12.07	15.194
Cobra1	136.2	143.05	149.43	173.08	147.63	174.71	0	0.240733	0.77629	7.26698	0.0308223	136.357	143.29	149.61	173.323	147.753	174.868
Gm1631	2	2.22	1.18	0.62	0.77	0.18	0	-1.15446	0.77629	0.579378	0.0309089	2.002	2.224	1.181	0.621	0.771	0.18
Dclre1b	60.96	54.31	57.26	49.26	36.56	45.73	0	-0.358457	0.77629	5.65996	0.0308076	61.03	54.401	57.329	49.329	36.59	45.771
Spp1	18.86	23.69	60.99	18.64	15.65	13.92	0	-0.867755	0.77629	4.49099	0.0309645	18.882	23.73	61.064	18.666	15.663	13.933
D830046C22Rik	1.14	1.77	1.73	1.42	0	0	0	-1.33349	0.77629	0.334146	0.0308552	1.141	1.773	1.732	1.422	0	0
A130022J15Rik	17.14	21.92	16	40.74	16.93	33.62	0	0.681535	0.77629	4.54404	0.0309331	17.16	21.957	16.019	40.797	16.944	33.65
Cd34	70.48	71.52	55.17	89.38	68.88	85.32	0	0.341978	0.778284	6.19307	0.0310937	70.561	71.64	55.237	89.506	68.937	85.397
Foxc1	40.96	41.09	50.54	63.02	41.94	77.55	0	0.459819	0.77849	5.68642	0.0311515	41.007	41.159	50.601	63.109	41.975	77.62
Gbx2	9.33	8.43	7	10.03	20.01	13.02	0	0.745732	0.7803	3.4808	0.0316586	9.341	8.444	7.008	10.044	20.027	13.032
Ppip5k2	170.78	154.76	150.88	142.02	110.44	135.39	0	-0.265056	0.7803	7.16435	0.0321189	170.977	155.019	151.062	142.22	110.532	135.513
Lypd1	0.38	0.98	0.09	1.86	1.8	1.08	0	1.19396	0.7803	0.455107	0.0317972	0.38	0.982	0.09	1.863	1.801	1.081
Kif26b	9.43	17.04	16.36	5.95	7.31	10.85	0	-0.752751	0.7803	3.44825	0.0319989	9.441	17.069	16.38	5.958	7.316	10.86
Rdh9	1.24	0.71	0.82	0.18	0.13	0	0	-1.1965	0.7803	-0.123	0.0319224	1.241	0.711	0.821	0.18	0.13	0
Neurod4	6.86	1.86	17.54	4.7	0.77	0.9	0	-1.65724	0.7803	1.91845	0.0317474	6.868	1.863	17.561	4.707	0.771	0.901
Jmy	70.58	70.01	71.17	50.06	55.79	60.56	0	-0.314393	0.7803	5.97861	0.031353	70.661	70.127	71.256	50.13	55.836	60.615
2610301G19Rik	133.35	149.61	147.34	171.49	154.05	168.56	0	0.234405	0.7803	7.26868	0.0320856	133.504	149.861	147.518	171.731	154.178	168.713
Angpt1	29.43	53.86	27.54	49.44	56.31	44.02	0	0.521462	0.7803	5.40572	0.0320388	29.464	53.95	27.573	49.509	56.357	44.06
Abcd2	12.76	3.37	3.82	9.59	11.8	11.21	0	0.941731	0.7803	3.0513	0.0319306	12.775	3.376	3.825	9.603	11.81	11.22
Tfap4	30.96	31.32	32.81	20.68	17.83	28.83	0	-0.477625	0.7803	4.75177	0.0314568	30.996	31.372	32.85	20.709	17.845	28.856
Igfals	5.43	6.39	4.36	1.24	2.44	4.25	0	-0.973936	0.7803	2.04111	0.0319828	5.436	6.401	4.365	1.242	2.442	4.254
H2-D1	20.86	22.1	20.72	43.76	22.7	28.56	0	0.553941	0.7803	4.69962	0.0319324	20.884	22.137	20.745	43.822	22.719	28.586
Lama1	88.39	106.22	86.9	84.32	71.96	62.64	0	-0.330789	0.7803	6.37291	0.0318998	88.492	106.398	87.005	84.439	72.02	62.697
Bmf	37.53	53.6	42.63	50.77	64.13	56.76	0	0.3972	0.7803	5.66353	0.0316497	37.573	53.69	42.681	50.841	64.183	56.811
Rundc3b	18.57	19.17	14	9.85	7.95	14.37	0	-0.6473	0.7803	3.79405	0.0312898	18.591	19.202	14.017	9.864	7.957	14.383
Shh	126.96	161.86	148.34	125.95	104.02	121.75	0	-0.274453	0.7803	7.03144	0.0317631	127.106	162.131	148.519	126.127	104.106	121.86
Adra2c	3.81	2.22	4.27	6.57	7.57	5.06	0	0.866556	0.7803	2.35416	0.0314243	3.814	2.224	4.275	6.579	7.576	5.065
Arhgap22	7.71	12.07	13.73	3.64	8.08	6.51	0	-0.82467	0.78417	3.08175	0.0323282	7.719	12.09	13.747	3.645	8.087	6.516
Scube3	28.86	29.02	28.9	23.17	11.54	24.4	0	-0.57088	0.784596	4.57338	0.0323957	28.893	29.069	28.935	23.203	11.55	24.422
Afmid	11.72	9.76	10.09	9.32	4.1	4.97	0	-0.76942	0.784834	3.05567	0.0324555	11.734	9.776	10.102	9.333	4.103	4.975
Wee1	117.44	110.66	107.16	80.95	81.32	106.2	0	-0.292903	0.788351	6.64645	0.0326512	117.575	110.845	107.289	81.064	81.388	106.296
C85492	24.29	25.2	25.09	31.69	29.63	37.06	0	0.423344	0.788952	4.85934	0.0327264	24.318	25.242	25.12	31.735	29.655	37.094
Trp53inp1	33.24	40.11	44.08	53.97	54.77	43.11	0	0.399173	0.794297	5.4852	0.0330493	33.278	40.177	44.133	54.046	54.815	43.149
Fam174b	71.82	56.97	81.62	63.64	38.74	51.97	0	-0.417418	0.794297	5.90031	0.0330344	71.903	57.065	81.718	63.729	38.772	52.017
Npr1	32.19	51.2	37.27	56.63	55.28	45.28	0	0.429588	0.795297	5.52115	0.0332429	32.227	51.286	37.315	56.71	55.326	45.321
Hemgn	37.72	18.64	26.9	25.39	15.65	7.05	0	-0.856068	0.795297	4.32091	0.0332424	37.763	18.671	26.932	25.426	15.663	7.056
9430076C15Rik	1.24	1.51	1.18	0.09	0.26	0.63	0	-1.14252	0.795297	0.264044	0.033239	1.241	1.513	1.181	0.09	0.26	0.631
A530016L24Rik	3.14	4.26	3	2.93	0.64	1.08	0	-1.059	0.796237	1.42663	0.0337957	3.144	4.267	3.004	2.934	0.641	1.081
Rasgrf2	1.52	1.42	2	0.62	0	0.9	0	-1.16876	0.796237	0.489442	0.0336601	1.522	1.422	2.002	0.621	0	0.901
4930572J05Rik	2.67	2.48	2.91	0.89	0.9	1.54	0	-0.97037	0.796237	1.16816	0.0338057	2.673	2.484	2.914	0.891	0.901	1.541
Synj2	14	19.17	10.82	10.47	9.24	5.51	0	-0.743958	0.796237	3.49897	0.0337981	14.016	19.202	10.833	10.485	9.248	5.515
Itih2	2.95	3.55	4.91	0.18	0.9	4.34	0	-1.3079	0.796237	1.40909	0.0338039	2.953	3.556	4.916	0.18	0.901	4.344
Pbxip1	62.58	87.85	69.72	84.68	90.55	90.74	0	0.318748	0.796237	6.33684	0.0338911	62.652	87.997	69.804	84.799	90.625	90.822
Jak3	6.86	11.09	6.09	12.34	11.03	14.19	0	0.687741	0.796237	3.37196	0.033407	6.868	11.109	6.097	12.357	11.039	14.203
Cmtm4	66.29	81.46	65.9	50.59	57.33	57.03	0	-0.331627	0.796237	5.97614	0.0335995	66.366	81.596	65.979	50.661	57.378	57.082
Ecsit	48.86	48.54	42.72	51.75	60.03	62.91	0	0.347843	0.796237	5.71645	0.0334214	48.916	48.621	42.772	51.823	60.08	62.967
Dscaml1	2.1	2.22	1.27	0.71	0.77	0.27	0	-1.10079	0.796237	0.649828	0.0338817	2.102	2.224	1.272	0.711	0.771	0.27
Ncam1	23.72	39.93	31.63	48.37	59.9	32.36	0	0.568099	0.796237	5.25288	0.0335893	23.747	39.997	31.668	48.438	59.95	32.389
Ano10	47.43	41.88	38.54	57.16	51.82	50.52	0	0.354811	0.796237	5.58619	0.033562	47.485	41.95	38.586	57.24	51.863	50.566
Rreb1	44.86	56.08	51.54	62.67	58.36	64.99	0	0.323957	0.797559	5.82184	0.0339982	44.912	56.174	51.602	62.758	58.408	65.049
Ascc2	40.58	53.6	37.45	59.29	46.94	60.92	0	0.386899	0.798482	5.6308	0.0351059	40.627	53.69	37.495	59.373	46.979	60.975
2810021J22Rik	39.34	24.67	39.9	26.27	18.47	24.04	0	-0.528118	0.798482	4.82028	0.0344765	39.385	24.711	39.948	26.307	18.485	24.062
Vsnl1	8.86	10.12	9.73	3.11	8.08	5.33	0	-0.801867	0.798482	2.91613	0.0349977	8.87	10.137	9.742	3.114	8.087	5.335
Rps6ka5	15.81	14.29	13.45	20.59	27.19	17.26	0	0.571548	0.798482	4.17785	0.0349128	15.828	14.314	13.466	20.619	27.213	17.276
Hist1h4i	8.67	15.26	9.82	15.71	15.14	19.25	0	0.618368	0.798482	3.8071	0.0348436	8.68	15.286	9.832	15.732	15.153	19.267
Phldb2	134.49	159.73	146.43	131.01	98.12	127.62	0	-0.274995	0.798482	7.0457	0.0350478	134.645	159.998	146.607	131.194	98.202	127.736
Robo2	130.3	116.6	100.26	104.47	62.46	97.79	0	-0.375585	0.798482	6.64618	0.0347188	130.45	116.795	100.381	104.617	62.512	97.879
Tmem173	5.71	7.1	12.73	22.1	9.11	14.19	0	0.823601	0.798482	3.48937	0.0350439	5.717	7.112	12.745	22.131	9.118	14.203
Pcdhga9	3.14	1.42	3.36	0.89	1.67	0.18	0	-1.21025	0.798482	0.966728	0.0341579	3.144	1.422	3.364	0.891	1.671	0.18
Ankrd1	276.31	285.74	264.41	218.97	270.64	148.32	0	-0.383008	0.798482	7.90195	0.0344548	276.628	286.219	264.729	219.278	270.865	148.454
Kcnh7	2.67	3.64	1.55	2.04	0.64	0.18	0	-1.22177	0.798482	0.956257	0.0347314	2.673	3.646	1.552	2.043	0.641	0.18
Cpxm1	59.43	97.08	87.89	117.87	87.6	100.24	0	0.37606	0.798482	6.49877	0.0342071	59.498	97.243	87.996	118.036	87.673	100.331
Phox2b	4.67	4.26	19.09	6.12	1.92	1.17	0	-1.35889	0.798482	2.27753	0.0349132	4.675	4.267	19.113	6.129	1.922	1.171
Bcl7a	84.29	86.17	81.35	70.56	60.41	71.22	0	-0.281336	0.798482	6.24207	0.0350236	84.387	86.314	81.448	70.659	60.46	71.285
Htatip2	16.95	13.67	16.91	12.16	7.7	10.3	0	-0.608307	0.798482	3.70215	0.03444	16.97	13.693	16.93	12.177	7.706	10.309
Dlg2	13.72	20.76	23	47.93	23.6	22.51	0	0.674847	0.798482	4.5863	0.0350305	13.736	20.795	23.028	47.997	23.62	22.53
Nkx6-2	3.43	4.08	45.17	5.33	1.8	0.18	0	-2.14165	0.798482	2.14702	0.0345869	3.434	4.087	45.224	5.337	1.801	0.18
Tpbg	100.87	124.94	114.71	134.74	122.24	139.64	0	0.257734	0.798482	6.94039	0.0344147	100.986	125.149	114.848	134.929	122.342	139.766
Tbx18	3.43	11.98	11.63	2.84	3.46	4.25	0	-1.05026	0.798482	2.53337	0.0350616	3.434	12	11.644	2.844	3.463	4.254
Vipr1	1.43	3.02	0.73	0.53	0.26	0.27	0	-1.22787	0.798482	0.390469	0.0348569	1.432	3.025	0.731	0.531	0.26	0.27
Gpr173	2.1	3.37	4.82	4.62	8.21	6.69	0	0.890459	0.798482	2.34624	0.0346428	2.102	3.376	4.826	4.626	8.217	6.696
Clk1	228.5	221.67	205.69	231.13	301.16	245.21	0	0.270626	0.801338	7.89436	0.0352826	228.763	222.041	205.938	231.455	301.41	245.432
Smpdl3a	14.38	15.53	24.63	27.16	38.09	19.79	0	0.643005	0.801612	4.49371	0.0354989	14.397	15.556	24.66	27.198	38.122	19.808
Edil3	21.24	33.28	23.27	17.57	18.21	15.37	0	-0.534855	0.801612	4.41521	0.0354473	21.264	33.336	23.298	17.595	18.225	15.384
Ube2h	106.77	122.02	123.53	142.28	128.78	135.76	0	0.243569	0.801612	6.98485	0.0354577	106.893	122.224	123.679	142.48	128.887	135.883
Dpy19l1	116.39	108.79	111.62	149.3	114.92	131.87	0	0.261839	0.801612	6.93106	0.0354472	116.524	108.972	111.755	149.51	115.015	131.989
Hpgd	2.38	3.73	4.27	5.06	6.67	6.96	0	0.817831	0.803981	2.34788	0.0356551	2.383	3.736	4.275	5.067	6.676	6.966
Grap	2.67	2.93	3.45	3.82	5.39	10.12	0	0.921261	0.804202	2.25215	0.0359723	2.673	2.935	3.454	3.825	5.394	10.129
Arrb2	51.91	52.53	49.99	41.45	33.86	43.2	0	-0.347323	0.804202	5.5086	0.0359081	51.97	52.618	50.05	41.508	33.888	43.239
Ptger4	0	1.77	1.45	6.66	1.41	2.35	0	1.41665	0.804202	1.0735	0.0359114	0	1.773	1.452	6.669	1.411	2.352
Syp	1.71	2.75	3	0.62	1.03	1.17	0	-1.01177	0.804202	1.02984	0.0358369	1.712	2.755	3.004	0.621	1.031	1.171
Armcx2	179.16	183.16	164.61	197.32	199.58	202.73	0	0.222531	0.804202	7.55451	0.0359697	179.366	183.467	164.808	197.597	199.746	202.914
Cldn2	3.24	7.01	3.54	1.78	0.9	3.25	0	-1.04116	0.804202	1.73632	0.0357172	3.244	7.022	3.544	1.783	0.901	3.253
Kcnj12	0.38	0.44	0.64	3.99	2.05	0.63	0	1.29138	0.804408	0.603202	0.0360437	0.38	0.441	0.641	3.996	2.052	0.631
Ccdc129	2.95	3.11	0.55	0.8	0.26	0.27	0	-1.32872	0.804408	0.554139	0.0360841	2.953	3.115	0.551	0.801	0.26	0.27
Ptprn	1.9	3.02	2.36	6.12	7.57	2.8	0	0.984105	0.806545	2.01114	0.0365128	1.902	3.025	2.363	6.129	7.576	2.803
Nek2	84.96	93.8	86.71	72.16	64.65	77.19	0	-0.275058	0.806545	6.32026	0.0367998	85.058	93.957	86.815	72.261	64.704	77.26
Sowaha	3.71	3.82	0.55	4.08	5	6.78	0	1.12702	0.806545	1.96405	0.037209	3.714	3.826	0.551	4.086	5.004	6.786
2610507I01Rik	14.48	31.15	0.91	19.53	22.7	29.74	0	1.50832	0.806545	3.86228	0.0363291	14.497	31.202	0.911	19.557	22.719	29.767
Igfbp4	298.31	278.82	293.5	312.35	343.11	326.1	0	0.20686	0.806545	8.2707	0.0372559	298.654	279.287	293.854	312.789	343.395	326.395
Ank	69.63	55.64	61.63	46.6	43.35	53.69	0	-0.338549	0.806545	5.78043	0.0371823	69.71	55.733	61.704	46.666	43.386	53.739
Muc4	1.81	1.33	1.36	0.89	0.26	0.18	0	-1.11422	0.806545	0.418023	0.0368237	1.812	1.332	1.362	0.891	0.26	0.18
Nrg2	2.95	0.53	2.18	2.57	3.59	7.23	0	1.15486	0.806545	1.64377	0.0371946	2.953	0.531	2.183	2.574	3.593	7.237
Serping1	36.38	61.94	52.08	67.55	72.85	54.77	0	0.426229	0.806545	5.82827	0.0369701	36.422	62.044	52.143	67.645	72.911	54.82
Phf20	173.83	143.14	166.43	115.03	114.16	157.63	0	-0.295609	0.806545	7.16729	0.0365948	174.03	143.38	166.631	115.192	114.255	157.773
Prex1	46.77	54.75	69.9	42.52	34.25	48.72	0	-0.403407	0.806545	5.61094	0.0365605	46.824	54.842	69.984	42.58	34.278	48.764
Crmp1	17.53	23.6	18.27	22.81	37.45	26.48	0	0.54525	0.806545	4.59112	0.0364857	17.55	23.64	18.292	22.842	37.481	26.504
Srcrb4d	12.95	16.59	16.63	11.36	8.72	9.4	0	-0.585771	0.806545	3.67227	0.0372592	12.965	16.618	16.65	11.376	8.727	9.409
Opn1sw	2.76	3.73	3.45	2.4	0.51	1.54	0	-1.02241	0.806545	1.39278	0.0364582	2.763	3.736	3.454	2.403	0.51	1.541
Flnc	157.63	139.41	108.35	90.27	103.25	117.59	0	-0.335501	0.806545	6.88245	0.0371407	157.812	139.644	108.481	90.397	103.336	117.697
Srgap3	9.33	11.36	18.45	7.37	9.88	4.25	0	-0.810415	0.806545	3.28662	0.0371158	9.341	11.379	18.472	7.38	9.888	4.254
Kcna6	0.95	5.41	4.54	8.88	4.1	8.68	0	1.10393	0.806545	2.34545	0.0364124	0.951	5.419	4.545	8.892	4.103	8.688
C80913	195.35	185.2	181.15	167.76	140.19	160.25	0	-0.229133	0.806545	7.4209	0.037204	195.575	185.51	181.368	167.996	140.306	160.395
Dhcr7	54.67	63.54	59.9	70.48	70.8	71.67	0	0.292752	0.806545	6.032	0.0368355	54.733	63.646	59.972	70.579	70.859	71.735
Mmp15	53.43	69.48	57.45	46.78	42.58	48.63	0	-0.340235	0.806545	5.7266	0.0371341	53.492	69.596	57.519	46.846	42.615	48.674
Klhl15	12.19	11.36	8.73	7.37	4.49	7.05	0	-0.70242	0.806545	3.11037	0.0369894	12.204	11.379	8.741	7.38	4.494	7.056
Ccdc113	2.86	2.57	0.91	0.36	0.51	0.9	0	-1.15535	0.806618	0.692487	0.0373139	2.863	2.574	0.911	0.361	0.51	0.901
Glg1	181.25	190.97	172.43	227.41	191.37	204	0	0.226187	0.809275	7.6039	0.0374884	181.459	191.29	172.638	227.73	191.529	204.185
Pou3f4	0.67	1.15	7.36	0.53	0	0.54	0	-1.57311	0.811389	0.505511	0.037638	0.671	1.152	7.369	0.531	0	0.54
Dph2	25.62	30.88	31.36	25.39	15.78	20.61	0	-0.47969	0.811991	4.63368	0.0377177	25.65	30.932	31.398	25.426	15.793	20.629
Aox4	4.29	10.91	3.36	4.79	2.05	0.54	0	-1.2707	0.812674	1.92359	0.0378012	4.295	10.928	3.364	4.797	2.052	0.54
Angptl1	10.86	16.59	22.27	12.52	5.26	10.57	0	-0.764665	0.815575	3.63628	0.038021	10.873	16.618	22.297	12.538	5.264	10.58
Ppl	11.33	12.69	12.18	4.79	7.18	10.21	0	-0.693085	0.815575	3.28764	0.038144	11.343	12.711	12.195	4.797	7.186	10.219
Insm1	2.1	2.04	6.54	3.46	0.26	0.27	0	-1.40543	0.815575	1.12696	0.0380716	2.102	2.043	6.548	3.465	0.26	0.27
Atp2c2	15.24	23.78	33.09	11.27	11.16	20.16	0	-0.690553	0.815575	4.18794	0.0381034	15.258	23.82	33.13	11.286	11.169	20.178
Esyt3	5.43	7.19	7.18	3.82	2.57	4.34	0	-0.77867	0.817655	2.41112	0.0382934	5.436	7.202	7.189	3.825	2.572	4.344
Ccdc157	9.05	10.56	11	14.47	14.88	15.27	0	0.560576	0.82117	3.68046	0.0385103	9.06	10.578	11.013	14.49	14.892	15.284
2810459M11Rik	0.95	0.62	2.91	0	0.77	0	0	-1.34761	0.823776	0.137415	0.0389184	0.951	0.621	2.914	0	0.771	0
5031414D18Rik	0.57	1.69	1	0.18	0.13	0.18	0	-1.16322	0.823776	0.0074129	0.0387757	0.571	1.693	1.001	0.18	0.13	0.18
Nudcd1	88.01	77.2	92.08	71.63	52.59	77.55	0	-0.324632	0.823776	6.24663	0.0389475	88.111	77.329	92.191	71.731	52.634	77.62
Tshz1	61.34	56.08	79.62	50.33	43.48	54.86	0	-0.356828	0.823776	5.83738	0.0389253	61.411	56.174	79.716	50.401	43.516	54.91
Ces1d	0.19	0.71	3.36	0	0	0.09	0	-1.45192	0.823776	-0.1771	0.0386943	0.19	0.711	3.364	0	0	0.09
Itgb1bp2	37.43	34.43	37.36	23.52	39.38	11.3	0	-0.694654	0.823776	4.84818	0.0389438	37.473	34.488	37.405	23.553	39.413	11.31
Slc19a3	2.19	2.66	4	1.95	0.26	1.45	0	-1.09149	0.826608	1.18802	0.0393076	2.193	2.664	4.005	1.953	0.26	1.451
Cnrip1	7.24	8.08	15.54	15.18	17.44	13.83	0	0.669609	0.826608	3.67403	0.0393447	7.248	8.094	15.559	15.201	17.454	13.843
Rarres2	2	2.57	1.91	3.91	4.36	4.07	0	0.835825	0.826608	1.80558	0.0392392	2.002	2.574	1.912	3.915	4.364	4.074
Mef2b	2.29	3.19	2.55	0.53	1.03	1.81	0	-1.0008	0.826608	1.14118	0.0393228	2.293	3.195	2.553	0.531	1.031	1.812
Cdh15	3.52	3.37	3.82	0.71	1.03	3.43	0	-1.03064	0.826608	1.49066	0.0393183	3.524	3.376	3.825	0.711	1.031	3.433
Hexb	70.48	68.15	60.54	69.5	95.81	82.16	0	0.334914	0.82792	6.21343	0.0395654	70.561	68.264	60.613	69.598	95.89	82.234
Cldn23	3.52	1.6	2.64	3.37	4.62	8.59	0	0.959599	0.82792	2.03857	0.0395164	3.524	1.603	2.643	3.375	4.624	8.598
AI118078	5.62	5.15	4.36	2.13	0.13	5.69	0	-1.29437	0.82792	1.79358	0.0395168	5.626	5.159	4.365	2.133	0.13	5.695
Itga6	134.87	189.99	129.16	125.77	114.8	110.63	0	-0.314165	0.829404	7.0515	0.0397421	135.025	190.308	129.316	125.947	114.895	110.73
Nlgn1	1.14	2.31	3.09	0	0.51	1.72	0	-1.25999	0.829404	0.703917	0.0397211	1.141	2.314	3.094	0	0.51	1.722
Lfng	3.24	4.17	8.91	3.28	2.05	1.54	0	-0.988865	0.829718	1.94474	0.03981	3.244	4.177	8.921	3.285	2.052	1.541
Mphosph9	64.29	97.08	70.53	58.94	58.36	56.94	0	-0.352773	0.835688	6.06724	0.0401497	64.364	97.243	70.615	59.023	58.408	56.992
Adm	10.57	9.23	6.64	6.92	5.26	2.26	0	-0.868305	0.836223	2.74657	0.0402286	10.582	9.245	6.648	6.93	5.264	2.262
Popdc2	203.92	189.72	171.52	162.08	168.8	119.76	0	-0.304638	0.837729	7.39036	0.0403545	204.155	190.038	171.727	162.308	168.94	119.868
Padi4	2.1	4.44	3.09	0.8	1.8	1.36	0	-0.985866	0.838092	1.33547	0.0405322	2.102	4.447	3.094	0.801	1.801	1.361
Pdia4	307.65	285.38	279.86	331.79	322.07	322.13	0	0.197107	0.838092	8.26862	0.0404268	308.004	285.858	280.197	332.256	322.338	322.422
Sox1	1.14	0.98	6.54	0.62	0.13	0.72	0	-1.40136	0.838092	0.648168	0.0404899	1.141	0.982	6.548	0.621	0.13	0.721
Lmf1	62.58	53.95	58.35	74.56	69.78	65.8	0	0.298617	0.838214	6.00854	0.0405915	62.652	54.04	58.42	74.665	69.838	65.86
Spna1	29.91	8.61	17.63	14.82	7.05	4.25	0	-1.02684	0.838618	3.56772	0.0406838	29.944	8.624	17.651	14.841	7.056	4.254
Tll2	0.95	1.51	0.82	0.53	0.13	0	0	-1.15399	0.838618	0.0550318	0.0407179	0.951	1.513	0.821	0.531	0.13	0
Bst1	0.48	0.27	0.45	1.07	1.54	1.36	0	1.05221	0.839073	0.350793	0.0407935	0.481	0.27	0.451	1.072	1.541	1.361
Galnt11	54.77	66.91	61.54	93.82	59.77	77.28	0	0.349842	0.83933	6.09716	0.0409129	54.833	67.022	61.614	93.952	59.82	77.35
Snx17	162.68	165.23	168.06	187.82	190.47	183.21	0	0.213131	0.83933	7.46433	0.0408697	162.867	165.507	168.263	188.084	190.628	183.376
Pex10	23.53	27.07	28.09	19.35	13.21	22.42	0	-0.494356	0.840955	4.47105	0.0410457	23.557	27.115	28.124	19.377	13.221	22.44
2010015L04Rik	10.86	9.23	10.18	8.52	1.54	7.41	0	-0.959057	0.841638	2.90015	0.0411327	10.873	9.245	10.192	8.532	1.541	7.417
Cpsf2	180.87	158.84	171.7	148.5	115.31	155.91	0	-0.257098	0.841701	7.27017	0.0411894	181.078	159.106	171.907	148.709	115.406	156.051
Scarf1	4.29	9.05	5.27	10.92	8.34	10.39	0	0.72247	0.841848	3.02615	0.0412502	4.295	9.065	5.276	10.935	8.347	10.399
1700001C19Rik	1.43	1.06	1.45	0.89	0.13	0.09	0	-1.13215	0.841895	0.268542	0.0413062	1.432	1.062	1.452	0.891	0.13	0.09
Nagpa	15.14	17.75	13.63	22.19	20.01	21.6	0	0.486237	0.842201	4.21937	0.0413749	15.157	17.78	13.646	22.221	20.027	21.62
Wdr93	4.38	4.08	3.54	6.57	8.85	5.69	0	0.75819	0.843307	2.53059	0.0415088	4.385	4.087	3.544	6.579	8.857	5.695
Tbcel	64.48	71.61	63.54	59.47	47.07	50.71	0	-0.309766	0.843307	5.89363	0.0415366	64.554	71.73	63.617	59.554	47.109	50.756
Arhgdib	58.39	49.87	55.45	76.78	85.17	53.33	0	0.398568	0.845294	5.96565	0.0416884	58.457	49.954	55.517	76.888	85.241	53.378
Pccb	60.1	67.26	69.9	59.91	46.05	48.81	0	-0.317553	0.845986	5.87211	0.0417764	60.169	67.373	69.984	59.994	46.088	48.854
Mogat1	0.1	0.89	0.18	1.51	2.05	0.72	0	1.18457	0.846815	0.306106	0.042153	0.1	0.891	0.18	1.512	2.052	0.721
Igfbp3	260.5	270.39	237.78	292.56	303.22	274.68	0	0.21461	0.846815	8.0937	0.042052	260.8	270.843	238.067	292.971	303.472	274.929
Galnt10	54.86	62.92	67.63	79	59	99.06	0	0.364628	0.846815	6.12056	0.0420902	54.923	63.025	67.712	79.111	59.049	99.15
Ngfr	1.14	2.57	2	4.26	4.1	2.98	0	0.898204	0.846815	1.65265	0.0422418	1.141	2.574	2.002	4.266	4.103	2.983
Pde10a	4.1	7.99	6.91	4.17	3.21	2.17	0	-0.849662	0.846815	2.28648	0.0424649	4.105	8.003	6.918	4.176	3.213	2.172
Megf10	6.86	7.81	11.45	12.43	11.8	15.09	0	0.62243	0.846815	3.4666	0.0419663	6.868	7.823	11.464	12.447	11.81	15.104
Ppip5k1	10.95	21.12	19.27	10.74	6.54	12.92	0	-0.696112	0.846815	3.71993	0.0424115	10.963	21.155	19.293	10.755	6.545	12.932
Nkx2-2	1.43	1.42	7.18	2.13	0	0.45	0	-1.46485	0.846815	0.860369	0.0423659	1.432	1.422	7.189	2.133	0	0.45
Tnfrsf1b	1.81	4.44	2.36	1.86	0.51	0.9	0	-1.05887	0.846815	1.12955	0.042271	1.812	4.447	2.363	1.863	0.51	0.901
Gbp9	1.33	2.31	0.55	0.44	0	0.36	0	-1.20683	0.846815	0.18938	0.042438	1.332	2.314	0.551	0.441	0	0.36
Pld3	97.25	107.37	114.35	131.72	121.34	116.41	0	0.24678	0.846815	6.84384	0.0421166	97.362	107.55	114.488	131.905	121.441	116.515
1190002N15Rik	155.25	165.76	140.98	156.57	91.07	118.04	0	-0.329856	0.846815	7.08608	0.0419341	155.429	166.038	141.15	156.79	91.146	118.147
Csf2rb	17.05	6.39	13.91	10.12	5.77	2.62	0	-0.988911	0.847983	3.07933	0.0427003	17.07	6.401	13.927	10.134	5.775	2.622
Efcab1	40.1	32.03	35.72	25.56	24.63	29.01	0	-0.398998	0.847983	4.96573	0.0427319	40.146	32.084	35.763	25.596	24.65	29.036
Adprh	170.87	150.32	148.43	174.24	192.01	174.35	0	0.238532	0.847983	7.39572	0.0427161	171.067	150.572	148.609	174.485	192.17	174.508
Tmem59l	56.96	58.48	47.45	46.78	35.27	42.12	0	-0.352652	0.847983	5.57629	0.0427396	57.026	58.578	47.507	46.846	35.299	42.158
Gm1564	2.95	2.57	2.55	2.31	0	1.27	0	-1.18779	0.850958	1.05638	0.0431925	2.953	2.574	2.553	2.313	0	1.271
Gm5086	0	0	0	0.27	1.67	0.45	0	1.25091	0.850958	-0.387173	0.0431226	0	0	0	0.27	1.671	0.45
Clec9a	1.24	1.51	1.27	1.86	3.46	3.89	0	0.943279	0.850958	1.33315	0.0432148	1.241	1.513	1.272	1.863	3.463	3.894
Mesp2	0.86	1.6	1.36	0.36	0.51	0.09	0	-1.0931	0.850958	0.242531	0.0431531	0.861	1.603	1.362	0.361	0.51	0.09
Copb1	191.92	168.34	188.06	219.33	202.79	200.2	0	0.218512	0.850958	7.6089	0.0431819	192.141	168.622	188.287	219.638	202.958	200.381
6030466F02Rik	1.71	0.71	1.27	0.89	0	0	0	-1.21783	0.850958	0.121371	0.0430404	1.712	0.711	1.272	0.891	0	0
Zfp459	4.57	5.06	7.27	4.7	2.57	1.45	0	-0.905424	0.851943	2.12426	0.0433571	4.575	5.068	7.279	4.707	2.572	1.451
Pdia5	73.34	79.24	62.9	93.29	82.99	80.44	0	0.290111	0.851943	6.299	0.0433734	73.424	79.373	62.976	93.421	83.059	80.513
Fbxo44	26	24.4	25.63	20.42	20.14	12.38	0	-0.513138	0.853226	4.42087	0.0434931	26.03	24.441	25.661	20.449	20.157	12.391
Pik3r1	49.62	62.83	40.99	57.25	72.6	63.27	0	0.376991	0.853678	5.84259	0.0435705	49.677	62.935	41.039	57.33	72.66	63.327
Parp3	0.76	0.89	0.27	3.55	1.28	1.27	0	1.11886	0.854704	0.685887	0.0436773	0.761	0.891	0.27	3.555	1.281	1.271
9530068E07Rik	305.84	297.54	266.78	334.01	331.69	312.91	0	0.206057	0.854795	8.26743	0.0437365	306.192	298.038	267.102	334.479	331.966	313.193
Dusp16	36.19	40.2	40.63	32.93	27.71	27.39	0	-0.373026	0.855419	5.09993	0.0438229	36.232	40.267	40.679	32.976	27.733	27.415
Dhrs11	40.29	23.78	31.54	26.01	21.29	16.45	0	-0.530546	0.858639	4.70354	0.0440426	40.336	23.82	31.578	26.047	21.308	16.465
Trim54	6.19	6.83	6.36	5.15	4.1	1.36	0	-0.902187	0.858885	2.33326	0.0441099	6.197	6.841	6.368	5.157	4.103	1.361
Acsbg1	1.05	5.5	3.09	1.86	0	1.08	0	-1.3463	0.859709	0.995044	0.044207	1.051	5.509	3.094	1.863	0	1.081
Ivns1abp	483.38	450.53	430.48	486.14	545.38	497.29	0	0.198432	0.860188	8.91266	0.0444509	483.937	451.285	430.999	486.823	545.833	497.74
Wdr25	9.91	11.09	10.91	10.03	4.75	4.79	0	-0.707999	0.860188	3.10488	0.0443594	9.921	11.109	10.923	10.044	4.754	4.794
Pou4f1	0.19	0.71	0.09	0.8	1.54	1.27	0	1.11731	0.860188	0.203271	0.0444194	0.19	0.711	0.09	0.801	1.541	1.271
A930024E05Rik	22.57	24.85	25.81	16.95	20.65	13.65	0	-0.489766	0.860188	4.37837	0.0443084	22.596	24.892	25.841	16.974	20.667	13.662
Klhdc8b	122.01	151.12	155.7	165.98	187.01	151.66	0	0.270124	0.861721	7.27636	0.044585	122.151	151.373	155.888	166.213	187.165	151.797
Kcns1	6.76	13.75	9.18	8.79	0.77	6.33	0	-1.16368	0.862247	2.71843	0.0446672	6.768	13.773	9.191	8.802	0.771	6.336
Gfra2	16.29	33.28	18.45	36.13	25.4	31.63	0	0.538514	0.864266	4.7163	0.0448819	16.309	33.336	18.472	36.181	25.421	31.659
Slc12a8	7.24	5.24	6.36	3.46	1.54	5.24	0	-0.862846	0.864266	2.29951	0.0448741	7.248	5.249	6.368	3.465	1.541	5.245
Efnb3	50.39	73.3	65.53	48.55	49.13	45.73	0	-0.347296	0.864278	5.78505	0.0451579	50.448	73.423	65.609	48.618	49.171	45.771
Gng4	3.33	2.84	1.36	5.41	3.21	5.87	0	0.892256	0.864278	1.95145	0.0450607	3.334	2.845	1.362	5.418	3.213	5.875
Rab13	33.15	33.9	40.36	49.71	37.07	49.35	0	0.36818	0.864278	5.34346	0.0449609	33.188	33.957	40.409	49.78	37.101	49.395
Lrrc7	0.38	1.95	0.73	0.18	0	0.09	0	-1.20739	0.864278	-0.150042	0.045011	0.38	1.953	0.731	0.18	0	0.09
Exoc3l	14.95	15.09	18.27	18.82	26.42	22.51	0	0.499034	0.864278	4.28327	0.0451396	14.967	15.115	18.292	18.846	26.442	22.53
Nefl	3.14	2.22	3.27	2.31	0.9	0.63	0	-0.987442	0.865364	1.23079	0.0454657	3.144	2.224	3.274	2.313	0.901	0.631
Gss	30.67	33.54	32.81	46.6	32.96	45.1	0	0.379988	0.865364	5.20874	0.0454903	30.705	33.596	32.85	46.666	32.987	45.141
9130230L23Rik	2.86	2.31	0.36	0.36	0.38	0.18	0	-1.28954	0.865364	0.345561	0.0453554	2.863	2.314	0.36	0.361	0.38	0.18
Rbpms2	93.53	93.8	100.17	77.93	85.42	69.78	0	-0.272193	0.865364	6.43856	0.04533	93.638	93.957	100.291	78.04	85.491	69.843
Gyk	32.67	27.33	29.18	27.87	19.24	16.18	0	-0.481876	0.865364	4.65692	0.0454299	32.708	27.376	29.215	27.909	19.256	16.195
Ankzf1	12.86	16.15	16.54	22.19	20.52	19.61	0	0.479987	0.866001	4.18767	0.0460648	12.875	16.177	16.56	22.221	20.537	19.628
Lefty1	0.67	1.06	0.82	0.18	0	0.18	0	-1.09222	0.866001	-0.138976	0.0460301	0.671	1.062	0.821	0.18	0	0.18
1200011M11Rik	41.53	41.71	45.45	61.87	41.3	60.83	0	0.363411	0.866001	5.60199	0.0459243	41.578	41.78	45.505	61.957	41.334	60.885
Trim37	134.49	123.35	115.89	100.57	99.66	107.83	0	-0.240064	0.866001	6.82783	0.0465612	134.645	123.557	116.03	100.711	99.743	107.928
Leprel4	133.44	135.59	129.25	177.34	150.07	137.11	0	0.248268	0.866001	7.16616	0.0463041	133.594	135.817	129.406	177.589	150.195	137.234
Map3k14	5.24	9.32	5.09	6.21	1.67	2.35	0	-0.935522	0.866001	2.28082	0.0468084	5.246	9.336	5.096	6.219	1.671	2.352
Tgfbi	18.67	31.32	56.08	57.52	36.56	51.97	0	0.604468	0.866001	5.31148	0.0467956	18.692	31.372	56.148	57.601	36.59	52.017
Pkdrej	0.19	0.8	1.09	1.42	1.67	2.26	0	1.03745	0.866001	0.674335	0.0465821	0.19	0.801	1.091	1.422	1.671	2.262
Atp13a3	134.68	134.97	137.43	129.5	99.15	108.37	0	-0.244115	0.866001	6.95105	0.0466309	134.835	135.196	137.596	129.682	99.232	108.468
1600012H06Rik	77.53	80.93	75.17	95.42	87.09	89.12	0	0.251077	0.866001	6.40127	0.0460824	77.619	81.066	75.261	95.554	87.162	89.201
Slc5a7	1.24	1.42	2.18	0.53	0	1.08	0	-1.11281	0.866001	0.479222	0.0468537	1.241	1.422	2.183	0.531	0	1.081
Asxl3	36.96	36.12	41.18	29.56	20.14	34.62	0	-0.423277	0.866001	5.03747	0.0466899	37.003	36.18	41.23	29.602	20.157	34.651
Cpt1a	7.24	6.12	7.36	6.21	0.9	4.43	0	-0.994187	0.866001	2.36623	0.0464016	7.248	6.13	7.369	6.219	0.901	4.434
Dmrt3	1.43	1.15	1.82	0.36	0.13	0.9	0	-1.05597	0.866001	0.416131	0.0469033	1.432	1.152	1.822	0.361	0.13	0.901
A630007B06Rik	26.1	30.17	29.45	42.43	36.94	31.72	0	0.394633	0.866001	5.04121	0.0464768	26.13	30.221	29.486	42.49	36.971	31.749
Zfp462	129.34	143.58	133.61	103.05	123.52	107.74	0	-0.250571	0.866001	6.94594	0.0459964	129.489	143.82	133.771	103.195	123.623	107.838
Mvk	50.39	62.38	61.63	66.13	66.57	76.28	0	0.297176	0.866001	5.99996	0.0457077	50.448	62.484	61.704	66.223	66.625	76.349
Gpr133	0.67	0.62	1.09	2.4	1.41	2.08	0	0.962846	0.866001	0.817728	0.0467752	0.671	0.621	1.091	2.403	1.411	2.082
Fam83b	1.81	2.66	4.64	1.6	1.15	0.81	0	-0.983347	0.866001	1.23706	0.0463375	1.812	2.664	4.646	1.602	1.151	0.811
Ube2cbp	16.1	17.75	15.09	10.83	7.18	14.19	0	-0.587235	0.866001	3.75596	0.0462541	16.119	17.78	15.108	10.845	7.186	14.203
Slco2a1	9.62	19.7	6.36	18.2	13.6	21.6	0	0.72562	0.866001	3.82875	0.046604	9.631	19.733	6.368	18.226	13.611	21.62
Prkar2a	68.48	78.98	78.9	64.97	58.49	58.03	0	-0.280665	0.866001	6.08805	0.0458255	68.559	79.112	78.995	65.061	58.539	58.083
Zfp280c	60.96	64.78	72.26	56.72	43.48	55.77	0	-0.310583	0.866001	5.87951	0.0455985	61.03	64.889	72.347	56.8	43.516	55.821
Nrk	24.48	28.57	27.9	48.37	44.76	25.4	0	0.520797	0.866001	5.02471	0.0465298	24.508	28.618	27.934	48.438	44.797	25.423
Irs4	3.62	3.82	3.64	3.99	7.57	10.3	0	0.837403	0.866001	2.47098	0.0464682	3.624	3.826	3.644	3.996	7.576	10.309
Coil	46.39	51.56	62.44	39.94	30.91	49.62	0	-0.385018	0.866066	5.53296	0.046962	46.443	51.646	62.515	39.996	30.936	49.665
Slco5a1	25.24	22.18	19.45	18.37	13.6	14.1	0	-0.490558	0.871262	4.24025	0.0477402	25.269	22.217	19.473	18.396	13.611	14.113
Bend6	3.24	1.24	5.09	1.42	0	1.9	0	-1.28232	0.871262	1.06658	0.0484405	3.244	1.242	5.096	1.422	0	1.902
1110028C15Rik	43.72	53.86	56.54	63.11	60.8	61.01	0	0.302571	0.871262	5.82451	0.0495943	43.77	53.95	56.608	63.199	60.851	61.065
Fmn2	7.05	17.3	26.72	5.68	7.18	10.85	0	-0.890238	0.871262	3.48676	0.0527057	7.058	17.329	26.752	5.688	7.186	10.86
Chml	43.53	43.57	40.63	26.27	35.02	35.43	0	-0.374391	0.871262	5.2258	0.048767	43.58	43.643	40.679	26.307	35.049	35.462
9330162B11Rik	2.76	4.26	3.36	9.85	4.36	5.33	0	0.801927	0.871262	2.3518	0.0527681	2.763	4.267	3.364	9.864	4.364	5.335
Olig3	1.24	1.06	1.36	0.62	0.13	0.27	0	-1.03499	0.871262	0.244354	0.0490479	1.241	1.062	1.362	0.621	0.13	0.27
E030030I06Rik	6.67	15.97	19.91	19.7	18.73	22.05	0	0.652244	0.871262	4.05698	0.0525972	6.678	15.997	19.934	19.728	18.746	22.07
Hnrnph3	14.29	14.46	17.09	19.35	20.39	22.32	0	0.461705	0.871262	4.19077	0.051007	14.306	14.484	17.111	19.377	20.407	22.34
Col18a1	375.56	403.05	411.75	428.45	419.55	463.58	0	0.174698	0.871262	8.70441	0.048512	375.993	403.725	412.247	429.052	419.899	464
Ube2g2	59.62	56.26	55.99	48.11	40.4	47.27	0	-0.303274	0.871262	5.68368	0.0485523	59.689	56.354	56.058	48.178	40.434	47.313
Apaf1	66.39	71.43	74.9	58.94	46.18	64.8	0	-0.29578	0.871262	5.99103	0.0526739	66.466	71.55	74.99	59.023	46.218	64.859
Pttg1	109.53	100.9	106.89	74.74	98.64	83.24	0	-0.280677	0.871262	6.5759	0.047601	109.656	101.069	107.019	74.845	98.722	83.315
Gm12295	1.71	2.66	3.91	6.39	7.7	2.98	0	0.918719	0.871262	2.09572	0.0512255	1.712	2.664	3.915	6.399	7.706	2.983
Gas7	9.24	15.62	12.18	14.38	26.55	16.54	0	0.621516	0.871262	3.95221	0.0518726	9.251	15.646	12.195	14.4	26.572	16.555
Ormdl3	97.82	111.28	113.07	120.63	117.87	129.07	0	0.226209	0.871262	6.84781	0.0525107	97.933	111.466	113.206	120.8	117.968	129.187
Slc9a3r1	129.44	162.57	145.16	151.34	170.85	184.11	0	0.247278	0.871262	7.2939	0.0478526	129.589	162.842	145.335	151.553	170.992	184.277
Hs1bp3	32.86	34.87	35.18	24.5	21.16	30.91	0	-0.397646	0.871262	4.90431	0.0487498	32.898	34.928	35.222	24.534	21.178	30.938
Chga	1.14	3.02	1	4.44	3.08	2.71	0	0.939429	0.871262	1.49194	0.0501081	1.141	3.025	1.001	4.446	3.083	2.712
Ifi27l2a	0.29	0.35	0.18	0.53	1.41	1.54	0	1.0791	0.871262	0.147365	0.0519655	0.29	0.351	0.18	0.531	1.411	1.541
Cdca7l	68.39	44.46	58.9	38.79	37.97	49.62	0	-0.388738	0.871262	5.6181	0.0486069	68.469	44.534	58.971	38.845	38.002	49.665
Fam169a	93.44	71.88	73.44	59.82	60.67	66.97	0	-0.30159	0.871262	6.14588	0.0492161	93.548	72	73.529	59.904	60.72	67.031
3830408C21Rik	2.48	3.64	3.64	5.77	6.28	4.79	0	0.744864	0.871262	2.24965	0.0509711	2.483	3.646	3.644	5.778	6.285	4.794
Esm1	16	22.81	12.36	17.31	25.27	34.07	0	0.596615	0.871262	4.37269	0.0522938	16.018	22.848	12.375	17.334	25.291	34.101
Isl1	334.6	339.69	340.13	355.66	449.95	362.8	0	0.228857	0.871262	8.50294	0.0476695	334.985	340.259	340.54	356.16	450.324	363.129
Nkx2-6	138.3	137.1	117.07	143.26	162.51	147.14	0	0.242459	0.871262	7.13853	0.0516652	138.459	137.33	117.211	143.461	162.645	147.273
R3hcc1	50	57.95	53.9	66.66	53.49	79	0	0.319711	0.871262	5.90671	0.0513388	50.058	58.047	53.965	66.754	53.534	79.072
Lgi3	0.95	0.44	1.27	0.27	0	0.09	0	-1.10126	0.871262	-0.142902	0.0524856	0.951	0.441	1.272	0.27	0	0.09
Dnahc5	2.95	3.11	2.64	0.36	0.77	3.07	0	-1.06993	0.871262	1.21048	0.0483257	2.953	3.115	2.643	0.361	0.771	3.073
BC024139	1.05	1.33	2.55	0.53	0.13	0.81	0	-1.07819	0.871262	0.481482	0.0476986	1.051	1.332	2.553	0.531	0.13	0.811
Prpf40b	45.62	61.5	58.72	62.67	64.13	73.48	0	0.312688	0.871262	5.9307	0.0487141	45.673	61.603	58.791	62.758	64.183	73.547
Tmbim6	203.73	226.82	201.6	239.65	243.32	228.85	0	0.20708	0.871262	7.80846	0.0479244	203.965	227.2	201.843	239.987	243.522	229.057
Zc3h7a	63.53	84.21	76.17	89.74	96.45	80.71	0	0.290043	0.871262	6.35242	0.051574	63.603	84.351	76.262	89.866	96.53	80.783
Lrrc15	2.29	0.8	0.55	2.66	3.46	1.9	0	1.02731	0.871262	1.14133	0.0479386	2.293	0.801	0.551	2.664	3.463	1.902
Osta	25.05	25.2	19	14.56	16.55	16.54	0	-0.481143	0.871262	4.29165	0.0481858	25.079	25.242	19.023	14.58	16.564	16.555
Hcls1	2.48	1.42	1.64	1.07	0.64	0.27	0	-1.01542	0.871262	0.681182	0.0498393	2.483	1.422	1.642	1.072	0.641	0.27
Urb1	35.81	41.44	42.63	29.02	26.55	35.34	0	-0.362852	0.871262	5.13636	0.052964	35.851	41.509	42.681	29.061	26.572	35.372
Erg	2.29	1.77	0.82	3.55	2.18	4.43	0	0.933779	0.871262	1.46926	0.0500498	2.293	1.773	0.821	3.555	2.182	4.434
Gm10509	9.52	5.5	15.27	16.15	14.11	14.01	0	0.666079	0.871262	3.61409	0.0523882	9.531	5.509	15.288	16.173	14.122	14.023
E4f1	25.24	27.24	28.72	34.88	32.96	34.89	0	0.370061	0.871262	4.95226	0.0476042	25.269	27.286	28.755	34.929	32.987	34.922
Rgs11	7.52	8.43	4.91	2.57	3.46	5.24	0	-0.787109	0.871262	2.4555	0.049953	7.529	8.444	4.916	2.574	3.463	5.245
Tfeb	9.05	11.8	12.36	8.08	8.72	3.16	0	-0.766957	0.871262	3.12481	0.0494486	9.06	11.82	12.375	8.091	8.727	3.163
Ypel5	117.06	110.57	118.07	128.35	149.43	124.01	0	0.245469	0.871262	6.96172	0.0519677	117.195	110.755	118.212	128.53	149.554	124.122
Kif20a	194.11	158.75	162.06	180.72	194.96	214.75	0	0.234874	0.871262	7.52283	0.0529882	194.334	159.016	162.255	180.974	195.122	214.945
Sema6a	123.82	169.22	128.89	105.71	112.1	120.48	0	-0.270521	0.871262	6.97588	0.0512878	123.963	169.503	129.045	105.859	112.193	120.589
Rin1	15.33	20.59	17.27	14.02	9.11	12.38	0	-0.536261	0.871262	3.89273	0.0496293	15.348	20.624	17.291	14.04	9.118	12.391
4930481A15Rik	5.05	11.36	9.36	5.15	1.03	7.41	0	-1.03736	0.871262	2.57465	0.0521529	5.056	11.379	9.371	5.157	1.031	7.417
Wdr34	30.96	33.19	37.63	41.63	45.15	40.31	0	0.35157	0.871262	5.26218	0.0488018	30.996	33.246	37.675	41.689	45.188	40.347
Ypel4	0.48	0.53	0.36	2.75	1.67	0.63	0	1.09937	0.871262	0.466783	0.0526172	0.481	0.531	0.36	2.754	1.671	0.631
Casc5	116.87	131.87	107.53	97.64	96.84	98.34	0	-0.241562	0.871262	6.75629	0.0530266	117.005	132.091	107.66	97.777	96.92	98.429
Gm14005	2.95	5.68	6.45	8.25	7.95	8.04	0	0.729779	0.871262	2.754	0.0473102	2.953	5.69	6.458	8.262	7.957	8.047
Prnp	135.73	106.75	97.62	135.36	134.16	127.62	0	0.272132	0.871262	6.93701	0.0518445	135.886	106.929	97.738	135.55	134.271	127.736
Rrbp1	178.68	226.64	196.42	235.75	218.05	225.24	0	0.215097	0.871262	7.7365	0.0529475	178.886	227.02	196.657	236.081	218.231	225.444
Trp53inp2	59.81	62.03	67.35	49.35	52.2	49.71	0	-0.285182	0.871262	5.83076	0.0524307	59.879	62.134	67.431	49.419	52.243	49.755
Actr5	24.48	28.84	22.63	32.58	37.71	29.28	0	0.415572	0.871262	4.87659	0.0494019	24.508	28.888	22.657	32.626	37.741	29.307
Gucy1a3	60.39	59.37	58.54	52.64	47.71	40.13	0	-0.315582	0.871262	5.73222	0.0509403	60.46	59.469	58.611	52.714	47.75	40.166
Efna1	189.83	198.15	181.43	204.33	265.25	201.19	0	0.2581	0.871262	7.68537	0.0524486	190.049	198.482	181.649	204.617	265.47	201.372
1700094D03Rik	15.91	23.69	22.27	16.78	13.21	11.12	0	-0.538916	0.871262	4.09649	0.0487522	15.928	23.73	22.297	16.804	13.221	11.13
Gja5	34.48	44.37	26.63	87.07	25.91	76.46	0	0.737981	0.871262	5.47162	0.0523505	34.52	44.444	26.662	87.192	25.932	76.529
Cept1	105.44	83.15	104.8	115.74	106.33	118.67	0	0.257629	0.871262	6.72318	0.0496359	105.561	83.289	104.926	115.903	106.418	118.777
Psrc1	97.44	108.7	107.98	71.81	84.4	98.79	0	-0.274711	0.871262	6.56228	0.0506111	97.552	108.882	108.11	71.911	84.47	98.879
Wls	372.41	369.24	372.03	416.38	447.9	382.86	0	0.194335	0.871262	8.61988	0.0513717	372.839	369.858	372.479	416.965	448.272	383.207
Polr1e	91.25	87.94	77.44	68.35	63.75	75.29	0	-0.268371	0.871262	6.27264	0.0511715	91.355	88.087	77.533	68.446	63.803	75.358
Prpf4	139.16	115.45	132.52	113.61	84.4	115.6	0	-0.27462	0.871262	6.85836	0.0482259	139.32	115.643	132.68	113.77	84.47	115.705
Haus6	85.25	84.48	86.08	73.05	69.78	66.43	0	-0.254437	0.871262	6.27962	0.0495391	85.348	84.622	86.184	73.153	69.838	66.49
Gm12839	1.62	0.8	1.18	0.09	0.26	0.54	0	-1.06751	0.871262	0.186803	0.0497881	1.622	0.801	1.181	0.09	0.26	0.54
Zfp691	4.86	5.5	9.45	5.59	14.62	27.48	0	1.03648	0.871262	3.27723	0.0489851	4.866	5.509	9.461	5.598	14.632	27.505
Cited4	83.53	33.81	46.99	44.82	35.4	16.81	0	-0.727922	0.871262	5.30913	0.0489695	83.626	33.867	47.047	44.883	35.429	16.825
Alpl	23.81	27.51	32.63	14.82	20.01	24.4	0	-0.475789	0.871262	4.56757	0.0520522	23.837	27.556	32.669	14.841	20.027	24.422
Tmem51	15.53	18.72	11.27	23.52	24.75	16.81	0	0.543509	0.871262	4.19875	0.0527152	15.548	18.751	11.284	23.553	24.771	16.825
Sema3d	48.29	61.58	72.81	56.81	31.17	46.46	0	-0.421241	0.871262	5.69166	0.0502147	48.346	61.683	72.898	56.89	31.196	46.502
Rbpj	68.48	77.03	93.35	58.05	74.78	51.43	0	-0.348309	0.871262	6.12528	0.0510677	68.559	77.159	93.463	58.132	74.842	51.477
Myo18b	16	11.18	8.54	7.72	10.65	1.99	0	-0.950367	0.871262	3.10188	0.052856	16.018	11.199	8.55	7.731	10.659	1.992
Git2	56.67	57.59	53.99	65.51	62.98	70.95	0	0.278114	0.871262	5.94456	0.0483157	56.735	57.686	54.055	65.602	63.032	71.014
Hrk	1.9	1.51	0.82	0.98	0	0.27	0	-1.11999	0.871262	0.311605	0.0522767	1.902	1.513	0.821	0.981	0	0.27
Plxna4	75.63	62.56	53.26	109.71	115.05	54.68	0	0.512805	0.871262	6.23507	0.0530729	75.717	62.665	53.324	109.864	115.146	54.73
Ubn2	207.83	237.11	223.24	198.56	176.36	191.97	0	-0.200891	0.871262	7.68387	0.0515626	208.069	237.507	223.509	198.839	176.507	192.144
Cyp26b1	18.57	53.42	32.09	40.47	42.2	59.11	0	0.580186	0.871262	5.28547	0.0498848	18.591	53.509	32.129	40.527	42.235	59.164
D6Wsu116e	92.29	88.92	87.62	112.11	101.71	96.89	0	0.24056	0.871262	6.59774	0.052964	92.396	89.069	87.726	112.268	101.794	96.978
Sox5	31.62	35.94	45.27	23.17	26.04	32.81	0	-0.41766	0.871262	5.01208	0.0509624	31.656	36	45.325	23.203	26.062	32.84
Sspn	9.33	14.29	12.73	10.47	3.46	8.04	0	-0.749192	0.871262	3.24251	0.0496632	9.341	14.314	12.745	10.485	3.463	8.047
Axl	64.58	87.59	88.89	68.35	43.23	71.13	0	-0.376702	0.871262	6.11598	0.0479869	64.654	87.737	88.997	68.446	43.266	71.194
Ltbp4	12.67	17.3	17.27	28.23	25.65	16	0	0.554202	0.871262	4.27205	0.0520567	12.685	17.329	17.291	28.27	25.671	16.014
Hipk4	3.33	4.35	3.73	3.02	1.92	0.81	0	-0.905965	0.871262	1.63108	0.0529635	3.334	4.357	3.734	3.024	1.922	0.811
Neu3	5.33	9.5	6	4.44	1.28	5.42	0	-0.911245	0.871262	2.3797	0.0515273	5.336	9.516	6.007	4.446	1.281	5.425
Ipo7	51.43	41.8	39.72	72.78	37.97	73.39	0	0.45679	0.871262	5.68493	0.0528093	51.489	41.87	39.768	72.882	38.002	73.456
6330503K22Rik	68.58	73.21	70.26	92.31	81.58	76.46	0	0.268781	0.871262	6.27173	0.0485105	68.659	73.333	70.345	92.44	81.648	76.529
Gm166	9.14	9.41	11.09	13.94	12.7	15.82	0	0.532847	0.871262	3.62102	0.0526108	9.151	9.426	11.103	13.96	12.711	15.834
Dusp4	28.1	35.14	29.72	20.68	19.88	26.93	0	-0.422845	0.871262	4.74209	0.0487761	28.132	35.199	29.756	20.709	19.897	26.954
Sc4mol	148.49	129.38	156.43	163.68	246.65	146.42	0	0.356031	0.871262	7.34195	0.052091	148.661	129.597	156.619	163.91	246.855	146.553
Otud4	242.5	219.81	205.69	198.38	186.62	174.26	0	-0.219244	0.871262	7.6732	0.0528595	242.779	220.178	205.938	198.659	186.775	174.418
Cacna1a	26.1	29.99	30.27	34.17	35.66	38.86	0	0.362273	0.871262	5.03467	0.05108	26.13	30.04	30.307	34.218	35.69	38.895
Rrad	83.53	68.95	82.26	64.88	77.47	27.75	0	-0.556622	0.871262	6.00462	0.0524425	83.626	69.065	82.359	64.971	77.534	27.775
Eepd1	13.81	12.69	12.91	16.69	26.42	15.91	0	0.557039	0.871262	4.03442	0.051636	13.826	12.711	12.926	16.713	26.442	15.924
Mpzl2	50.86	49.78	45.08	42.69	30.66	38.68	0	-0.347388	0.871262	5.42357	0.0493062	50.919	49.863	45.134	42.75	30.685	38.715
Igdcc4	30.1	28.31	33.72	21.3	20.91	25.67	0	-0.398795	0.871262	4.74456	0.0520623	30.135	28.357	33.761	21.33	20.927	25.693
Aph1c	3.43	5.15	4.09	1.95	1.41	2.98	0	-0.843999	0.871262	1.78451	0.0476385	3.434	5.159	4.095	1.953	1.411	2.983
Tfdp2	186.3	163.63	179.33	146.81	142.5	155.01	0	-0.214863	0.871262	7.34139	0.0490636	186.515	163.904	179.546	147.016	142.618	155.15
Twf2	91.34	96.37	113.71	109	116.85	122.83	0	0.248012	0.871262	6.76013	0.0507036	91.445	96.531	113.847	109.153	116.947	122.941
Acy1	53.34	46.23	58.08	40.12	32.96	47.54	0	-0.353011	0.871262	5.52903	0.0489941	53.401	46.307	58.15	40.176	32.987	47.583
Tex264	56.39	65.22	56.26	73.49	66.95	69.41	0	0.274387	0.871262	6.01966	0.0521689	56.455	65.329	56.328	73.593	67.006	69.473
Rgn	4.1	8.08	3.82	2.22	0.77	4.88	0	-1.02189	0.871262	1.94	0.052495	4.105	8.094	3.825	2.223	0.771	4.884
Zic3	0.38	0.44	1.18	0	0	0	0	-1.12437	0.871262	-0.419149	0.0499908	0.38	0.441	1.181	0	0	0
Flna	540.91	541.31	503.74	623.63	620.03	532.9	0	0.195193	0.871262	9.12878	0.0480325	541.533	542.217	504.347	624.507	620.545	533.383
Pcdh11x	0.19	0.18	0	2.22	0.51	0.45	0	1.1957	0.871262	-0.116238	0.0530617	0.19	0.18	0	2.223	0.51	0.45
Tfpi2	6.29	3.9	1.82	3.02	0	1.9	0	-1.29534	0.873703	1.36733	0.0533028	6.297	3.907	1.822	3.024	0	1.902
Capn6	382.89	328.78	319.13	386.46	430.2	358.1	0	0.223315	0.873703	8.51821	0.0533329	383.331	329.331	319.515	387.003	430.557	358.424
Bai3	0.86	1.06	1.36	1.51	2.57	3.52	0	0.918308	0.874293	1.1039	0.0569822	0.861	1.062	1.362	1.512	2.572	3.523
Lrrn2	4	3.46	4.36	7.99	6.41	5.33	0	0.694818	0.874293	2.47744	0.0567527	4.005	3.466	4.365	8.001	6.415	5.335
Gorab	58.01	46.5	59.26	78.82	49.77	80.8	0	0.367241	0.874293	5.94051	0.0546682	58.077	46.578	59.331	78.931	49.811	80.873
F11r	144.77	154.05	133.52	184.98	149.81	159.8	0	0.22614	0.874293	7.27045	0.0555671	144.937	154.308	133.681	185.24	149.934	159.945
Arg1	143.82	93.26	100.98	55.39	88.89	104.12	0	-0.429449	0.874293	6.56583	0.0544452	143.986	93.416	101.102	55.468	88.964	104.214
Unc5b	221.07	315.82	276.41	318.03	310.27	298.27	0	0.236869	0.874293	8.17306	0.0542173	221.325	316.349	276.743	318.477	310.528	298.54
Jmjd1c	112.11	109.86	97.26	117.08	126.6	121.84	0	0.231408	0.874293	6.83747	0.058072	112.239	110.044	97.377	117.245	126.705	121.95
Ybey	26.1	23.25	26.09	22.55	14.11	17.44	0	-0.453186	0.874293	4.43451	0.0548142	26.13	23.289	26.121	22.582	14.122	17.456
Lrig3	24.57	27.07	30.72	20.24	16.55	23.05	0	-0.420574	0.874293	4.57189	0.0563855	24.598	27.115	30.757	20.268	16.564	23.071
Shmt2	111.44	114.38	133.89	136.34	122.11	157.72	0	0.242332	0.874293	7.01188	0.0537472	111.568	114.572	134.051	136.532	122.211	157.863
Smtn	72.77	88.3	73.17	86.01	92.99	93.55	0	0.256455	0.874293	6.40298	0.0575026	72.854	88.448	73.258	86.131	93.067	93.635
Myocd	58.2	74.63	40.08	114.68	137.63	44.92	0	0.699134	0.874293	6.15375	0.0587004	58.267	74.755	40.128	114.841	137.744	44.961
Kcnab3	0.86	0.89	2.64	3.02	2.31	3.25	0	0.916258	0.874293	1.2988	0.0565358	0.861	0.891	2.643	3.024	2.312	3.253
Mettl16	89.63	83.68	81.17	113.17	83.88	101.77	0	0.258344	0.874293	6.52586	0.057644	89.733	83.82	81.268	113.329	83.95	101.862
Mnt	20.48	33.63	33.36	16.6	22.7	20.34	0	-0.487503	0.874293	4.59817	0.0580312	20.504	33.686	33.4	16.623	22.719	20.358
Itga2b	5.14	3.99	4.45	12.16	3.98	11.03	0	0.840185	0.874293	2.7222	0.054437	5.146	3.997	4.455	12.177	3.983	11.04
Entpd5	35.15	27.51	28.27	27.07	17.06	21.6	0	-0.435107	0.874293	4.70096	0.057584	35.19	27.556	28.304	27.108	17.074	21.62
Ptpn21	37.43	54.57	40.81	31.6	40.02	25.4	0	-0.423354	0.874293	5.24119	0.0582549	37.473	54.661	40.859	31.644	40.053	25.423
Fam181a	1.71	2.31	15.45	1.95	0.9	1.08	0	-1.36558	0.874293	1.5131	0.0566248	1.712	2.314	15.469	1.953	0.901	1.081
5033406O09Rik	8.29	5.77	6.27	9.59	10.52	10.48	0	0.605436	0.874293	3.13459	0.0550101	8.3	5.78	6.278	9.603	10.529	10.489
Tubb2b	47.43	48.81	63.17	39.23	34.63	48.08	0	-0.346518	0.874293	5.5431	0.0567445	47.485	48.892	63.246	39.285	34.659	48.124
Nup153	210.11	167.72	184.79	166.25	145.2	157.09	0	-0.223314	0.874293	7.42084	0.0590912	210.352	168.001	185.013	166.484	145.321	157.232
Rgs14	0.19	1.33	1.09	0.09	0	0.09	0	-1.14289	0.874293	-0.251092	0.0564042	0.19	1.332	1.091	0.09	0	0.09
Hcn1	1.14	3.46	1.55	1.07	0	0.99	0	-1.12806	0.874293	0.661872	0.0574135	1.141	3.466	1.552	1.072	0	0.991
Erc2	30.38	31.59	29	26.89	21.16	19.43	0	-0.400043	0.874293	4.72917	0.0583702	30.415	31.643	29.035	26.928	21.178	19.448
Sncg	7.62	6.66	6.64	7.19	15.78	12.83	0	0.699569	0.874293	3.23539	0.0540813	7.629	6.671	6.648	7.2	15.793	12.842
Lats2	97.72	101.78	107.44	73.94	93.12	85.14	0	-0.254293	0.874293	6.54095	0.0591264	97.833	101.95	107.57	74.044	93.197	85.217
Fdft1	113.53	92.55	105.07	116.72	157	107.92	0	0.311671	0.874293	6.83973	0.0559445	113.661	92.705	105.197	116.884	157.13	108.018
Olfm4	0.86	1.24	0.91	0.44	0	0.27	0	-1.03025	0.874293	0.0470647	0.0574675	0.861	1.242	0.911	0.441	0	0.27
Farp1	140.68	148.9	164.43	169	168.8	173.17	0	0.207561	0.874293	7.33154	0.0547186	140.842	149.149	164.628	169.238	168.94	173.327
Laptm4b	194.78	192.65	189.15	204.42	245.5	208.33	0	0.219712	0.874293	7.68469	0.057331	195.004	192.973	189.378	204.707	245.704	208.519
Klf10	94.39	89.45	72.62	106.07	88.89	105.12	0	0.267038	0.874293	6.5337	0.0573241	94.499	89.6	72.708	106.219	88.964	105.215
Abra	5.52	16.95	5.91	8.79	32.07	15.09	0	0.958173	0.874293	3.60155	0.0586845	5.526	16.978	5.917	8.802	32.097	15.104
Pvt1	10.67	8.43	7.54	6.04	1.03	8.77	0	-0.987387	0.874293	2.69886	0.0586596	10.682	8.444	7.549	6.048	1.031	8.778
Tob2	36.48	41.8	44.27	40.74	57.08	57.85	0	0.360337	0.874293	5.53103	0.0577001	36.522	41.87	44.323	40.797	57.127	57.902
Nfam1	0.76	0.89	1.27	0.44	0	0.18	0	-1.05578	0.874293	-0.000511087	0.0543959	0.761	0.891	1.272	0.441	0	0.18
Itga5	93.91	99.21	86.53	127.99	92.61	109.45	0	0.264752	0.874293	6.66357	0.0542565	94.018	99.376	86.634	128.17	92.687	109.549
Klhl22	68.2	70.9	68.99	95.06	66.31	89.21	0	0.287802	0.874293	6.25278	0.0542744	68.279	71.019	69.073	95.194	66.365	89.291
1600021P15Rik	63.05	64.96	66.17	60.98	35.79	55.5	0	-0.342698	0.874293	5.83709	0.0580402	63.123	65.069	66.25	61.066	35.82	55.55
Gm19522	3.43	3.82	3.91	2.84	0.77	2.17	0	-0.867489	0.874293	1.62303	0.0581994	3.434	3.826	3.915	2.844	0.771	2.172
Dusp1	65.34	71.35	78.44	74.74	95.04	86.41	0	0.279862	0.874293	6.29562	0.057445	65.415	71.47	78.535	74.845	95.119	86.488
Kat2b	19.05	25.02	24.36	20.42	8.21	18.08	0	-0.580971	0.874293	4.22232	0.0578763	19.072	25.062	24.389	20.449	8.217	18.096
Dtna	57.81	56.44	55.35	44.11	45.15	45.91	0	-0.28926	0.874293	5.67318	0.0548853	57.877	56.535	55.417	44.172	45.188	45.952
Slc25a46	138.3	108.88	126.62	112.82	92.61	100.33	0	-0.250116	0.874293	6.81856	0.0588498	138.459	109.062	126.773	112.979	92.687	100.421
St8sia3	12.19	11.18	7.45	7.54	3.98	6.6	0	-0.693218	0.874293	3.03523	0.0535093	12.204	11.199	7.459	7.551	3.983	6.606
Rbfa	73.15	63.45	80.53	55.48	47.84	68.51	0	-0.305668	0.874293	6.01049	0.0591397	73.234	63.556	80.627	55.558	47.88	68.572
Stx5a	139.54	148.02	156.43	167.58	174.44	160.43	0	0.212798	0.874293	7.30376	0.0540725	139.701	148.268	156.619	167.816	174.585	160.575
Cutc	20.76	16.24	20.81	25.92	20.52	32.09	0	0.457986	0.874293	4.50712	0.0556065	20.784	16.267	20.835	25.956	20.537	32.119
Slc2a6	0.48	0.62	0.09	0.89	4.49	0.72	0	1.26173	0.874293	0.410747	0.0574778	0.481	0.621	0.09	0.891	4.494	0.721
Golga2	43.72	58.04	49.54	59.82	57.46	63.63	0	0.298784	0.874293	5.79463	0.0562142	43.77	58.137	49.6	59.904	57.508	63.688
Ggta1	43.24	49.34	33.27	59.65	49	47.54	0	0.355778	0.874293	5.55069	0.0590489	43.29	49.423	33.31	59.734	49.041	47.583
Metap1d	48.29	42.86	45.27	33.73	33.99	38.32	0	-0.323716	0.874293	5.34292	0.0562832	48.346	42.932	45.325	33.777	34.018	38.355
Syt13	7.14	6.66	9.27	13.4	8.98	12.29	0	0.590128	0.874293	3.29851	0.0579288	7.148	6.671	9.281	13.419	8.987	12.301
Slc12a6	45.24	61.76	44.54	67.1	71.83	51.52	0	0.360794	0.874293	5.82259	0.0581661	45.292	61.863	44.594	67.194	71.89	51.567
Siglec1	0.38	0.98	1	0.27	0	0	0	-1.08047	0.874293	-0.233433	0.0573487	0.38	0.982	1.001	0.27	0	0
Cpne1	134.2	140.65	127.62	163.68	139.94	152.48	0	0.213842	0.874293	7.16275	0.0555935	134.355	140.886	127.774	163.91	140.056	152.618
Zfp334	89.15	93.26	93.62	88.14	66.44	71.95	0	-0.257005	0.874293	6.38625	0.0589239	89.253	93.416	93.733	88.264	66.495	72.015
Pde7a	136.11	146.51	144.43	121.96	96.45	136.39	0	-0.24301	0.874293	7.01924	0.0573904	136.267	146.755	144.604	122.131	96.53	136.514
Nceh1	24.19	25.47	17.91	16.6	16.03	14.01	0	-0.473386	0.874293	4.25655	0.0587062	24.218	25.513	17.932	16.623	16.043	14.023
4930429B21Rik	1.24	1.06	0.73	4.26	2.18	1.36	0	0.9786	0.874293	1.05302	0.0576696	1.241	1.062	0.731	4.266	2.182	1.361
Ppp3ca	81.91	75.61	71.17	98.97	81.83	86.86	0	0.25993	0.874293	6.37281	0.0534926	82.004	75.737	71.256	99.109	81.898	86.939
Pou3f2	2.1	1.69	29.09	3.2	0	1.08	0	-1.91123	0.874293	1.49238	0.0570532	2.102	1.693	29.125	3.204	0	1.081
Ptpn3	12.1	14.38	12.09	10.47	6.28	8.32	0	-0.577402	0.874293	3.42879	0.0555327	12.114	14.404	12.105	10.485	6.285	8.328
Ermap	22.1	9.5	18.63	25.74	3.33	3.43	0	-1.10733	0.874293	3.45231	0.0579827	22.125	9.516	18.652	25.776	3.333	3.433
Kpna6	55.62	47.21	48.08	47.31	32.32	36.42	0	-0.350693	0.874293	5.47023	0.0553923	55.684	47.289	48.138	47.377	32.347	36.453
Gm13154	2.48	2.84	2.64	1.86	9.36	16.18	0	1.24413	0.874293	2.26278	0.0567191	2.483	2.845	2.643	1.863	9.368	16.195
Tmem88b	1.62	2.93	1.18	0.98	0.38	0.63	0	-0.980084	0.874293	0.696428	0.0591627	1.622	2.935	1.181	0.981	0.38	0.631
Pus7	81.15	75.69	68.72	65.59	45.28	67.43	0	-0.315393	0.874293	6.06256	0.055707	81.243	75.817	68.803	65.682	45.318	67.491
Sec31a	206.49	195.31	196.97	220.57	231.13	217.91	0	0.195611	0.874293	7.72625	0.0569209	206.728	195.637	197.208	220.88	231.322	218.107
Btbd8	2.67	4.53	2.73	2.4	1.15	1.08	0	-0.886729	0.874293	1.43589	0.0561134	2.673	4.538	2.733	2.403	1.151	1.081
Gm15787	0.67	0.62	0.36	1.95	1.67	0.99	0	0.971917	0.874293	0.52809	0.0573411	0.671	0.621	0.36	1.953	1.671	0.991
Atp2a2	417.85	411.84	373.85	362.32	364.53	280.01	0	-0.231754	0.874293	8.51695	0.0570259	418.331	412.53	374.301	362.829	364.833	280.264
Casd1	191.45	192.92	194.7	240.1	195.99	214.39	0	0.198186	0.874293	7.67926	0.05906	191.671	193.243	194.935	240.437	196.153	214.584
Oxtr	0.76	0.71	1	0.18	0.13	0.09	0	-1.02451	0.874293	-0.130076	0.0574781	0.761	0.711	1.001	0.18	0.13	0.09
C1rl	0.48	0.53	0.18	1.6	1.67	0.72	0	1.03885	0.874293	0.323734	0.0550633	0.481	0.531	0.18	1.602	1.671	0.721
Gsg1	5.62	2.22	4.27	7.28	6.16	6.24	0	0.74873	0.874293	2.46158	0.0590647	5.626	2.224	4.275	7.29	6.165	6.246
Leng9	1.33	3.11	1.82	3.82	3.33	4.25	0	0.8216	0.874293	1.70743	0.0562125	1.332	3.115	1.822	3.825	3.333	4.254
Brsk1	6.67	8.34	8.91	5.41	3.85	5.06	0	-0.65082	0.874293	2.73163	0.0575413	6.678	8.354	8.921	5.418	3.853	5.065
Tgfb1	22.19	23.16	25.54	31.95	26.55	32.45	0	0.386258	0.874293	4.76688	0.0543595	22.216	23.199	25.571	31.995	26.572	32.479
Atf5	11.33	15.44	15	6.66	11.29	9.04	0	-0.589881	0.874293	3.52949	0.056567	11.343	15.466	15.018	6.669	11.299	9.048
Med25	83.06	86.7	95.26	97.37	93.25	117.59	0	0.247507	0.874293	6.57833	0.0571404	83.156	86.845	95.375	97.507	93.327	117.697
Mrvi1	4.57	3.37	6.36	10.83	8.85	5.33	0	0.764251	0.874293	2.72557	0.0546414	4.575	3.376	6.368	10.845	8.857	5.335
Cyp2r1	1.14	1.15	1.55	1.78	4.36	2.71	0	0.923673	0.874293	1.27245	0.0547894	1.141	1.152	1.552	1.783	4.364	2.712
Scnn1g	0.38	1.15	1.09	0.09	0	0.27	0	-1.08137	0.874293	-0.15348	0.0576056	0.38	1.152	1.091	0.09	0	0.27
Prkcb	70.86	69.13	35.54	74.12	97.99	61.73	0	0.483859	0.874293	6.04391	0.0583199	70.942	69.246	35.583	74.224	98.071	61.786
Ptdss2	158.97	162.21	154.25	191.99	159.95	183.66	0	0.203483	0.874293	7.39781	0.0588014	159.153	162.482	154.436	192.26	160.083	183.826
Rfxank	28.57	26.36	32.9	31.16	42.33	39.5	0	0.38414	0.874293	5.068	0.0589646	28.603	26.404	32.94	31.204	42.365	39.536
Gm2694	11.81	5.59	12.27	3.91	4.1	7.77	0	-0.799143	0.874293	2.88392	0.0535678	11.824	5.599	12.285	3.915	4.103	7.777
Arhgap20	2.19	2.57	6	2.04	1.28	1.08	0	-0.936855	0.874293	1.43221	0.0584026	2.193	2.574	6.007	2.043	1.281	1.081
Atm	79.91	77.47	82.62	63.91	50.54	77.91	0	-0.299431	0.874293	6.16289	0.0541158	80.002	77.6	82.72	64	50.582	77.981
Slc35f2	11.05	6.21	7.82	5.95	2.31	5.97	0	-0.776335	0.874293	2.70278	0.0591115	11.063	6.22	7.829	5.958	2.312	5.975
Cgnl1	113.63	121.13	135.25	111.57	92.35	103.4	0	-0.23154	0.874293	6.8167	0.058141	113.761	121.333	135.413	111.727	92.427	103.494
Ppm1m	32.67	43.22	42.9	46.42	45.02	55.04	0	0.339921	0.874293	5.468	0.0544728	32.708	43.292	42.952	46.485	45.057	55.09
Rbm5	184.59	213.15	189.42	219.51	219.08	217.82	0	0.198115	0.874293	7.69685	0.0572579	184.803	213.507	189.648	219.819	219.262	218.017
Itga9	35.34	30.88	23.54	57.69	26.94	43.38	0	0.502221	0.874293	5.13823	0.0587649	35.381	30.932	23.568	57.771	26.962	43.419
Uba1	270.41	240.13	273.05	292.47	282.05	294.74	0	0.186806	0.874293	8.10684	0.0566853	270.722	240.532	273.379	292.881	282.284	295.007
Dcaf12l1	22.57	26.71	31	19.17	10.77	25.94	0	-0.541946	0.874293	4.46644	0.057213	22.596	26.755	31.037	19.197	10.779	25.963
Xpnpep2	1.24	0.53	0.09	1.95	1.67	1.17	0	1.05972	0.874293	0.540197	0.05513	1.241	0.531	0.09	1.953	1.671	1.171
Fhl1	343.65	305.7	270.41	353.45	480.22	302.51	0	0.317225	0.874293	8.39948	0.0543074	344.046	306.212	270.736	353.947	480.619	302.784
Cited1	22.57	20.94	23.18	30.27	21.55	42.03	0	0.475494	0.874293	4.72378	0.0563822	22.596	20.975	23.208	30.313	21.568	42.068
C77370	0.57	1.69	2.55	0.62	0	0.63	0	-1.12829	0.874293	0.364585	0.0588303	0.571	1.693	2.553	0.621	0	0.631
Itm2a	149.73	154.23	209.15	199.53	224.85	178.15	0	0.274496	0.874293	7.52798	0.0585355	149.903	154.488	209.402	199.81	225.037	178.311
Tex16	0.86	1.15	0.64	0.18	0	0.27	0	-1.05927	0.874293	-0.0946701	0.0537974	0.861	1.152	0.641	0.18	0	0.27
Klhl4	37.62	27.78	25.63	44.38	32.58	39.59	0	0.399416	0.874293	5.10887	0.0562622	37.663	27.827	25.661	44.442	32.607	39.626
Ndufaf4	125.82	110.75	129.71	105.71	88.89	109.09	0	-0.2349	0.875818	6.8004	0.0593689	125.965	110.936	129.866	105.859	88.964	109.189
Ccdc160	20.57	20.59	23.54	12.96	16.67	16.36	0	-0.452131	0.875818	4.22021	0.0593775	20.594	20.624	23.568	12.978	16.684	16.375
Camk1g	37.53	50.05	43.36	60.45	52.46	47.63	0	0.327615	0.88262	5.60319	0.0599453	37.573	50.134	43.412	60.535	52.504	47.673
Lpcat4	29.43	42.42	29.81	42.07	37.07	48.36	0	0.372244	0.88262	5.25217	0.0599511	29.464	42.491	29.846	42.129	37.101	48.404
Sh2d2a	0.76	1.42	0	1.6	3.85	0.99	0	1.19355	0.882823	0.675264	0.0600212	0.761	1.422	0	1.602	3.853	0.991
Nfxl1	67.91	66.11	72.72	82.81	71.06	87.04	0	0.251716	0.883342	6.22528	0.0601898	67.988	66.221	72.808	82.926	71.119	87.119
Maged1	429.94	409	422.93	445.49	549.1	438.72	0	0.209867	0.883342	8.8076	0.0602253	430.435	409.685	423.44	446.116	549.556	439.117
Gpr165	0.1	0	0.09	1.6	0	1.63	0	1.26473	0.883342	-0.2211	0.0602062	0.1	0	0.09	1.602	0	1.631
Ylpm1	133.25	141.18	144.7	119.12	108.9	126.08	0	-0.208352	0.883932	7.0103	0.0603219	133.404	141.416	144.874	119.287	108.99	126.194
Lrrn3	0.57	4.61	3.45	0.27	0.38	1.63	0	-1.26657	0.883985	0.828747	0.0604945	0.571	4.618	3.454	0.27	0.38	1.631
Rpn1	299.26	272.34	271.05	316.79	308.99	306.22	0	0.181718	0.883985	8.20986	0.0604521	299.605	272.796	271.377	317.235	309.247	306.497
Foxf1a	31.91	28.13	31.36	25.47	14.24	26.84	0	-0.456583	0.883985	4.70254	0.0604028	31.947	28.177	31.398	25.506	14.252	26.864
Tmem132c	4.1	8.79	6.64	17.66	6.8	9.85	0	0.762316	0.884556	3.11429	0.0605899	4.105	8.805	6.648	17.685	6.806	9.859
Clptm1l	178.49	160.08	168.79	207.52	174.95	188.63	0	0.203998	0.884985	7.49055	0.0607815	178.696	160.348	168.994	207.812	175.095	188.801
Ank2	41.15	40.2	45.08	46.16	21.16	27.21	0	-0.447847	0.884985	5.17021	0.0608483	41.197	40.267	45.134	46.225	21.178	27.235
Mlxipl	5.24	2.22	4.91	1.95	2.31	1.36	0	-0.874182	0.884985	1.68155	0.0609228	5.246	2.224	4.916	1.953	2.312	1.361
Gng11	80.1	80.04	81.08	87.52	91.58	97.98	0	0.232292	0.884985	6.43853	0.0608807	80.192	80.174	81.178	87.643	91.656	98.069
Fbxo8	72.39	73.3	78.71	96.39	78.37	85.77	0	0.245765	0.884985	6.34027	0.0609576	72.473	73.423	78.805	96.525	78.435	85.848
Pif1	30.19	46.23	45.08	29.38	30.53	28.65	0	-0.392841	0.884985	5.12146	0.0609511	30.225	46.307	45.134	29.421	30.555	28.676
Kif21b	31.72	43.04	34.54	27.87	26.55	27.21	0	-0.368473	0.885739	4.99527	0.0611789	31.757	43.112	34.582	27.909	26.572	27.235
Pspc1	166.3	147.84	153.61	154	105.18	127.62	0	-0.251594	0.885739	7.14488	0.0611311	166.492	148.088	153.795	154.216	105.267	127.736
Rhox5	25.53	28.49	21.09	18.82	12.31	21.78	0	-0.47916	0.885739	4.40519	0.0611572	25.559	28.538	21.115	18.846	12.32	21.8
Spp2	2	1.06	4.09	0.8	0.64	0.9	0	-1.00143	0.888206	0.870879	0.0619405	2.002	1.062	4.095	0.801	0.641	0.901
Nucks1	386.61	400.21	386.76	414.51	436.23	433.57	0	0.164548	0.888206	8.67998	0.0628115	387.055	400.88	387.226	415.093	436.592	433.963
Stx11	6.76	3.64	5.54	2.93	0.26	5.51	0	-1.12818	0.888206	1.91402	0.0625616	6.768	3.646	5.547	2.934	0.26	5.515
BC005764	89.25	112.43	111.62	108.38	115.05	144.88	0	0.263994	0.888206	6.8215	0.0620357	89.353	112.618	111.755	108.532	115.146	145.011
Itga7	1.81	1.95	1.18	3.11	10.13	1.81	0	1.09799	0.888206	1.62157	0.0628136	1.812	1.953	1.181	3.114	10.138	1.812
Rabep1	129.92	111.72	132.43	99.5	92.48	117.32	0	-0.239717	0.888206	6.82754	0.0616235	130.07	111.907	132.59	99.64	92.557	117.426
9030624G23Rik	1.9	2.4	1.82	3.37	4.75	3.25	0	0.778327	0.888206	1.71251	0.0622357	1.902	2.404	1.822	3.375	4.754	3.253
4921506M07Rik	7.33	8.25	6.54	4.35	3.33	5.6	0	-0.658205	0.888206	2.62472	0.0628774	7.338	8.264	6.548	4.356	3.333	5.605
Caml	76.77	74.01	71.44	79.17	93.76	86.59	0	0.253528	0.888206	6.33154	0.0621952	76.858	74.134	71.526	79.281	93.838	86.668
A530054K11Rik	22.29	23.52	20.09	19.79	11.54	15.46	0	-0.470787	0.888206	4.23326	0.0628281	22.316	23.559	20.114	19.818	11.55	15.474
Map3k1	99.44	98.77	98.89	106.69	142.89	105.75	0	0.275048	0.888206	6.76013	0.0623012	99.555	98.935	99.009	106.84	143.009	105.846
Anxa11	7.81	7.28	5.09	9.05	12.7	9.31	0	0.624104	0.888206	3.13	0.0617282	7.819	7.292	5.096	9.063	12.711	9.318
Rpap3	96.68	71.43	80.62	100.3	86.58	103.49	0	0.266214	0.888206	6.48723	0.0628433	96.791	71.55	80.717	100.441	86.652	103.584
Col8a1	8	4.79	13.27	7.54	3.08	2.8	0	-0.865966	0.888206	2.64236	0.0627953	8.009	4.798	13.286	7.551	3.083	2.803
Tiam2	4	4.44	3.82	3.46	1.15	1.99	0	-0.814365	0.888206	1.76999	0.0624797	4.005	4.447	3.825	3.465	1.151	1.992
Slc22a3	1.24	4.17	5.82	7.01	6.03	5.42	0	0.864	0.888206	2.31238	0.0625863	1.241	4.177	5.827	7.02	6.035	5.425
Zfp51	38.1	33.01	33.45	39.23	43.23	45.82	0	0.326594	0.888206	5.28817	0.0628561	38.144	33.065	33.49	39.285	43.266	45.862
Zscan10	19.05	24.4	13.63	22.37	22.83	32.9	0	0.496583	0.888206	4.47991	0.061926	19.072	24.441	13.646	22.401	22.849	32.93
Pcdhb22	3.81	1.24	2.36	7.1	3.08	4.07	0	0.885042	0.888206	1.89855	0.0617656	3.814	1.242	2.363	7.11	3.083	4.074
Pnliprp1	11.81	4.88	8.36	9.59	1.15	3.25	0	-1.0314	0.888206	2.52854	0.0627981	11.824	4.888	8.37	9.603	1.151	3.253
Stil	67.91	70.55	73.17	69.06	35.66	60.38	0	-0.36652	0.888206	5.94744	0.0620205	67.988	70.668	73.258	69.157	35.69	60.435
Lcorl	74.2	65.67	63.9	61.69	47.07	54.41	0	-0.285712	0.888206	5.93334	0.0618884	74.285	65.78	63.977	61.777	47.109	54.459
Cblc	6.19	6.74	5.91	8.96	10.13	9.22	0	0.585218	0.888206	3.03692	0.0616588	6.197	6.751	5.917	8.973	10.138	9.228
Tbx20	108.68	97.61	92.62	110.42	70.93	48.17	0	-0.422776	0.888206	6.41584	0.0621485	108.805	97.773	92.732	110.575	70.989	48.214
Tdgf1	12.76	11.98	5.27	25.56	69.39	7.5	0	1.32476	0.888206	3.95671	0.0619972	12.775	12	5.276	25.596	69.448	7.507
Porcn	20.19	23.07	18.54	27.78	33.22	22.42	0	0.442377	0.888206	4.60114	0.0615011	20.213	23.109	18.562	27.819	33.248	22.44
Sh3kbp1	56.2	70.72	63.99	88.67	88.89	61.01	0	0.335603	0.888206	6.15068	0.0615745	56.265	70.838	64.067	88.795	88.964	61.065
Ptprz1	5.05	2.84	1.82	1.07	0.9	2.08	0	-0.933846	0.88899	1.32339	0.0629895	5.056	2.845	1.822	1.072	0.901	2.082
Atp2a3	13.24	19.79	25.63	22.28	27.58	28.65	0	0.482986	0.89158	4.50459	0.0635468	13.255	19.823	25.661	22.311	27.603	28.676
Nog	22.57	28.84	28.9	23.43	13.72	20.61	0	-0.450811	0.89158	4.51688	0.0637979	22.596	28.888	28.935	23.463	13.731	20.629
Lrrc59	229.07	224.24	246.32	270.81	231.9	275.94	0	0.186835	0.89158	7.94461	0.0634795	229.334	224.616	246.617	271.191	232.093	276.19
Abhd4	92.2	90.25	120.34	137.85	108.64	109.18	0	0.269563	0.89158	6.77083	0.063591	92.306	90.401	120.485	138.044	108.73	109.279
Abcc1	37.05	38.78	37.9	27.43	30.01	30.46	0	-0.33321	0.89158	5.08119	0.0637411	37.093	38.845	37.946	27.469	30.035	30.488
Ifnar1	104.58	139.94	114.71	171.75	116.21	139.55	0	0.279008	0.89158	7.02209	0.0636796	104.7	140.174	114.848	171.991	116.307	139.676
Vmn2r100	1.24	0.8	0.27	0	0	0.18	0	-1.08183	0.89158	-0.290921	0.0637246	1.241	0.801	0.27	0	0	0.18
Gm1976	11.05	11.71	8.18	6.66	6.28	6.33	0	-0.592087	0.89158	3.10683	0.0634109	11.063	11.73	8.19	6.669	6.285	6.336
Atg12	135.06	123.26	131.98	144.06	143.4	150.85	0	0.202712	0.89158	7.11339	0.0633682	135.216	123.466	132.139	144.262	143.519	150.987
Fgf8	89.25	66.29	45.63	71.63	92.99	86.23	0	0.396182	0.89158	6.20752	0.0633713	89.353	66.401	45.685	71.731	93.067	86.308
1700007K13Rik	2.48	1.42	3	1.24	1.03	0.54	0	-0.918187	0.89158	0.967219	0.0633805	2.483	1.422	3.004	1.242	1.031	0.54
Psmd1	326.89	291.68	285.5	329.48	346.44	327.28	0	0.186893	0.893127	8.31286	0.0645058	327.267	292.169	285.844	329.943	346.728	327.576
Fam183b	14.57	13.04	24.91	6.3	12.31	13.74	0	-0.656993	0.893127	3.77117	0.0640939	14.587	13.062	24.94	6.309	12.32	13.752
Homer1	56.39	70.81	73.81	58.67	47.84	52.96	0	-0.291143	0.893127	5.90571	0.0640524	56.455	70.929	73.899	58.752	47.88	53.008
A4galt	6.86	10.2	4.91	3.91	1.41	6.78	0	-0.887165	0.893127	2.44725	0.0645481	6.868	10.217	4.916	3.915	1.411	6.786
Wt1	10.48	9.41	9.45	4.88	6.54	7.23	0	-0.594075	0.893127	3.0474	0.0642664	10.492	9.426	9.461	4.887	6.545	7.237
Osbpl9	86.1	79.07	80.81	94	86.83	101.23	0	0.230812	0.893127	6.46423	0.0642253	86.199	79.202	80.907	94.132	86.902	101.322
Hpdl	2.48	2.93	0.82	0.62	1.03	0.36	0	-1.03132	0.893127	0.720639	0.0646206	2.483	2.935	0.821	0.621	1.031	0.36
AW011738	0.48	1.51	1.36	2.57	2.82	1.72	0	0.906506	0.893127	1.06394	0.0644848	0.481	1.513	1.362	2.574	2.822	1.722
Pclo	4.76	5.95	11.54	4.26	0.77	6.69	0	-1.03269	0.893127	2.35437	0.0646484	4.765	5.96	11.554	4.266	0.771	6.696
Sds	3.43	1.06	0.36	0.18	0.26	0.27	0	-1.20405	0.893127	0.179905	0.0640024	3.434	1.062	0.36	0.18	0.26	0.27
Gpr82	1.43	0.18	0.45	1.6	2.95	0.99	0	1.06944	0.893127	0.626807	0.0645382	1.432	0.18	0.451	1.602	2.952	0.991
Fndc3c1	210.3	189.46	211.78	231.13	240.24	214.48	0	0.199732	0.893127	7.75742	0.0645768	210.542	189.777	212.035	231.455	240.44	214.674
Diap2	8.57	7.1	13.63	14.11	13.85	13.47	0	0.562546	0.893127	3.57571	0.0642518	8.58	7.112	13.646	14.13	13.862	13.482
Krtcap3	53.05	60.34	57.26	43.94	34.37	55.86	0	-0.329541	0.893378	5.65773	0.0647235	53.111	60.441	57.329	44.002	34.399	55.911
Gm11346	3.43	6.03	3.18	7.19	11.42	4.61	0	0.79748	0.893753	2.57388	0.0648076	3.434	6.04	3.184	7.2	11.429	4.614
2810422O20Rik	22.38	18.37	18.36	20.95	31.17	27.66	0	0.443368	0.893801	4.53753	0.0649237	22.406	18.401	18.382	20.979	31.196	27.685
Dcbld2	108.49	146.42	104.17	104.56	93.38	88.58	0	-0.27577	0.893801	6.73864	0.0649581	108.615	146.665	104.296	104.707	93.458	88.66
Mtmr11	10.67	14.38	21.63	20.95	21.04	20.7	0	0.502621	0.893801	4.1855	0.0649819	10.682	14.404	21.656	20.979	21.057	20.719
X99384	60.67	67.71	56.72	67.1	73.75	76.19	0	0.264445	0.893936	6.07161	0.0651466	60.74	67.823	56.788	67.194	73.811	76.259
Rras	43.91	40.11	44.17	45.62	66.18	49.89	0	0.345092	0.893936	5.59162	0.0651627	43.961	40.177	44.223	45.684	66.235	49.935
1700017B05Rik	95.06	107.73	107.71	69.68	79.4	103.76	0	-0.276618	0.893936	6.54358	0.065092	95.17	107.91	107.84	69.778	79.466	103.854
1700019D03Rik	2.95	2.4	2.09	1.15	0.13	2.26	0	-1.01356	0.894364	1.03775	0.0653977	2.953	2.404	2.093	1.152	0.13	2.262
Cpne5	24.67	28.93	22.81	15.71	24.37	14.55	0	-0.474225	0.894364	4.44215	0.0653785	24.698	28.978	22.838	15.732	24.39	14.563
Miat	1.71	1.69	3.09	1.95	0.38	0.45	0	-0.991497	0.894364	0.860609	0.0654218	1.712	1.693	3.094	1.953	0.38	0.45
Hnrnph2	110.49	103.38	99.71	117.25	122.49	116.32	0	0.218211	0.894364	6.80673	0.0653211	110.617	103.553	99.83	117.415	122.592	116.425
Diras1	0.19	0.62	0	1.78	0.26	1.72	0	1.14828	0.894888	0.097028	0.0658847	0.19	0.621	0	1.783	0.26	1.722
Cnp	15.91	14.2	13.91	16.95	21.16	21.42	0	0.451977	0.894888	4.13165	0.0657974	15.928	14.224	13.927	16.974	21.178	21.439
2610307P16Rik	24.19	27.07	26.72	24.23	16.03	16.9	0	-0.42391	0.894888	4.49734	0.0656104	24.218	27.115	26.752	24.264	16.043	16.915
Dppa2	0.1	0.09	0.18	0.89	1.15	0.36	0	1.04309	0.894888	-0.177379	0.065888	0.1	0.09	0.18	0.891	1.151	0.36
Stx16	63.24	75.25	69.99	60.98	53.74	54.23	0	-0.264855	0.894888	5.97743	0.0659733	63.313	75.376	70.074	61.066	53.785	54.279
[truncated: 14,541 more rows]

## Sheet: Wnt target genes Raw CPM
name	WT_1_dedup	WT_2_dedup	WT_3_dedup	Mut_1_dedup	Mut_2_dedup	Mut_3_dedup
[truncated: 179 more rows]

## Sheet: Wnt targets DEGUST
name	WT_1_dedup	WT_2_dedup	WT_3_dedup	Mut_1_dedup	Mut_2_dedup	Mut_3_dedup	WT	mut	FDR	AveExpr	P value	WT_1_dedup	WT_2_dedup	WT_3_dedup	Mut_1_dedup	Mut_2_dedup	Mut_3_dedup
[truncated: 179 more rows]

[truncated: 1 more sheets: wnttargets for heatmap]
