# Supplementary material for: Neural crest cell-derived DKK1 and NEDD4 modulate Wnt signalling in the second heart field to orchestrate outflow tract development
Source: Nat Commun. 2026 Jan 22;17:1751. doi: 10.1038/s41467-026-68459-4 (PMC12913648; doi:10.1038/s41467-026-68459-4)
Supplement: Supplementary file 6 — Source Data [file 41467_2026_68459_MOESM6_ESM.xlsx]

## Sheet: Figure 2
Figure 2A
E10.5 OFT + RV length
length (um)
WT	KO
987.271	786.794
1080.58	807.117
1068.31	803.701
1008.83	883.114
1006.4	849.503
1027.97
1128.51

## Sheet: Figure 3
Figure 3C				Figure 3D				Figure 3E					Figure 3G				Figure 3H				Figure 3I				Figure 3J
AP2a NCC numbers				Proliferation in Isl +ve SHF (PHH3)				Cell Death in Isl+ve SHF (Cleaved-Caspase 3)					SHF differentiation				SHF explant differentiation				SHF EdU incorporation				EdU migration front distance
#NCCs per section				% PHH3-positive cells				% Caspase-3-positive cells					MF20 Fluorescent intensity				MF20 fluorescent intensity				% EdU positive cells				distance (um)
WT	KO			WT	KO			WT	KO				WT	KO			WT	KO			WT	KO			WT	KO
149.4	144.9			3.71319	4.72393			0	0.317				14.1059	33.1934			11.345	17.542			45.61	60.47			221.5	167.5
139.67	139.42			4.88889	4.12698			0.355	0.226				28.0757	31.5301			6.598	16.397			47.73	58.33			249.25	130
121.36	121.18			5.14184	4.75113			0.481	0				26.5156	30.0891			7.859	20.381			41.67	43.9			236.25	162
140.33	139			3.60577	3.62319			0.692	0				16.7317	28.1846			7.013				65.96	44.73			262	100.5
152.5	151.5			3.36788	5.10441								17.0341	36.6541							53.85	54.55			263.5	111.75
													19.5807	24.4712							50	48.57				174.75
													5.805	22.4575
													15.6385	34.0283
														37.8243
														31.1793
														44.955
														35.1215

## Sheet: Figure 4
Figure 4B (and 4C)								Figure 4G				Figure 4H
SHF region gene expression								DKK1 in NCCs				Nuclear b-catenin (non-pS45) in SHF
name	Log2FC	(-)LOG10 P		FDR	P value			DKK1 Fluorescent intensity				% b-catenin +ve nuclei
Dkk1	1.3195	6.82974		0.00116266	1.48e-07
Cck	-2.89324	6.99568		0.00116266	1.01e-07			WT	KO			WT	KO
Mybphl	-2.5353	6.18842		0.00339204	6.48e-07			9.69359	13.8958			29.94	22.64
Wnt2	-2.57606	5.94666		0.00443622	1.13068e-06			11.6973	11.8921			30.43	16.35
Dlx2	1.86661	5.62254		0.0074856	2.38486e-06			7.69109	15.3659			29.45	24.29
Msx2	0.955244	4.88498		0.0298482	1.30322e-05			7.9506	16.1712			28.57	20.73
Fbxo32	-1.64197	4.81773		0.0298482	1.52151e-05			7.30304	18.9994			28.57	16.67
Cacna2d2	-2.07614	4.83335		0.0298482	1.46775e-05			7.20072	13.6756			27.63	22.11
Thg1l	-1.11813	4.67958		0.0364679	2.09131e-05			9.76777	13.8216			27.64	21.94
Kcnj5	-3.00524	4.4627		0.054079	3.44584e-05			9.1751	19.2416				22.92
Lrrc10	-1.72659	4.41846		0.054435	3.81538e-05			6.96735	15.6815				18.82
Cox6a2	-1.48556	4.37017		0.0557673	4.2641e-05			7.81279	16.7077
Trdn	-2.52496	4.22244		0.0616733	5.99181e-05			6.97671
Thbs4	-2.45476	4.20152		0.0616733	6.28758e-05
Prkag2	-0.652696	4.24605		0.0616733	5.67482e-05
Emilin1	0.723139	4.23461		0.0616733	5.82624e-05
Dlx1	1.92198	4.15902		0.0640124	6.93393e-05
Tecrl	-1.69952	4.08595		0.071533	8.20437e-05
Snai1	0.889212	4.03662		0.0759044	9.19144e-05
Tnni3	-1.21713	4.00144		0.0759044	9.96687e-05
Bgn	1.04824	3.99325		0.0759044	0.000101567
Chit1	-2.07059	3.96482		0.0773549	0.000108437
Hspb8	-1.07089	3.94197		0.077989	0.000114295
Pax8	1.21801	3.90415		0.0815397	0.000124694
Tmem163	-1.54794	3.77177		0.106176	0.000169135
Tbx5	-2.40563	3.72612		0.113408	0.000187881
Pitx2	-3.09588	3.68746		0.119375	0.000205372
Prrx1	1.17849	3.58725		0.144985	0.000258671
Slc47a1	-1.97057	3.53825		0.146595	0.000289566
Hhex	0.963194	3.53998		0.146595	0.000288416
Foxa2	-1.03715	3.55707		0.146595	0.000277286
Atp1b1	-0.870059	3.51389		0.147288	0.000306276
Upp1	-0.740468	3.50372		0.147288	0.000313531
Dock9	-0.721111	3.4835		0.147288	0.000328474
Fli1	0.982607	3.49392		0.147288	0.000320684
Osr1	-0.686035	3.43558		0.159901	0.000366793
Mmrn2	0.873539	3.35941		0.181866	0.00043711
Emilin2	-1.4631	3.34492		0.181866	0.000451943
Hoxa1	-0.843549	3.34816		0.181866	0.000448579
Ednrb	-1.08792	3.29498		0.198928	0.000507017
Rfx6	-2.1084	3.05509		0.210541	0.000880857
Gpr182	1.4107	3.03589		0.210541	0.000920682
Serpinf1	0.593128	3.19211		0.210541	0.000642528
Vtn	-1.09245	3.02114		0.210541	0.000952494
Meox1	0.809149	3.097		0.210541	0.000799838
Otub2	-0.734105	3.22672		0.210541	0.000593305
Ryr2	-0.851516	3.04219		0.210541	0.000907419
Myh6	-1.27492	3.07904		0.210541	0.000833609
Gata4	-0.716089	3.10902		0.210541	0.000778001
Lima1	0.531631	3.20386		0.210541	0.000625379
Trp63	-1.39122	3.08928		0.210541	0.00081418
Iigp1	1.09101	3.06001		0.210541	0.000870948
Hey1	0.461017	3.05738		0.210541	0.000876236
Nr0b2	-2.07455	3.17234		0.210541	0.000672457
Fam185a	-1.09495	3.10642		0.210541	0.000782677
Kcnk3	-2.0447	3.13987		0.210541	0.000724647
Tmem119	1.23106	3.24858		0.210541	0.000564185
Flt1	0.872112	3.10468		0.210541	0.00078582
Cav1	-1.20966	3.14614		0.210541	0.000714268
Lmod2	-1.3499	3.07447		0.210541	0.000842428
Cpa2	-1.06364	3.0961		0.210541	0.000801485
Plxnd1	0.53964	3.24958		0.210541	0.000562881
B130024G19Rik	-1.70377	3.03793		0.210541	0.000916368
Mogat2	1.07663	3.15292		0.210541	0.000703207
Atp2a1	-1.69788	3.02502		0.210541	0.000944019
Ptpre	1.0953	3.05753		0.210541	0.000875922
Dusp8	-1.13165	3.02359		0.210541	0.00094712
Hhip	-0.497661	3.03715		0.210541	0.000918006
Car7	0.996032	3.0976		0.210541	0.000798738
2310046A06Rik	-1.38896	3.09584		0.210541	0.000801981
Cpne4	1.34776	3.21415		0.210541	0.00061073
Cxcr7	-0.925591	3.01336		0.210573	0.000969695
Dkk3	-0.820407	3.00901		0.210573	0.00097947
Gm12824	-1.41361	2.98523		0.21649	0.00103458
Mical2	-1.18479	2.99043		0.21649	0.00102228
Krt75	-1.69912	2.97758		0.216869	0.00105298
Gal	-2.02699	2.97215		0.216869	0.00106622
Nr2f2	-0.488787	2.96744		0.216869	0.00107785
Tppp3	-0.918491	2.95308		0.221324	0.00111409
8430408G22Rik	0.69047	2.93679		0.226911	0.00115668
Tmem132a	0.403085	2.91758		0.234244	0.00120898
Rab26	1.75732	2.89833		0.239911	0.00126376
Sema3e	-1.42929	2.8966		0.239911	0.00126881
Tppp	-1.81427	2.88691		0.242406	0.00129745
Pfkp	-1.19394	2.84834		0.259851	0.00141795
Frmpd1	-1.21253	2.84651		0.259851	0.00142393
Pde1c	1.59169	2.82669		0.26402	0.00149043
Lpcat3	0.468507	2.83194		0.26402	0.0014725
Ap3b2	-1.42778	2.82471		0.26402	0.00149725
Nfil3	0.595508	2.80713		0.266426	0.00155909
Plk2	0.485971	2.80999		0.266426	0.00154885
Aldh1a2	-1.58469	2.80637		0.266426	0.00156182
Dnm3os	1.23795	2.77645		0.273535	0.00167321
Tfap2a	1.20596	2.78025		0.273535	0.00165864
Gja4	0.731552	2.78289		0.273535	0.00164859
1110050K14Rik	-1.57247	2.77962		0.273535	0.00166103
Tie1	0.811859	2.7673		0.276479	0.00170884
Dll1	-1.80556	2.75877		0.279087	0.00174274
Tlx1	0.679765	2.7463		0.282456	0.00179348
Vegfc	0.530533	2.74478		0.282456	0.00179977
Zcchc16	1.08452	2.73511		0.285957	0.0018403
Cyp26a1	1.4591	2.7149		0.29664	0.00192795
Gata2	0.727224	2.70393		0.301278	0.00197729
Hs3st3b1	-0.419858	2.68933		0.304661	0.00204487
Serpinb6b	-1.37575	2.68313		0.304661	0.00207427
Lsm14b	-0.587549	2.68253		0.304661	0.00207715
Cbln1	-1.40793	2.68962		0.304661	0.00204353
Mafb	0.94819	2.67477		0.306809	0.00211463
Ctnnal1	-0.613352	2.67144		0.306809	0.00213089
Vcam1	-1.33971	2.64542		0.322794	0.00226248
Gpr44	1.36262	2.6255		0.334893	0.00236862
Gm10664	-0.458521	2.61755		0.33505	0.00241243
9030425E11Rik	0.568286	2.62112		0.33505	0.00239268
Pcbp3	0.760182	2.60584		0.340121	0.00247833
Slc1a3	-0.615507	2.60094		0.340121	0.00250643
Dmd	-0.824752	2.59964		0.340121	0.00251396
Lrrc4	-1.4002	2.59581		0.340201	0.00253623
Alcam	-0.768573	2.58143		0.348674	0.00262161
Slc9a3r2	0.54043	2.56767		0.356873	0.002706
Stk32a	-1.07316	2.56123		0.359189	0.00274644
Chchd10	-0.526697	2.55658		0.360051	0.00277598
Skiv2l	0.438451	2.54988		0.362651	0.00281913
Apobec2	-0.684791	2.53486		0.369456	0.00291838
Kazald1	0.898353	2.53475		0.369456	0.00291912
Slc35f1	-0.837065	2.52381		0.375847	0.00299356
Dlx5	1.33938	2.51434		0.38109	0.0030596
Grem2	-1.12186	2.50284		0.385195	0.00314164
Diras2	1.9202	2.50343		0.385195	0.00313739
Stab1	0.626377	2.49426		0.386837	0.00320433
Ip6k1	0.394811	2.49619		0.386837	0.00319016
Slc25a33	-0.55642	2.49016		0.387531	0.00323477
9130206I24Rik	0.946525	2.47958		0.391115	0.00331454
Dusp9	-0.445378	2.48268		0.391115	0.00329093
Id4	0.375089	2.46955		0.395144	0.00339192
Ret	0.763406	2.46864		0.395144	0.00339903
Aldh2	0.479052	2.46002		0.400103	0.00346718
Kif3a	0.428687	2.45019		0.406276	0.00354656
Akr1b8	-0.743945	2.44632		0.406947	0.00357835
Fhl2	-0.528431	2.43852		0.408402	0.00364319
Actn2	-1.0061	2.43901		0.408402	0.00363904
9130024F11Rik	1.4475	2.42306		0.414321	0.0037752
Ramp2	0.397911	2.4262		0.414321	0.00374799
Unc93b1	-1.58886	2.42324		0.414321	0.00377363
Synpr	1.43927	2.4192		0.415121	0.00380893
3632451O06Rik	0.509949	2.40239		0.422693	0.00395921
Tnfrsf19	-0.976501	2.40666		0.422693	0.0039205
Padi2	1.38521	2.40361		0.422693	0.00394813
Fzd7	-0.570028	2.38429		0.434884	0.00412775
Dock10	-1.60721	2.38417		0.434884	0.00412882
Epha3	1.44914	2.37648		0.439703	0.00420259
Fam49a	-0.790626	2.36942		0.43974	0.00427154
Bmp6	-1.41465	2.36662		0.43974	0.00429911
Tspan18	0.526148	2.3626		0.43974	0.00433914
Kcnip3	0.583285	2.36221		0.43974	0.00434304
Csrp3	-0.741741	2.37298		0.43974	0.00423661
Olfml2b	-0.748814	2.35257		0.444759	0.00444048
Nkx2-1	1.14531	2.35171		0.444759	0.00444929
5330426P16Rik	-1.06261	2.33786		0.450556	0.00459341
Dbc1	1.43425	2.33964		0.450556	0.00457463
AI506816	1.39727	2.34271		0.450556	0.00454244
Smad6	0.302139	2.33345		0.452334	0.00464036
Sept3	-0.378375	2.32931		0.453134	0.00468476
Plvap	0.416828	2.32466		0.453134	0.00473519
Il15	0.643345	2.32485		0.453134	0.00473311
Hnf1b	-1.7123	2.31788		0.454725	0.00480976
Coro2a	-1.08391	2.31846		0.454725	0.00480332
Gpr20	-1.15075	2.30349		0.467229	0.00497179
Mst1	-1.67398	2.29442		0.474244	0.00507666
Rxrg	-1.09293	2.26796		0.501055	0.00539558
Fmod	-1.49213	2.2594		0.508028	0.00550304
Myoz2	-1.52817	2.25548		0.50963	0.00555287
Dcn	-1.548	2.23947		0.513493	0.00576138
Irgm2	1.15004	2.23751		0.513493	0.00578749
Sh3bp5	0.564199	2.23811		0.513493	0.00577956
Garnl3	0.580588	2.24601		0.513493	0.00567536
C230081A13Rik	-0.489944	2.24678		0.513493	0.00566526
Dgkk	0.594669	2.23723		0.513493	0.00579128
Lrrtm4	1.56729	2.23265		0.516022	0.00585267
Cyp39a1	0.498943	2.22545		0.521715	0.00595049
Pcp4l1	1.19601	2.2057		0.523632	0.00622734
Sgk1	0.66536	2.21539		0.523632	0.00608984
Nr2f1	0.716073	2.21718		0.523632	0.00606481
Slitrk5	-1.25332	2.20487		0.523632	0.00623927
Rest	0.34101	2.21004		0.523632	0.00616544
C130026L21Rik	-1.57189	2.20765		0.523632	0.00619935
Sertad3	0.601855	2.21637		0.523632	0.00607612
Fgfr2	-0.349914	2.20831		0.523632	0.00619002
Pkp4	-0.35671	2.19488		0.532965	0.00638444
3110043O21Rik	-0.590264	2.19213		0.533506	0.00642492
Junb	0.570342	2.18586		0.538421	0.00651841
Ddx4	-1.68272	2.17664		0.539013	0.00665819
Sox18	0.519379	2.17631		0.539013	0.00666334
Foxe1	0.379305	2.1741		0.539013	0.0066973
Thsd4	-0.466836	2.17611		0.539013	0.00666634
L1cam	1.41249	2.18061		0.539013	0.00659759
Rgs4	1.38685	2.16049		0.550522	0.00691047
Rimkla	-1.15537	2.1627		0.550522	0.00687548
Arhgef25	0.444853	2.14025		0.553898	0.00724013
Grm6	1.12404	2.14015		0.553898	0.00724194
Ntn1	-1.41773	2.14851		0.553898	0.00710371
Jup	0.417321	2.13852		0.553898	0.00726907
Apob	-1.30386	2.15338		0.553898	0.00702464
Ppp1r3c	-0.911943	2.14233		0.553898	0.00720561
Dlx1as	1.50085	2.13844		0.553898	0.00727048
Cox7a1	-0.809715	2.14551		0.553898	0.00715307
Zfp445	-0.325514	2.13875		0.553898	0.00726524
Sox17	0.722219	2.12938		0.554365	0.00742363
Sphkap	0.354045	2.12677		0.554365	0.00746839
Btg2	-0.485946	2.12035		0.554365	0.00757961
Hey2	0.581525	2.11719		0.554365	0.00763498
Arhgef15	0.745223	2.12925		0.554365	0.00742586
Tmem100	0.71654	2.11461		0.554365	0.00768057
Foxg1	-1.46004	2.1338		0.554365	0.00734854
Rgs6	-1.54572	2.10335		0.554365	0.00788227
Crhbp	-1.67902	2.1123		0.554365	0.00772151
Nell2	-1.20803	2.11651		0.554365	0.007647
Fam195a	-0.669524	2.10683		0.554365	0.00781943
Lbh	0.398017	2.12635		0.554365	0.00747559
Csf1r	-1.77777	2.10339		0.554365	0.00788154
Mxi1	0.36354	2.10961		0.554365	0.0077695
Pkia	-0.494699	2.10169		0.554365	0.00791244
Miip	-0.40274	2.10201		0.554365	0.00790666
Armc10	-0.349937	2.10721		0.554365	0.00781246
Slc4a5	0.835059	2.11485		0.554365	0.00767631
Plod1	0.459883	2.09938		0.554844	0.00795463
Gm11627	-1.13208	2.0886		0.559855	0.00815461
Slc38a4	0.273441	2.08896		0.559855	0.00814773
Tgm2	-0.852182	2.08782		0.559855	0.00816917
Sfn	-1.06639	2.09202		0.559855	0.0080905
Nova1	-0.546442	2.07402		0.570795	0.00843305
Adamts5	-1.40002	2.07299		0.570795	0.00845291
Scd1	0.827205	2.0719		0.570795	0.00847427
Hmox1	0.948684	2.07384		0.570795	0.00843639
Irf5	0.573773	2.06996		0.570893	0.00851211
Prlr	1.221	2.06475		0.575324	0.00861483
Hip1	0.293223	2.06223		0.576218	0.00866493
Marveld1	0.547501	2.05487		0.581154	0.00881322
Zfp605	-1.20799	2.0552		0.581154	0.00880642
Gm4787	-1.35806	2.04662		0.581796	0.0089821
Cd83	-1.3664	2.04736		0.581796	0.00896683
Cxcl14	1.7599	2.04432		0.581796	0.00902975
Tmem71	-1.41717	2.0418		0.581796	0.00908246
Kank3	-0.652976	2.04199		0.581796	0.00907832
Nos3	0.620192	2.04868		0.581796	0.00893955
Rab20	-1.33355	2.05032		0.581796	0.00890599
Csmd3	-1.41126	2.03799		0.584531	0.00916239
Frk	0.861761	2.03224		0.589932	0.00928464
Spink4	-1.63076	2.02858		0.592514	0.00936303
Il10rb	0.510394	2.0249		0.595164	0.00944284
Ipmk	-0.416257	1.99991		0.595963	0.0100022
Nudcd3	-0.299991	2.00522		0.595963	0.00988042
Hand1	0.861787	1.99756		0.595963	0.0100564
1300014I06Rik	0.733511	2.00671		0.595963	0.00984676
Cdh6	0.662467	2.00018		0.595963	0.00999592
Slc8a1	-0.873977	2.02212		0.595963	0.00950348
Slc16a12	-0.43792	1.99727		0.595963	0.0100631
Scd2	0.273482	2.01449		0.595963	0.00967186
Avp	-1.59327	2.00553		0.595963	0.00987345
Gbp7	1.24782	2.01076		0.595963	0.00975535
Zfp61	0.514601	2.00625		0.595963	0.00985722
Tnni2	-0.764376	2.01431		0.595963	0.00967584
Sfrp1	-0.378011	2.00815		0.595963	0.00981405
Ldlr	0.603917	2.00484		0.595963	0.00988907
Cspg4	0.447572	2.00381		0.595963	0.00991263
Pls3	0.313645	2.0116		0.595963	0.0097365
Akr1e1	-0.595144	1.99481		0.596442	0.0101202
Fam189a2	0.53434	1.98887		0.596442	0.0102597
Tcea3	-0.657475	1.98916		0.596442	0.0102526
Ccdc146	-1.22806	1.9888		0.596442	0.0102612
Angpt2	0.541378	1.99228		0.596442	0.0101793
G0s2	-0.533653	1.9829		0.597959	0.0104016
Rxfp1	-1.58685	1.98557		0.597959	0.0103379
Sct	0.761975	1.9844		0.597959	0.0103657
Lat	1.26139	1.97904		0.601095	0.0104945
Pcdh8	-1.85174	1.97453		0.605156	0.0106039
Pid1	0.832694	1.96882		0.608615	0.0107443
Ramp1	1.19108	1.96925		0.608615	0.0107336
Slc26a1	-1.52604	1.96735		0.608615	0.0107809
Ecscr	0.457185	1.96563		0.608832	0.0108235
Tfap2b	1.49907	1.95293		0.610455	0.0111447
Irs1	-0.352627	1.94721		0.610455	0.0112924
AI646023	-1.46842	1.93879		0.610455	0.0115136
0610010F05Rik	-0.551753	1.94152		0.610455	0.0114415
Col23a1	0.699033	1.95967		0.610455	0.010973
Trim47	0.673197	1.95342		0.610455	0.0111322
E030019B13Rik	1.01318	1.95212		0.610455	0.0111654
Dleu7	-0.699442	1.95669		0.610455	0.0110487
Ebf2	-1.17568	1.95265		0.610455	0.011152
Scube1	0.507714	1.94013		0.610455	0.011478
Kcnj15	-1.4911	1.9423		0.610455	0.0114209
Gpr116	0.662639	1.95093		0.610455	0.0111962
Ptx3	0.933349	1.94616		0.610455	0.0113198
Tek	0.693683	1.94287		0.610455	0.0114059
Ppp1r17	-1.70629	1.94103		0.610455	0.0114543
Odz4	-0.651463	1.95041		0.610455	0.0112096
Entpd3	-1.36648	1.9599		0.610455	0.0109673
Cald1	0.272741	1.93418		0.614884	0.0116363
Zfand2b	0.409555	1.92673		0.617263	0.0118378
Fstl4	-1.12687	1.92301		0.617263	0.0119395
Kctd4	-0.874075	1.92239		0.617263	0.0119567
Fam84b	-0.377967	1.92693		0.617263	0.0118324
Pcdhga8	1.29224	1.9288		0.617263	0.0117814
Calca	-1.04934	1.925		0.617263	0.011885
Plekha1	0.328857	1.92626		0.617263	0.0118507
Pyroxd2	-1.42515	1.91808		0.61955	0.0120759
Zmynd10	-1.51395	1.91794		0.61955	0.0120799
Ust	-1.09164	1.90568		0.621046	0.0124257
Gopc	0.350363	1.90761		0.621046	0.0123706
Rhoj	0.440327	1.90664		0.621046	0.0123982
Slmo1	-1.09499	1.91339		0.621046	0.0122069
Cacnb2	-0.459935	1.91315		0.621046	0.0122139
Gm826	-1.38128	1.90718		0.621046	0.0123828
Cdkn2b	-1.18753	1.91044		0.621046	0.0122903
Tbc1d25	0.742053	1.90784		0.621046	0.0123642
Foxl1	-0.811086	1.90355		0.622119	0.0124868
Fras1	-0.392316	1.89834		0.627113	0.0126374
Tnnt1	-0.518154	1.89733		0.627113	0.0126669
Ccdc80	0.742623	1.89311		0.629261	0.0127905
St3gal3	-0.521698	1.89313		0.629261	0.01279
Akr1cl	1.45429	1.88282		0.638355	0.0130974
AW555464	-0.354145	1.88484		0.638355	0.0130364
Sh3gl1	0.286922	1.88336		0.638355	0.0130809
Sfrp5	-1.21587	1.88031		0.640062	0.0131732
Smoc2	-0.960287	1.87776		0.641838	0.0132506
A730020M07Rik	-1.35898	1.8727		0.646364	0.0134062
Antxr2	0.358945	1.8713		0.646364	0.0134495
Ppp1r14a	0.635589	1.87071		0.646364	0.0134676
Prkch	0.600285	1.86596		0.651475	0.0136156
Tph1	-1.48584	1.86398		0.652465	0.0136779
Epha4	-0.354059	1.85235		0.653379	0.0140491
March10	1.23176	1.85201		0.653379	0.0140602
Kcnk13	1.46228	1.84781		0.653379	0.0141967
Zfp457	-1.52431	1.85979		0.653379	0.0138104
Afap1l1	0.351475	1.85018		0.653379	0.0141196
Stx3	-0.398878	1.86112		0.653379	0.0137683
Nppa	-1.97216	1.85548		0.653379	0.0139484
Arap2	-1.23105	1.84797		0.653379	0.0141916
Bmp10	-1.37567	1.84865		0.653379	0.0141695
Abcc8	-0.749074	1.85668		0.653379	0.0139097
Stra6	0.393217	1.85132		0.653379	0.0140826
Igdcc3	0.236658	1.85092		0.653379	0.0140955
Txnip	0.33353	1.846		0.65419	0.014256
Lrrn1	-1.47801	1.84221		0.658005	0.014381
Fndc5	0.811872	1.83782		0.662754	0.014527
Jakmip1	-1.1713	1.83444		0.666004	0.0146407
Txlnb	-0.869857	1.82005		0.667167	0.0151339
Rab3ip	-0.387136	1.82392		0.667167	0.0149995
Adra1b	-1.40759	1.82021		0.667167	0.0151284
Lgals9	-1.47881	1.82226		0.667167	0.015057
Samd4	-0.51171	1.82179		0.667167	0.0150734
Wtap	0.446699	1.82612		0.667167	0.0149237
Kbtbd10	-1.73703	1.82391		0.667167	0.0150001
Slc7a1	-0.414701	1.82822		0.667167	0.0148519
Elmo3	0.741932	1.83028		0.667167	0.0147817
Bmp5	-0.774281	1.82708		0.667167	0.014891
Rragb	-0.504548	1.82075		0.667167	0.0151096
Kctd10	0.324451	1.81829		0.668001	0.0151954
Hgfac	-1.36082	1.81583		0.669912	0.0152815
Otx2	1.21843	1.81358		0.671526	0.0153612
Macc1	-0.692527	1.8084		0.673945	0.0155453
Sord	-0.701412	1.80988		0.673945	0.0154925
Scube2	-1.27862	1.8091		0.673945	0.0155203
Enpp1	-1.14666	1.80475		0.677765	0.0156766
Erbb4	-1.27572	1.80313		0.678433	0.0157353
Pappa2	-0.883603	1.79888		0.678554	0.0158898
Dnajb9	0.414335	1.80031		0.678554	0.0158376
Myh7	0.635018	1.79982		0.678554	0.0158554
Nkain1	-0.311661	1.7983		0.678554	0.015911
Mllt3	-0.398502	1.79615		0.680082	0.0159902
E130309D14Rik	-1.40004	1.78959		0.680499	0.0162334
Etv4	-0.430851	1.78826		0.680499	0.0162832
Foxj1	-1.57276	1.7916		0.680499	0.0161584
Akr1c13	1.29458	1.78701		0.680499	0.0163302
1700011H14Rik	-1.82725	1.79188		0.680499	0.0161481
Steap4	0.873649	1.78656		0.680499	0.0163469
Msx1	1.13885	1.79397		0.680499	0.0160706
6230427J02Rik	0.467525	1.7909		0.680499	0.0161845
Slain1	-0.679965	1.78175		0.686273	0.0165293
Lasp1	0.281575	1.77389		0.687885	0.0168311
Mef2c	0.403083	1.77538		0.687885	0.0167735
Ppwd1	0.446757	1.77636		0.687885	0.0167357
Sqle	0.339529	1.77461		0.687885	0.0168033
1190007F08Rik	-0.565983	1.77957		0.687885	0.0166121
Pepd	0.295911	1.77424		0.687885	0.0168176
Dll4	0.527242	1.77256		0.688193	0.0168825
Cmya5	-1.34156	1.76799		0.688699	0.0170614
Gpr3	1.31386	1.76792		0.688699	0.017064
Zkscan2	0.853686	1.76816		0.688699	0.0170544
Aplp2	0.236661	1.76775		0.688699	0.0170705
Agap1	-0.330024	1.76462		0.691175	0.0171941
Kcnip1	1.30451	1.75753		0.691175	0.0174772
Abr	-0.311753	1.75409		0.691175	0.0176163
Kcns3	-1.44061	1.76098		0.691175	0.0173389
Masp2	1.56725	1.76294		0.691175	0.0172606
Gm4636	-0.482079	1.75843		0.691175	0.017441
Pop4	-0.28379	1.75551		0.691175	0.0175585
Mtap6	-1.47042	1.75477		0.691175	0.0175887
Esam	0.438996	1.75429		0.691175	0.0176081
Ctnnb1	0.237494	1.75833		0.691175	0.0174448
1700045I19Rik	0.56677	1.75766		0.691175	0.0174719
St18	-1.40354	1.75207		0.691865	0.0176982
Nudt17	0.739062	1.75149		0.691865	0.0177221
2610305D13Rik	0.809066	1.74811		0.69554	0.0178605
Rin2	-0.549776	1.74472		0.699249	0.0180003
Slc25a37	-0.509042	1.74318		0.700008	0.0180644
Col1a1	0.638779	1.73949		0.700882	0.0182186
Hoxd3	1.08183	1.73973		0.700882	0.0182082
Alg2	0.257636	1.73943		0.700882	0.018221
Bcat1	0.301606	1.73719		0.70278	0.0183151
Myl1	-1.01465	1.73174		0.703258	0.0185466
Fam163a	0.985025	1.72848		0.703258	0.018686
Icam2	0.497084	1.73302		0.703258	0.0184918
Tmem44	-0.500357	1.73072		0.703258	0.0185898
4930455C21Rik	-0.720958	1.73109		0.703258	0.0185741
Kcng2	-0.789037	1.72915		0.703258	0.0186573
Rhof	0.869964	1.72881		0.703258	0.0186719
Atp4a	-1.33624	1.73072		0.703258	0.0185899
Sox8	1.03117	1.72624		0.705211	0.0187829
Foxp4	-0.297936	1.72446		0.706421	0.0188601
Pyy	0.432452	1.72178		0.7091	0.0189768
Pygm	-0.772441	1.7166		0.714637	0.0192043
Add2	-0.872323	1.71634		0.714637	0.019216
Acsl3	0.277679	1.70929		0.716089	0.0195303
Alx1	0.850943	1.69399		0.716089	0.0202307
Psmd3	0.231356	1.69143		0.716089	0.0203502
Rac3	-0.424988	1.70359		0.716089	0.0197882
Numb	0.472919	1.69851		0.716089	0.0200212
Dlk1	0.315202	1.70313		0.716089	0.0198093
Fbxl21	1.12195	1.69184		0.716089	0.0203309
Shisa2	0.233128	1.69442		0.716089	0.0202104
Robo1	-0.401502	1.70058		0.716089	0.0199258
Fahd1	-0.492105	1.6956		0.716089	0.0201556
Gtf3c4	-0.34381	1.69264		0.716089	0.0202936
Gad1	1.04386	1.70789		0.716089	0.0195933
Abtb2	0.463565	1.69884		0.716089	0.0200058
Myt1	-1.26626	1.69938		0.716089	0.0199813
Sox2	-0.43584	1.69442		0.716089	0.0202105
Atp13a2	0.442864	1.70568		0.716089	0.0196935
Nppb	-1.39696	1.69925		0.716089	0.0199871
Fgl2	-0.766808	1.7013		0.716089	0.0198931
Abcb9	-1.08049	1.70793		0.716089	0.0195915
Fam115a	0.322213	1.69759		0.716089	0.0200639
6430573F11Rik	0.468813	1.69876		0.716089	0.0200096
Ifi30	-0.535787	1.70166		0.716089	0.0198764
Trak1	-0.554449	1.70501		0.716089	0.0197238
Ap1s2	0.34579	1.70163		0.716089	0.0198778
Tmem8	0.850677	1.68809		0.718401	0.0205074
Stx17	0.422513	1.68812		0.718401	0.020506
Slc16a1	0.270882	1.68626		0.719823	0.0205939
Lhx2	1.17824	1.68193		0.720004	0.0208003
Tdo2	-1.17001	1.68221		0.720004	0.020787
Clspn	-0.281733	1.68331		0.720004	0.0207343
Klf3	0.375917	1.68338		0.720004	0.020731
B430010I23Rik	-1.38198	1.68134		0.720004	0.0208284
Trim25	-0.707327	1.67608		0.720354	0.0210823
Tcap	-0.755143	1.67244		0.720354	0.0212598
AI480653	0.282541	1.67619		0.720354	0.0210773
Hs3st6	0.898159	1.67249		0.720354	0.0212576
Pde9a	-0.582254	1.67743		0.720354	0.0210168
H2-K1	0.632845	1.67706		0.720354	0.0210348
Zfp36l2	-0.395355	1.67391		0.720354	0.0211879
Scn3a	1.08452	1.67167		0.720354	0.0212976
Fgg	-1.31512	1.67894		0.720354	0.0209442
Nhs	-0.938217	1.67468		0.720354	0.0211507
Ctns	0.452211	1.66995		0.721132	0.0213823
5031439G07Rik	-0.334004	1.6684		0.721132	0.0214584
Hsdl2	0.383716	1.66924		0.721132	0.0214169
Fcer1g	1.34165	1.66475		0.724119	0.0216396
Unc45b	0.464443	1.66518		0.724119	0.0216181
Zrsr1	-0.860078	1.66142		0.728149	0.0218064
Sgk3	0.439492	1.65826		0.729806	0.0219657
Ccdc116	-1.17223	1.65738		0.729806	0.02201
Rasgrp3	0.299425	1.65851		0.729806	0.0219528
Anxa3	0.316431	1.65675		0.729806	0.022042
Kcnq5	-0.790709	1.65444		0.732143	0.0221593
Gm11837	-0.989319	1.65029		0.737468	0.0223722
1600029D21Rik	0.762982	1.64947		0.737468	0.0224144
Gga1	-0.435653	1.64856		0.737475	0.0224616
Plk5	-1.41324	1.64168		0.737511	0.0228203
Gm5176	1.08257	1.64702		0.737511	0.0225413
P4ha2	0.38752	1.64276		0.737511	0.0227634
Dbn1	0.268572	1.644		0.737511	0.0226985
Mtss1	-0.377662	1.64109		0.737511	0.0228512
Tekt4	-1.15924	1.64372		0.737511	0.0227134
Dpp4	-1.40322	1.64253		0.737511	0.0227756
Hsd3b6	-1.17935	1.6414		0.737511	0.0228349
Actn4	0.210519	1.63955		0.737511	0.0229327
Ccne1	-0.354416	1.63962		0.737511	0.0229286
Il2rg	0.497313	1.63786		0.738862	0.0230218
Ikbip	0.329534	1.62807		0.739823	0.0235467
Igtp	0.664377	1.63413		0.739823	0.0232204
Hs3st3a1	-0.905361	1.62723		0.739823	0.0235921
Flrt2	-0.377959	1.62727		0.739823	0.02359
1810041L15Rik	-0.84492	1.62543		0.739823	0.0236901
Kif21a	-0.320251	1.62528		0.739823	0.0236983
Srl	-0.527654	1.62732		0.739823	0.0235873
Pcdhb7	-1.3918	1.62828		0.739823	0.0235354
Afap1l2	0.819306	1.62708		0.739823	0.0236003
Egfl7	0.277214	1.62587		0.739823	0.0236663
D430041D05Rik	-0.948513	1.63101		0.739823	0.023388
Phactr3	-1.03118	1.62456		0.739823	0.0237379
Slc44a1	0.557484	1.62417		0.739823	0.0237588
Elovl1	0.283448	1.62991		0.739823	0.0234469
Trim63	-0.557802	1.63613		0.739823	0.0231138
Galk1	0.265666	1.62191		0.740254	0.0238832
Fut11	0.402647	1.6208		0.740254	0.023944
Sh2d3c	0.494976	1.61878		0.740254	0.0240557
Phf17	-0.529748	1.61971		0.740254	0.0240042
Cyp51	0.325961	1.61923		0.740254	0.0240308
Gpr85	-0.764501	1.62056		0.740254	0.0239573
Tmem232	-1.33675	1.61752		0.740961	0.0241259
Gm239	-1.2642	1.61523		0.741972	0.0242533
Rpl35a	0.540286	1.61604		0.741972	0.024208
Mcm3ap	-0.331849	1.6137		0.743148	0.0243391
Wnt5b	-0.594096	1.60931		0.749225	0.0245859
Fn1	0.253845	1.59055		0.751379	0.0256716
Cacna1s	-1.18846	1.601		0.751379	0.0250609
Eya4	0.977697	1.5966		0.751379	0.0253165
H2afv	-0.298033	1.58519		0.751379	0.0259901
Zfp879	-1.00604	1.60217		0.751379	0.0249934
Obscn	-0.654781	1.58062		0.751379	0.0262652
Aloxe3	-1.22607	1.59974		0.751379	0.0251341
Fkbp10	0.274036	1.57565		0.751379	0.0265677
Trib2	-0.589934	1.58731		0.751379	0.0258634
Dus4l	-0.555462	1.58701		0.751379	0.0258817
Stxbp6	-0.479943	1.58629		0.751379	0.0259245
Lrrc16a	0.406785	1.57881		0.751379	0.0263749
Hmgcr	0.25502	1.60499		0.751379	0.0248321
Gpr180	0.291164	1.58192		0.751379	0.0261868
Myc	-0.362738	1.58622		0.751379	0.0259284
Mpped1	-0.859751	1.58322		0.751379	0.0261082
Wnt1	1.29715	1.59952		0.751379	0.0251469
Kcne2	-1.5081	1.57952		0.751379	0.0263315
Tagap	1.08311	1.57618		0.751379	0.0265353
Slc22a2	-1.2985	1.5759		0.751379	0.0265521
Sgol1	-0.280979	1.58122		0.751379	0.026229
Aqp4	-1.20977	1.59962		0.751379	0.0251406
Add3	-0.295127	1.59443		0.751379	0.0254432
Pla2g4e	-1.19871	1.57774		0.751379	0.02644
Pag1	-0.703639	1.59043		0.751379	0.0256788
Ppm1j	0.620249	1.57743		0.751379	0.0264589
Gm12522	-1.00151	1.58631		0.751379	0.0259235
E130114P18Rik	-1.74658	1.57805		0.751379	0.0264212
Dpysl5	-0.376233	1.57603		0.751379	0.026544
Lgi2	0.467588	1.5889		0.751379	0.0257689
Cox18	0.344008	1.58922		0.751379	0.0257503
Adck2	0.429165	1.57558		0.751379	0.0265716
Tcerg1l	-0.607278	1.59172		0.751379	0.0256026
Athl1	0.521327	1.6021		0.751379	0.0249977
Proz	-1.22901	1.58186		0.751379	0.0261901
Nr3c2	-1.17821	1.57596		0.751379	0.0265482
Ier2	0.291503	1.59057		0.751379	0.0256705
Dpep2	1.07578	1.60522		0.751379	0.024819
6720401G13Rik	-0.291876	1.59585		0.751379	0.0253599
Nup62cl	0.960305	1.60539		0.751379	0.0248093
Tbc1d8	-0.63383	1.57429		0.752268	0.026651
Calcoco1	0.365658	1.57192		0.752323	0.0267968
Gstm6	-0.918878	1.57269		0.752323	0.0267491
D5Ertd579e	-0.374108	1.57277		0.752323	0.026744
Trip6	0.272672	1.57092		0.752708	0.0268585
Ccl6	1.0174	1.56735		0.75757	0.0270802
Slc35d2	0.786538	1.56027		0.764563	0.0275251
Hfe2	-1.02432	1.56221		0.764563	0.0274026
Mob1b	-0.512465	1.56068		0.764563	0.0274991
Mpzl3	1.02824	1.56172		0.764563	0.0274335
Sstr1	1.23584	1.55737		0.766979	0.0277098
Iqgap1	0.257221	1.55753		0.766979	0.0276993
Npas2	-1.24874	1.54154		0.767047	0.0287382
Myo1b	-0.241887	1.54997		0.767047	0.0281857
Tnr	-1.24725	1.53827		0.767047	0.0289552
Twist1	0.46453	1.55023		0.767047	0.0281688
Wnk2	-0.651726	1.55353		0.767047	0.0279557
Rarb	-0.320376	1.54081		0.767047	0.0287863
Ercc6	-0.337006	1.53825		0.767047	0.0289566
Opn4	0.883508	1.55016		0.767047	0.0281732
Mmp14	0.23574	1.54426		0.767047	0.0285587
Zfp160	-0.40791	1.53778		0.767047	0.0289879
Clic5	-1.30979	1.54793		0.767047	0.0283186
Pitpnm1	-0.436136	1.54611		0.767047	0.0284377
Calcrl	0.695629	1.54091		0.767047	0.0287801
Cd44	-0.455115	1.53715		0.767047	0.0290303
Fermt1	-0.51947	1.54749		0.767047	0.028347
Tal2	0.739614	1.55358		0.767047	0.0279526
Spata6	0.344824	1.53713		0.767047	0.0290319
Slc2a1	-0.245351	1.54429		0.767047	0.028557
Hcrtr1	-1.30432	1.55427		0.767047	0.0279083
Mxra8	0.315563	1.54587		0.767047	0.0284531
Tapt1	0.329708	1.54233		0.767047	0.0286861
Trpv6	1.14986	1.54417		0.767047	0.0285648
Nup210	-0.380172	1.54241		0.767047	0.0286808
Klhl25	0.37116	1.53991		0.767047	0.0288466
Prkcdbp	0.358471	1.54833		0.767047	0.0282925
Myst3	-0.296555	1.53759		0.767047	0.0290007
Cep70	-0.346559	1.54946		0.767047	0.0282187
Urgcp	0.455273	1.53142		0.767623	0.0294155
Skap1	-0.861406	1.53405		0.767623	0.0292381
Tmed8	-0.556743	1.53406		0.767623	0.0292372
Igf2r	0.216549	1.5323		0.767623	0.0293562
Ablim1	-0.567915	1.53058		0.767623	0.0294726
Tmem127	0.308899	1.53227		0.767623	0.0293585
B3galnt1	0.329411	1.53344		0.767623	0.0292795
Fam46a	-0.566265	1.53027		0.767623	0.0294939
Cnksr2	-0.405939	1.53227		0.767623	0.0293585
Rpap1	-0.37095	1.5293		0.768056	0.0295595
Pdk4	-1.13053	1.52688		0.771077	0.0297248
Znrf2	-0.40302	1.52527		0.77266	0.0298351
Gm10516	-1.19192	1.52198		0.775268	0.0300621
Myh10	0.213967	1.51706		0.775268	0.0304045
Mylip	0.609613	1.5167		0.775268	0.0304296
Vgll3	-1.21584	1.51729		0.775268	0.0303884
Pcdhb20	1.27854	1.51612		0.775268	0.0304705
Cd248	0.539325	1.5186		0.775268	0.030297
Entpd7	0.500383	1.52019		0.775268	0.0301866
Lrrc34	0.946449	1.52204		0.775268	0.0300578
Kcnd3	1.23034	1.51952		0.775268	0.0302329
Aldh4a1	0.41425	1.516		0.775268	0.0304792
D630045J12Rik	-0.327989	1.52087		0.775268	0.030139
Lrrtm1	-1.17461	1.51438		0.775651	0.0305931
Spcs3	0.273056	1.51444		0.775651	0.0305887
Adamts20	-0.538087	1.5122		0.77629	0.0307469
Cobra1	0.240733	1.51113		0.77629	0.0308223
Gm1631	-1.15446	1.50992		0.77629	0.0309089
Dclre1b	-0.358457	1.51134		0.77629	0.0308076
Spp1	-0.867755	1.50914		0.77629	0.0309645
D830046C22Rik	-1.33349	1.51067		0.77629	0.0308552
A130022J15Rik	0.681535	1.50958		0.77629	0.0309331
Cd34	0.341978	1.50733		0.778284	0.0310937
Foxc1	0.459819	1.50652		0.77849	0.0311515
Gbx2	0.745732	1.49951		0.7803	0.0316586
Ppip5k2	-0.265056	1.49324		0.7803	0.0321189
Lypd1	1.19396	1.49761		0.7803	0.0317972
Kif26b	-0.752751	1.49487		0.7803	0.0319989
Rdh9	-1.1965	1.4959		0.7803	0.0319224
Neurod4	-1.65724	1.49829		0.7803	0.0317474
Jmy	-0.314393	1.50372		0.7803	0.031353
2610301G19Rik	0.234405	1.49369		0.7803	0.0320856
Angpt1	0.521462	1.49432		0.7803	0.0320388
Abcd2	0.941731	1.49579		0.7803	0.0319306
Tfap4	-0.477625	1.50229		0.7803	0.0314568
Igfals	-0.973936	1.49508		0.7803	0.0319828
H2-D1	0.553941	1.49577		0.7803	0.0319324
Lama1	-0.330789	1.49621		0.7803	0.0318998
Bmf	0.3972	1.49963		0.7803	0.0316497
Rundc3b	-0.6473	1.5046		0.7803	0.0312898
Shh	-0.274453	1.49808		0.7803	0.0317631
Adra2c	0.866556	1.50273		0.7803	0.0314243
Arhgap22	-0.82467	1.49042		0.78417	0.0323282
Scube3	-0.57088	1.48951		0.784596	0.0323957
Afmid	-0.76942	1.48871		0.784834	0.0324555
Wee1	-0.292903	1.4861		0.788351	0.0326512
C85492	0.423344	1.4851		0.788952	0.0327264
Trp53inp1	0.399173	1.48084		0.794297	0.0330493
Fam174b	-0.417418	1.48103		0.794297	0.0330344
Npr1	0.429588	1.4783		0.795297	0.0332429
Hemgn	-0.856068	1.47831		0.795297	0.0332424
9430076C15Rik	-1.14252	1.47835		0.795297	0.033239
A530016L24Rik	-1.059	1.47114		0.796237	0.0337957
Rasgrf2	-1.16876	1.47289		0.796237	0.0336601
4930572J05Rik	-0.97037	1.47101		0.796237	0.0338057
Synj2	-0.743958	1.47111		0.796237	0.0337981
Itih2	-1.3079	1.47103		0.796237	0.0338039
Pbxip1	0.318748	1.46991		0.796237	0.0338911
Jak3	0.687741	1.47616		0.796237	0.033407
Cmtm4	-0.331627	1.47367		0.796237	0.0335995
Ecsit	0.347843	1.47597		0.796237	0.0334214
Dscaml1	-1.10079	1.47003		0.796237	0.0338817
Ncam1	0.568099	1.4738		0.796237	0.0335893
Ano10	0.354811	1.47415		0.796237	0.033562
Rreb1	0.323957	1.46854		0.797559	0.0339982
Ascc2	0.386899	1.45462		0.798482	0.0351059
2810021J22Rik	-0.528118	1.46248		0.798482	0.0344765
Vsnl1	-0.801867	1.45596		0.798482	0.0349977
Rps6ka5	0.571548	1.45702		0.798482	0.0349128
Hist1h4i	0.618368	1.45788		0.798482	0.0348436
Phldb2	-0.274995	1.45534		0.798482	0.0350478
Robo2	-0.375585	1.45944		0.798482	0.0347188
Tmem173	0.823601	1.45539		0.798482	0.0350439
Pcdhga9	-1.21025	1.46651		0.798482	0.0341579
Ankrd1	-0.383008	1.46275		0.798482	0.0344548
Kcnh7	-1.22177	1.45928		0.798482	0.0347314
Cpxm1	0.37606	1.46588		0.798482	0.0342071
Phox2b	-1.35889	1.45701		0.798482	0.0349132
Bcl7a	-0.281336	1.45564		0.798482	0.0350236
Htatip2	-0.608307	1.46294		0.798482	0.03444
Dlg2	0.674847	1.45555		0.798482	0.0350305
Nkx6-2	-2.14165	1.46109		0.798482	0.0345869
Tpbg	0.257734	1.46326		0.798482	0.0344147
Tbx18	-1.05026	1.45517		0.798482	0.0350616
Vipr1	-1.22787	1.45771		0.798482	0.0348569
Gpr173	0.890459	1.46039		0.798482	0.0346428
Clk1	0.270626	1.45244		0.801338	0.0352826
Smpdl3a	0.643005	1.44978		0.801612	0.0354989
Edil3	-0.534855	1.45042		0.801612	0.0354473
Ube2h	0.243569	1.45029		0.801612	0.0354577
Dpy19l1	0.261839	1.45042		0.801612	0.0354472
Hpgd	0.817831	1.44788		0.803981	0.0356551
Grap	0.921261	1.44403		0.804202	0.0359723
Arrb2	-0.347323	1.44481		0.804202	0.0359081
Ptger4	1.41665	1.44477		0.804202	0.0359114
Syp	-1.01177	1.44567		0.804202	0.0358369
Armcx2	0.222531	1.44406		0.804202	0.0359697
Cldn2	-1.04116	1.44712		0.804202	0.0357172
Kcnj12	1.29138	1.44317		0.804408	0.0360437
Ccdc129	-1.32872	1.44268		0.804408	0.0360841
Ptprn	0.984105	1.43755		0.806545	0.0365128
Nek2	-0.275058	1.43416		0.806545	0.0367998
Sowaha	1.12702	1.42935		0.806545	0.037209
2610507I01Rik	1.50832	1.43975		0.806545	0.0363291
Igfbp4	0.20686	1.4288		0.806545	0.0372559
Ank	-0.338549	1.42966		0.806545	0.0371823
Muc4	-1.11422	1.43387		0.806545	0.0368237
Nrg2	1.15486	1.42952		0.806545	0.0371946
Serping1	0.426229	1.43215		0.806545	0.0369701
Phf20	-0.295609	1.43658		0.806545	0.0365948
Prex1	-0.403407	1.43699		0.806545	0.0365605
Crmp1	0.54525	1.43788		0.806545	0.0364857
Srcrb4d	-0.585771	1.42877		0.806545	0.0372592
Opn1sw	-1.02241	1.4382		0.806545	0.0364582
Flnc	-0.335501	1.43015		0.806545	0.0371407
Srgap3	-0.810415	1.43044		0.806545	0.0371158
Kcna6	1.10393	1.43875		0.806545	0.0364124
C80913	-0.229133	1.42941		0.806545	0.037204
Dhcr7	0.292752	1.43373		0.806545	0.0368355
Mmp15	-0.340235	1.43023		0.806545	0.0371341
Klhl15	-0.70242	1.43192		0.806545	0.0369894
Ccdc113	-1.15535	1.42813		0.806618	0.0373139
Glg1	0.226187	1.4261		0.809275	0.0374884
Pou3f4	-1.57311	1.42437		0.811389	0.037638
Dph2	-0.47969	1.42345		0.811991	0.0377177
Aox4	-1.2707	1.42249		0.812674	0.0378012
Angptl1	-0.764665	1.41998		0.815575	0.038021
Ppl	-0.693085	1.41857		0.815575	0.038144
Insm1	-1.40543	1.4194		0.815575	0.0380716
Atp2c2	-0.690553	1.41904		0.815575	0.0381034
Esyt3	-0.77867	1.41688		0.817655	0.0382934
Ccdc157	0.560576	1.41442		0.82117	0.0385103
2810459M11Rik	-1.34761	1.40985		0.823776	0.0389184
5031414D18Rik	-1.16322	1.41144		0.823776	0.0387757
Nudcd1	-0.324632	1.40952		0.823776	0.0389475
Tshz1	-0.356828	1.40977		0.823776	0.0389253
Ces1d	-1.45192	1.41235		0.823776	0.0386943
Itgb1bp2	-0.694654	1.40956		0.823776	0.0389438
Slc19a3	-1.09149	1.40552		0.826608	0.0393076
Cnrip1	0.669609	1.40511		0.826608	0.0393447
Rarres2	0.835825	1.40628		0.826608	0.0392392
Mef2b	-1.0008	1.40536		0.826608	0.0393228
Cdh15	-1.03064	1.40541		0.826608	0.0393183
Hexb	0.334914	1.40268		0.82792	0.0395654
Cldn23	0.959599	1.40322		0.82792	0.0395164
AI118078	-1.29437	1.40322		0.82792	0.0395168
Itga6	-0.314165	1.40075		0.829404	0.0397421
Nlgn1	-1.25999	1.40098		0.829404	0.0397211
Lfng	-0.988865	1.40001		0.829718	0.03981
Mphosph9	-0.352773	1.39632		0.835688	0.0401497
Adm	-0.868305	1.39546		0.836223	0.0402286
Popdc2	-0.304638	1.39411		0.837729	0.0403545
Padi4	-0.985866	1.3922		0.838092	0.0405322
Pdia4	0.197107	1.39333		0.838092	0.0404268
Sox1	-1.40136	1.39265		0.838092	0.0404899
Lmf1	0.298617	1.39157		0.838214	0.0405915
Spna1	-1.02684	1.39058		0.838618	0.0406838
Tll2	-1.15399	1.39021		0.838618	0.0407179
Bst1	1.05221	1.38941		0.839073	0.0407935
Galnt11	0.349842	1.38814		0.83933	0.0409129
Snx17	0.213131	1.3886		0.83933	0.0408697
Pex10	-0.494356	1.38673		0.840955	0.0410457
2010015L04Rik	-0.959057	1.38581		0.841638	0.0411327
Cpsf2	-0.257098	1.38521		0.841701	0.0411894
Scarf1	0.72247	1.38457		0.841848	0.0412502
1700001C19Rik	-1.13215	1.38399		0.841895	0.0413062
Nagpa	0.486237	1.38326		0.842201	0.0413749
Wdr93	0.75819	1.38186		0.843307	0.0415088
Tbcel	-0.309766	1.38157		0.843307	0.0415366
Arhgdib	0.398568	1.37999		0.845294	0.0416884
Pccb	-0.317553	1.37907		0.845986	0.0417764
Mogat1	1.18457	1.37517		0.846815	0.042153
Igfbp3	0.21461	1.37621		0.846815	0.042052
Galnt10	0.364628	1.37582		0.846815	0.0420902
Ngfr	0.898204	1.37426		0.846815	0.0422418
Pde10a	-0.849662	1.37197		0.846815	0.0424649
Megf10	0.62243	1.3771		0.846815	0.0419663
Ppip5k1	-0.696112	1.37252		0.846815	0.0424115
Nkx2-2	-1.46485	1.37298		0.846815	0.0423659
Tnfrsf1b	-1.05887	1.37396		0.846815	0.042271
Gbp9	-1.20683	1.37225		0.846815	0.042438
Pld3	0.24678	1.37555		0.846815	0.0421166
1190002N15Rik	-0.329856	1.37743		0.846815	0.0419341
Csf2rb	-0.988911	1.36957		0.847983	0.0427003
Efcab1	-0.398998	1.36925		0.847983	0.0427319
Adprh	0.238532	1.36941		0.847983	0.0427161
Tmem59l	-0.352652	1.36917		0.847983	0.0427396
Gm1564	-1.18779	1.36459		0.850958	0.0431925
Gm5086	1.25091	1.3653		0.850958	0.0431226
Clec9a	0.943279	1.36437		0.850958	0.0432148
Mesp2	-1.0931	1.36499		0.850958	0.0431531
Copb1	0.218512	1.3647		0.850958	0.0431819
6030466F02Rik	-1.21783	1.36612		0.850958	0.0430404
Zfp459	-0.905424	1.36294		0.851943	0.0433571
Pdia5	0.290111	1.36278		0.851943	0.0433734
Fbxo44	-0.513138	1.36158		0.853226	0.0434931
Pik3r1	0.376991	1.36081		0.853678	0.0435705
Parp3	1.11886	1.35974		0.854704	0.0436773
9530068E07Rik	0.206057	1.35916		0.854795	0.0437365
Dusp16	-0.373026	1.3583		0.855419	0.0438229
Dhrs11	-0.530546	1.35613		0.858639	0.0440426
Trim54	-0.902187	1.35546		0.858885	0.0441099
Acsbg1	-1.3463	1.35451		0.859709	0.044207
Ivns1abp	0.198432	1.35212		0.860188	0.0444509
Wdr25	-0.707999	1.35301		0.860188	0.0443594
Pou4f1	1.11731	1.35243		0.860188	0.0444194
A930024E05Rik	-0.489766	1.35351		0.860188	0.0443084
Klhdc8b	0.270124	1.35081		0.861721	0.044585
Kcns1	-1.16368	1.35001		0.862247	0.0446672
Gfra2	0.538514	1.34793		0.864266	0.0448819
Slc12a8	-0.862846	1.348		0.864266	0.0448741
Efnb3	-0.347296	1.34527		0.864278	0.0451579
Gng4	0.892256	1.3462		0.864278	0.0450607
Rab13	0.36818	1.34717		0.864278	0.0449609
Lrrc7	-1.20739	1.34668		0.864278	0.045011
Exoc3l	0.499034	1.34544		0.864278	0.0451396
Nefl	-0.987442	1.34232		0.865364	0.0454657
Gss	0.379988	1.34208		0.865364	0.0454903
9130230L23Rik	-1.28954	1.34337		0.865364	0.0453554
Rbpms2	-0.272193	1.34361		0.865364	0.04533
Gyk	-0.481876	1.34266		0.865364	0.0454299
Ankzf1	0.479987	1.33663		0.866001	0.0460648
Lefty1	-1.09222	1.33696		0.866001	0.0460301
1200011M11Rik	0.363411	1.33796		0.866001	0.0459243
Trim37	-0.240064	1.33198		0.866001	0.0465612
Leprel4	0.248268	1.33438		0.866001	0.0463041
Map3k14	-0.935522	1.32968		0.866001	0.0468084
Tgfbi	0.604468	1.3298		0.866001	0.0467956
Pkdrej	1.03745	1.33178		0.866001	0.0465821
Atp13a3	-0.244115	1.33133		0.866001	0.0466309
1600012H06Rik	0.251077	1.33646		0.866001	0.0460824
Slc5a7	-1.11281	1.32926		0.866001	0.0468537
Asxl3	-0.423277	1.33078		0.866001	0.0466899
Cpt1a	-0.994187	1.33347		0.866001	0.0464016
Dmrt3	-1.05597	1.3288		0.866001	0.0469033
A630007B06Rik	0.394633	1.33276		0.866001	0.0464768
Zfp462	-0.250571	1.33728		0.866001	0.0459964
Mvk	0.297176	1.34001		0.866001	0.0457077
Gpr133	0.962846	1.32998		0.866001	0.0467752
Fam83b	-0.983347	1.33407		0.866001	0.0463375
Ube2cbp	-0.587235	1.33485		0.866001	0.0462541
Slco2a1	0.72562	1.33158		0.866001	0.046604
Prkar2a	-0.280665	1.33889		0.866001	0.0458255
Zfp280c	-0.310583	1.34105		0.866001	0.0455985
Nrk	0.520797	1.33227		0.866001	0.0465298
Irs4	0.837403	1.33284		0.866001	0.0464682
Coil	-0.385018	1.32825		0.866066	0.046962
Slco5a1	-0.490558	1.32112		0.871262	0.0477402
Bend6	-1.28232	1.31479		0.871262	0.0484405
1110028C15Rik	0.302571	1.30457		0.871262	0.0495943
Fmn2	-0.890238	1.27814		0.871262	0.0527057
Chml	-0.374391	1.31187		0.871262	0.048767
9330162B11Rik	0.801927	1.27763		0.871262	0.0527681
Olig3	-1.03499	1.30938		0.871262	0.0490479
E030030I06Rik	0.652244	1.27904		0.871262	0.0525972
Hnrnph3	0.461705	1.29237		0.871262	0.051007
Col18a1	0.174698	1.31415		0.871262	0.048512
Ube2g2	-0.303274	1.31379		0.871262	0.0485523
Apaf1	-0.29578	1.2784		0.871262	0.0526739
Pttg1	-0.280677	1.32238		0.871262	0.047601
Gm12295	0.918719	1.29051		0.871262	0.0512255
Gas7	0.621516	1.28506		0.871262	0.0518726
Ormdl3	0.226209	1.27975		0.871262	0.0525107
Slc9a3r1	0.247278	1.32009		0.871262	0.0478526
Hs1bp3	-0.397646	1.31203		0.871262	0.0487498
Chga	0.939429	1.30009		0.871262	0.0501081
Ifi27l2a	1.0791	1.28429		0.871262	0.0519655
Cdca7l	-0.388738	1.3133		0.871262	0.0486069
Fam169a	-0.30159	1.30789		0.871262	0.0492161
3830408C21Rik	0.744864	1.29268		0.871262	0.0509711
Esm1	0.596615	1.28155		0.871262	0.0522938
Isl1	0.228857	1.32176		0.871262	0.0476695
Nkx2-6	0.242459	1.2868		0.871262	0.0516652
R3hcc1	0.319711	1.28955		0.871262	0.0513388
Lgi3	-1.10126	1.27996		0.871262	0.0524856
Dnahc5	-1.06993	1.31582		0.871262	0.0483257
BC024139	-1.07819	1.32149		0.871262	0.0476986
Prpf40b	0.312688	1.31235		0.871262	0.0487141
Tmbim6	0.20708	1.31944		0.871262	0.0479244
Zc3h7a	0.290043	1.28757		0.871262	0.051574
Lrrc15	1.02731	1.31931		0.871262	0.0479386
Osta	-0.481143	1.31708		0.871262	0.0481858
Hcls1	-1.01542	1.30243		0.871262	0.0498393
Urb1	-0.362852	1.27602		0.871262	0.052964
Erg	0.933779	1.3006		0.871262	0.0500498
Gm10509	0.666079	1.28077		0.871262	0.0523882
E4f1	0.370061	1.32235		0.871262	0.0476042
Rgs11	-0.787109	1.30144		0.871262	0.049953
Tfeb	-0.766957	1.30585		0.871262	0.0494486
Ypel5	0.245469	1.28427		0.871262	0.0519677
Kif20a	0.234874	1.27582		0.871262	0.0529882
Sema6a	-0.270521	1.28999		0.871262	0.0512878
Rin1	-0.536261	1.30426		0.871262	0.0496293
4930481A15Rik	-1.03736	1.28272		0.871262	0.0521529
Wdr34	0.35157	1.31156		0.871262	0.0488018
Ypel4	1.09937	1.27887		0.871262	0.0526172
Casc5	-0.241562	1.27551		0.871262	0.0530266
Gm14005	0.729779	1.32505		0.871262	0.0473102
Prnp	0.272132	1.2853		0.871262	0.0518445
Rrbp1	0.215097	1.27615		0.871262	0.0529475
Trp53inp2	-0.285182	1.28041		0.871262	0.0524307
Actr5	0.415572	1.30626		0.871262	0.0494019
Gucy1a3	-0.315582	1.29294		0.871262	0.0509403
Efna1	0.2581	1.28027		0.871262	0.0524486
1700094D03Rik	-0.538916	1.31201		0.871262	0.0487522
Gja5	0.737981	1.28108		0.871262	0.0523505
Cept1	0.257629	1.3042		0.871262	0.0496359
Psrc1	-0.274711	1.29575		0.871262	0.0506111
Wls	0.194335	1.28928		0.871262	0.0513717
Polr1e	-0.268371	1.29097		0.871262	0.0511715
Prpf4	-0.27462	1.31672		0.871262	0.0482259
Haus6	-0.254437	1.30505		0.871262	0.0495391
Gm12839	-1.06751	1.30287		0.871262	0.0497881
Zfp691	1.03648	1.30994		0.871262	0.0489851
Cited4	-0.727922	1.31007		0.871262	0.0489695
Alpl	-0.475789	1.28356		0.871262	0.0520522
Tmem51	0.543509	1.27806		0.871262	0.0527152
Sema3d	-0.421241	1.29917		0.871262	0.0502147
Rbpj	-0.348309	1.29185		0.871262	0.0510677
Myo18b	-0.950367	1.27691		0.871262	0.052856
Git2	0.278114	1.31591		0.871262	0.0483157
Hrk	-1.11999	1.28169		0.871262	0.0522767
Plxna4	0.512805	1.27513		0.871262	0.0530729
Ubn2	-0.200891	1.28767		0.871262	0.0515626
Cyp26b1	0.580186	1.30203		0.871262	0.0498848
D6Wsu116e	0.24056	1.27602		0.871262	0.052964
Sox5	-0.41766	1.29275		0.871262	0.0509624
Sspn	-0.749192	1.30397		0.871262	0.0496632
Axl	-0.376702	1.31888		0.871262	0.0479869
Ltbp4	0.554202	1.28352		0.871262	0.0520567
Hipk4	-0.905965	1.27602		0.871262	0.0529635
Neu3	-0.911245	1.28796		0.871262	0.0515273
Ipo7	0.45679	1.27729		0.871262	0.0528093
6330503K22Rik	0.268781	1.31416		0.871262	0.0485104
Gm166	0.532847	1.27892		0.871262	0.0526108
Dusp4	-0.422845	1.31179		0.871262	0.0487761
Sc4mol	0.356031	1.28324		0.871262	0.052091
Otud4	-0.219244	1.27688		0.871262	0.0528595
Cacna1a	0.362273	1.29175		0.871262	0.05108
Rrad	-0.556622	1.28032		0.871262	0.0524425
Eepd1	0.557039	1.28705		0.871262	0.051636
Mpzl2	-0.347388	1.3071		0.871262	0.0493062
Igdcc4	-0.398795	1.28348		0.871262	0.0520623
Aph1c	-0.843999	1.32204		0.871262	0.0476385
Tfdp2	-0.214863	1.30924		0.871262	0.0490636
Twf2	0.248012	1.29496		0.871262	0.0507036
Acy1	-0.353011	1.30986		0.871262	0.0489941
Tex264	0.274387	1.28259		0.871262	0.0521689
Rgn	-1.02189	1.27988		0.871262	0.052495
Zic3	-1.12437	1.30111		0.871262	0.0499908
Flna	0.195193	1.31846		0.871262	0.0480325
Pcdh11x	1.1957	1.27522		0.871262	0.0530617
Tfpi2	-1.29534	1.27325		0.873703	0.0533028
Capn6	0.223315	1.273		0.873703	0.0533329
Bai3	0.918308	1.24426		0.874293	0.0569822
Lrrn2	0.694818	1.24601		0.874293	0.0567527
Gorab	0.367241	1.26227		0.874293	0.0546682
F11r	0.22614	1.25518		0.874293	0.0555671
Arg1	-0.429449	1.26404		0.874293	0.0544452
Unc5b	0.236869	1.26586		0.874293	0.0542173
Jmjd1c	0.231408	1.23603		0.874293	0.058072
Ybey	-0.453186	1.26111		0.874293	0.0548142
Lrig3	-0.420574	1.24883		0.874293	0.0563855
Shmt2	0.242332	1.26964		0.874293	0.0537472
Smtn	0.256455	1.24031		0.874293	0.0575026
Myocd	0.699134	1.23136		0.874293	0.0587004
Kcnab3	0.916258	1.24768		0.874293	0.0565358
Mettl16	0.258344	1.23925		0.874293	0.057644
Mnt	-0.487503	1.23634		0.874293	0.0580312
Itga2b	0.840185	1.26411		0.874293	0.054437
Entpd5	-0.435107	1.2397		0.874293	0.057584
Ptpn21	-0.423354	1.23467		0.874293	0.0582549
Fam181a	-1.36558	1.24699		0.874293	0.0566248
5033406O09Rik	0.605436	1.25956		0.874293	0.0550101
Tubb2b	-0.346518	1.24608		0.874293	0.0567445
Nup153	-0.223314	1.22848		0.874293	0.0590912
Rgs14	-1.14289	1.24869		0.874293	0.0564042
Hcn1	-1.12806	1.24099		0.874293	0.0574135
Erc2	-0.400043	1.23381		0.874293	0.0583702
Sncg	0.699569	1.26695		0.874293	0.0540813
Lats2	-0.254293	1.22822		0.874293	0.0591264
Fdft1	0.311671	1.25224		0.874293	0.0559445
Olfm4	-1.03025	1.24058		0.874293	0.0574675
Farp1	0.207561	1.26187		0.874293	0.0547186
Laptm4b	0.219712	1.24161		0.874293	0.057331
Klf10	0.267038	1.24166		0.874293	0.0573241
Abra	0.958173	1.23148		0.874293	0.0586845
Pvt1	-0.987387	1.23166		0.874293	0.0586596
Tob2	0.360337	1.23882		0.874293	0.0577001
Nfam1	-1.05578	1.26443		0.874293	0.0543959
Itga5	0.264752	1.26555		0.874293	0.0542565
Klhl22	0.287802	1.2654		0.874293	0.0542744
1600021P15Rik	-0.342698	1.23627		0.874293	0.0580402
Gm19522	-0.867489	1.23508		0.874293	0.0581994
Dusp1	0.279862	1.24075		0.874293	0.057445
Kat2b	-0.580971	1.2375		0.874293	0.0578763
Dtna	-0.28926	1.26054		0.874293	0.0548853
Slc25a46	-0.250116	1.23026		0.874293	0.0588498
St8sia3	-0.693218	1.27157		0.874293	0.0535093
Rbfa	-0.305668	1.22812		0.874293	0.0591397
Stx5a	0.212798	1.26702		0.874293	0.0540725
Cutc	0.457986	1.25487		0.874293	0.0556065
Slc2a6	1.26173	1.2405		0.874293	0.0574778
Golga2	0.298784	1.25015		0.874293	0.0562142
Ggta1	0.355778	1.22879		0.874293	0.0590489
Metap1d	-0.323716	1.24962		0.874293	0.0562832
Syt13	0.590128	1.23711		0.874293	0.0579288
Slc12a6	0.360794	1.23533		0.874293	0.0581661
Siglec1	-1.08047	1.24148		0.874293	0.0573487
Cpne1	0.213842	1.25498		0.874293	0.0555935
Zfp334	-0.257005	1.22971		0.874293	0.0589239
Pde7a	-0.24301	1.24116		0.874293	0.0573904
Nceh1	-0.473386	1.23132		0.874293	0.0587062
4930429B21Rik	0.9786	1.23905		0.874293	0.0576696
Ppp3ca	0.25993	1.27171		0.874293	0.0534926
Pou3f2	-1.91123	1.24372		0.874293	0.0570532
Ptpn3	-0.577402	1.25545		0.874293	0.0555327
Ermap	-1.10733	1.2367		0.874293	0.0579827
Kpna6	-0.350693	1.25655		0.874293	0.0553923
Gm13154	1.24413	1.24627		0.874293	0.0567191
Tmem88b	-0.980084	1.22795		0.874293	0.0591627
Pus7	-0.315393	1.25409		0.874293	0.055707
Sec31a	0.195611	1.24473		0.874293	0.0569209
Btbd8	-0.886729	1.25093		0.874293	0.0561134
Gm15787	0.971917	1.24153		0.874293	0.0573411
Atp2a2	-0.231754	1.24393		0.874293	0.0570259
Casd1	0.198186	1.22871		0.874293	0.05906
Oxtr	-1.02451	1.2405		0.874293	0.0574781
C1rl	1.03885	1.25914		0.874293	0.0550633
Gsg1	0.74873	1.22867		0.874293	0.0590647
Leng9	0.8216	1.25017		0.874293	0.0562125
Brsk1	-0.65082	1.24002		0.874293	0.0575413
Tgfb1	0.386258	1.26472		0.874293	0.0543595
Atf5	-0.589881	1.24744		0.874293	0.056567
Med25	0.247507	1.24306		0.874293	0.0571404
Mrvi1	0.764251	1.26248		0.874293	0.0546414
Cyp2r1	0.923673	1.2613		0.874293	0.0547894
Scnn1g	-1.08137	1.23954		0.874293	0.0576056
Prkcb	0.483859	1.23418		0.874293	0.0583199
Ptdss2	0.203483	1.23061		0.874293	0.0588014
Rfxank	0.38414	1.22941		0.874293	0.0589646
Gm2694	-0.799143	1.2711		0.874293	0.0535678
Arhgap20	-0.936855	1.23357		0.874293	0.0584026
Atm	-0.299431	1.26668		0.874293	0.0541158
Slc35f2	-0.776335	1.22833		0.874293	0.0591115
Cgnl1	-0.23154	1.23552		0.874293	0.058141
Ppm1m	0.339921	1.26382		0.874293	0.0544728
Rbm5	0.198115	1.24216		0.874293	0.0572579
Itga9	0.502221	1.23088		0.874293	0.0587649
Uba1	0.186806	1.24653		0.874293	0.0566853
Dcaf12l1	-0.541946	1.24251		0.874293	0.057213
Xpnpep2	1.05972	1.25861		0.874293	0.05513
Fhl1	0.317225	1.26514		0.874293	0.0543074
Cited1	0.475494	1.24886		0.874293	0.0563822
C77370	-1.12829	1.2304		0.874293	0.0588303
Itm2a	0.274496	1.23258		0.874293	0.0585355
Tex16	-1.05927	1.26924		0.874293	0.0537974
Klhl4	0.399416	1.24978		0.874293	0.0562622
Ndufaf4	-0.2349	1.22644		0.875818	0.0593689
Ccdc160	-0.452131	1.22638		0.875818	0.0593775
Camk1g	0.327615	1.22224		0.88262	0.0599453
Lpcat4	0.372244	1.2222		0.88262	0.0599511
Sh2d2a	1.19355	1.2217		0.882823	0.0600212
Nfxl1	0.251716	1.22048		0.883342	0.0601898
Maged1	0.209867	1.22022		0.883342	0.0602253
Gpr165	1.26473	1.22036		0.883342	0.0602062
Ylpm1	-0.208352	1.21953		0.883932	0.0603219
Lrrn3	-1.26657	1.21828		0.883985	0.0604945
Rpn1	0.181718	1.21859		0.883985	0.0604521
Foxf1a	-0.456583	1.21894		0.883985	0.0604028
Tmem132c	0.762316	1.2176		0.884556	0.0605899
Clptm1l	0.203998	1.21623		0.884985	0.0607815
Ank2	-0.447847	1.21575		0.884985	0.0608483
Mlxipl	-0.874182	1.21522		0.884985	0.0609228
Gng11	0.232292	1.21552		0.884985	0.0608807
Fbxo8	0.245765	1.21497		0.884985	0.0609576
Pif1	-0.392841	1.21502		0.884985	0.0609511
Kif21b	-0.368473	1.2134		0.885739	0.0611789
Pspc1	-0.251594	1.21374		0.885739	0.0611311
Rhox5	-0.47916	1.21355		0.885739	0.0611572
Spp2	-1.00143	1.20803		0.888206	0.0619405
Nucks1	0.164548	1.20196		0.888206	0.0628115
Stx11	-1.12818	1.20369		0.888206	0.0625616
BC005764	0.263994	1.20736		0.888206	0.0620357
Itga7	1.09799	1.20195		0.888206	0.0628136
Rabep1	-0.239717	1.21025		0.888206	0.0616235
9030624G23Rik	0.778327	1.20596		0.888206	0.0622357
4921506M07Rik	-0.658205	1.20151		0.888206	0.0628774
Caml	0.253528	1.20624		0.888206	0.0621952
A530054K11Rik	-0.470787	1.20185		0.888206	0.0628281
Map3k1	0.275048	1.2055		0.888206	0.0623012
Anxa11	0.624104	1.20952		0.888206	0.0617282
Rpap3	0.266214	1.20174		0.888206	0.0628433
Col8a1	-0.865966	1.20207		0.888206	0.0627953
Tiam2	-0.814365	1.20426		0.888206	0.0624797
Slc22a3	0.864	1.20352		0.888206	0.0625863
Zfp51	0.326594	1.20165		0.888206	0.0628561
Zscan10	0.496583	1.20813		0.888206	0.061926
Pcdhb22	0.885042	1.20925		0.888206	0.0617656
Pnliprp1	-1.0314	1.20205		0.888206	0.0627981
Stil	-0.36652	1.20746		0.888206	0.0620205
Lcorl	-0.285712	1.20839		0.888206	0.0618884
Cblc	0.585218	1.21		0.888206	0.0616588
Tbx20	-0.422776	1.20657		0.888206	0.0621485
Tdgf1	1.32476	1.20763		0.888206	0.0619972
Porcn	0.442377	1.21112		0.888206	0.0615011
Sh3kbp1	0.335603	1.2106		0.888206	0.0615745
Ptprz1	-0.933846	1.20073		0.88899	0.0629895
Atp2a3	0.482986	1.19691		0.89158	0.0635468
Nog	-0.450811	1.19519		0.89158	0.0637979
Lrrc59	0.186835	1.19737		0.89158	0.0634795
Abhd4	0.269563	1.1966		0.89158	0.063591
Abcc1	-0.33321	1.19558		0.89158	0.0637411
Ifnar1	0.279008	1.196		0.89158	0.0636796
Vmn2r100	-1.08183	1.19569		0.89158	0.0637246
Gm1976	-0.592087	1.19784		0.89158	0.0634109
Atg12	0.202712	1.19813		0.89158	0.0633682
Fgf8	0.396182	1.19811		0.89158	0.0633713
1700007K13Rik	-0.918187	1.19804		0.89158	0.0633805
Psmd1	0.186893	1.1904		0.893127	0.0645058
Fam183b	-0.656993	1.19318		0.893127	0.0640939
Homer1	-0.291143	1.19346		0.893127	0.0640524
A4galt	-0.887165	1.19012		0.893127	0.0645481
Wt1	-0.594075	1.19202		0.893127	0.0642664
Osbpl9	0.230812	1.19229		0.893127	0.0642253
Hpdl	-1.03132	1.18963		0.893127	0.0646206
AW011738	0.906506	1.19054		0.893127	0.0644848
Pclo	-1.03269	1.18944		0.893127	0.0646484
Sds	-1.20405	1.1938		0.893127	0.0640024
Gpr82	1.06944	1.19018		0.893127	0.0645382
Fndc3c1	0.199732	1.18992		0.893127	0.0645768
Diap2	0.562546	1.19211		0.893127	0.0642518
Krtcap3	-0.329541	1.18894		0.893378	0.0647235
Gm11346	0.79748	1.18837		0.893753	0.0648076
2810422O20Rik	0.443368	1.1876		0.893801	0.0649237
Dcbld2	-0.27577	1.18737		0.893801	0.0649581
Mtmr11	0.502621	1.18721		0.893801	0.0649819
X99384	0.264445	1.18611		0.893936	0.0651466
Rras	0.345092	1.186		0.893936	0.0651627
1700017B05Rik	-0.276618	1.18647		0.893936	0.065092
1700019D03Rik	-1.01356	1.18444		0.894364	0.0653977
Cpne5	-0.474225	1.18457		0.894364	0.0653785
Miat	-0.991497	1.18428		0.894364	0.0654218
Hnrnph2	0.218211	1.18495		0.894364	0.0653211
Diras1	1.14828	1.18122		0.894888	0.0658847
Cnp	0.451977	1.18179		0.894888	0.0657974
2610307P16Rik	-0.42391	1.18303		0.894888	0.0656104
Dppa2	1.04309	1.18119		0.894888	0.065888
Stx16	-0.264855	1.18063		0.894888	0.0659733
Rtel1	-0.279607	1.18263		0.894888	0.065671
Tbx3	0.360316	1.18099		0.894888	0.0659182
Adprhl1	-1.06907	1.18358		0.894888	0.0655263
Sash3	1.22316	1.18069		0.894888	0.0659648
A930015D03Rik	1.0024	1.17963		0.895648	0.0661251
Olfml3	0.265933	1.17903		0.895648	0.0662175
Plch2	-0.864247	1.17876		0.895648	0.0662577
Clip1	0.252537	1.17938		0.895648	0.0661638
Suv420h2	0.234333	1.1781		0.896249	0.0663592
Gadd45b	0.312114	1.17441		0.897021	0.0669258
Suz12	-0.213175	1.17454		0.897021	0.0669053
Myst2	0.216989	1.17646		0.897021	0.0666101
Dio3	1.07115	1.17308		0.897021	0.0671312
Amph	0.253865	1.17252		0.897021	0.0672166
Gch1	-0.691572	1.17371		0.897021	0.0670327
Ephx2	-0.784831	1.17287		0.897021	0.0671629
Btla	-1.06463	1.17296		0.897021	0.0671497
Nedd4l	-0.37666	1.17298		0.897021	0.0671452
Trib3	0.67924	1.17416		0.897021	0.0669639
Gm9958	-0.549421	1.173		0.897021	0.0671431
Mios	-0.284285	1.17547		0.897021	0.0667616
Mt2	-0.342383	1.1743		0.897021	0.0669419
Rdx	0.156494	1.17309		0.897021	0.0671288
Cebpd	0.48743	1.17131		0.897243	0.0674047
Catsper2	-0.626654	1.17165		0.897243	0.0673525
Aacs	0.363152	1.17136		0.897243	0.0673963
Rgs3	0.342162	1.17072		0.897704	0.0674965
Gjc1	0.189977	1.16906		0.900378	0.0677549
Adhfe1	-0.998606	1.16405		0.902561	0.0685408
BC051142	0.89087	1.16398		0.902561	0.0685518
Sfmbt2	-0.760482	1.16575		0.902561	0.0682727
Hist2h2be	0.717676	1.16465		0.902561	0.0684457
Ubxn2b	-0.284326	1.16526		0.902561	0.0683509
AI464131	-0.685184	1.16704		0.902561	0.06807
Kif2c	0.191359	1.1641		0.902561	0.0685335
Acap3	-0.448117	1.16597		0.902561	0.0682389
Sema3a	-0.351827	1.16562		0.902561	0.0682937
Aak1	-0.310587	1.16697		0.902561	0.0680823
9630033F20Rik	-0.391798	1.16404		0.902561	0.0685418
Shoc2	-0.237352	1.16328		0.902912	0.0686629
Tox3	-0.327644	1.16308		0.902912	0.0686936
Gpx2	-0.783231	1.1603		0.904348	0.0691347
Ap4e1	-0.350815	1.16071		0.904348	0.0690696
Fam65c	0.926043	1.16095		0.904348	0.0690316
Foxd2	0.672054	1.16022		0.904348	0.0691486
Mll3	-0.196839	1.16177		0.904348	0.0689013
Nadsyn1	0.499182	1.16106		0.904348	0.0690144
Ksr1	0.738863	1.15846		0.904952	0.0694295
Kcnf1	-0.555564	1.15786		0.904952	0.0695256
Gpc5	-0.946156	1.15632		0.904952	0.0697714
Cdkn1a	-0.423035	1.15726		0.904952	0.0696209
4930465K10Rik	-1.10274	1.15764		0.904952	0.0695608
Ror1	0.553844	1.15711		0.904952	0.0696452
Glmn	-0.29428	1.15638		0.904952	0.0697615
Kcnn4	-1.22068	1.15851		0.904952	0.0694207
Cpxm2	0.894529	1.15638		0.904952	0.0697619
Rasgrf1	0.973712	1.15733		0.904952	0.06961
Upk1a	0.773896	1.15591		0.905055	0.069837
Gm7102	-1.03301	1.15514		0.905918	0.0699613
Tdrd9	0.872265	1.15256		0.906424	0.0703789
Anxa7	0.281653	1.15204		0.906424	0.0704624
Gm10389	1.01999	1.15303		0.906424	0.0703032
Fzd6	-0.431261	1.15356		0.906424	0.0702171
Pde1a	0.722304	1.15409		0.906424	0.0701303
Faah	-0.624574	1.15218		0.906424	0.0704401
Pqlc2	0.307239	1.15313		0.906424	0.0702864
Tmem132d	1.06118	1.15311		0.906424	0.0702899
H2-Ke6	-0.327592	1.15158		0.906516	0.0705378
Chtf8	-0.207917	1.15129		0.906516	0.0705851
AI597479	-0.288241	1.14542		0.906803	0.071545
Hdlbp	0.168276	1.14258		0.906803	0.0720153
Atf3	-0.554553	1.13033		0.906803	0.0740743
Cited2	0.232144	1.14864		0.906803	0.0710159
D10Bwg1379e	-0.886449	1.14642		0.906803	0.0713806
Tspyl4	0.264993	1.14087		0.906803	0.0722981
Gm17769	0.959915	1.13531		0.906803	0.0732301
Vstm2a	-1.06059	1.13464		0.906803	0.0733435
Fam18b	0.22345	1.14495		0.906803	0.0716227
Myo18a	-0.24811	1.13064		0.906803	0.0740226
Tnfaip2	0.417861	1.13927		0.906803	0.0725647
Nid1	0.332464	1.13325		0.906803	0.0735788
Fgd3	-1.05148	1.13874		0.906803	0.0726533
F2r	0.188737	1.14077		0.906803	0.0723149
Gdf2	-0.788316	1.13872		0.906803	0.0726575
Hr	-0.967893	1.13516		0.906803	0.0732558
Akap11	-0.211336	1.13321		0.906803	0.0735854
Apobec3	0.427148	1.14547		0.906803	0.0715367
Spats2	0.247404	1.13037		0.906803	0.0740684
Bdh1	-0.671548	1.13174		0.906803	0.0738342
Wdr52	-0.918662	1.14624		0.906803	0.0714102
Tmem50b	0.226784	1.14333		0.906803	0.0718902
Clic1	0.253016	1.13273		0.906803	0.0736664
Hbegf	-0.38593	1.15041		0.906803	0.0707271
Pcdhb3	0.831779	1.13283		0.906803	0.0736493
Pcdhb19	1.00692	1.13122		0.906803	0.0739238
1110014N23Rik	0.240568	1.14103		0.906803	0.0722724
Smarca2	-0.25965	1.13523		0.906803	0.0732439
Camsap1	-0.220174	1.13222		0.906803	0.0737524
D730039F16Rik	0.919468	1.14833		0.906803	0.0710679
Zswim3	0.364619	1.13066		0.906803	0.0740176
Sall4	0.282851	1.13995		0.906803	0.0724519
4932438A13Rik	0.214111	1.13887		0.906803	0.0726329
Ssr3	0.173797	1.14016		0.906803	0.0724174
Reck	0.255628	1.13905		0.906803	0.0726031
Zdhhc21	-0.301945	1.13994		0.906803	0.0724537
Pde4b	-0.268172	1.13538		0.906803	0.073219
Epb4.1	-0.238199	1.13255		0.906803	0.073697
Grhl3	-1.21871	1.1317		0.906803	0.0738416
Abcb1a	-0.931124	1.14161		0.906803	0.0721763
Ablim2	-1.01489	1.13681		0.906803	0.0729779
Pi4k2b	0.285365	1.13639		0.906803	0.0730485
Gbp4	1.15863	1.1471		0.906803	0.071269
Oas1c	-0.83832	1.1314		0.906803	0.0738932
Clec2l	-0.562885	1.13233		0.906803	0.0737339
Casp2	0.205285	1.14521		0.906803	0.071579
Hoxa3	0.418962	1.14472		0.906803	0.0716607
Tm7sf3	0.3082	1.13762		0.906803	0.0728411
Fam98c	0.567881	1.14885		0.906803	0.0709826
Kctd15	0.282309	1.14933		0.906803	0.0709031
Dbp	-0.617323	1.15027		0.906803	0.0707513
Kcnj14	0.827256	1.13177		0.906803	0.0738289
Stard5	0.315113	1.13096		0.906803	0.0739678
Ank1	-0.843067	1.13775		0.906803	0.0728206
Hand2	0.227247	1.14387		0.906803	0.0718009
Limd1	-0.22075	1.13247		0.906803	0.0737106
Lonrf3	-1.08722	1.14459		0.906803	0.0716826
Armcx1	0.220421	1.13364		0.906803	0.0735115
Tceal1	0.309051	1.14948		0.906803	0.0708792
9530051G07Rik	-1.0706	1.13798		0.906803	0.0727819
Corin	-0.858171	1.12936		0.907422	0.0742404
Stx2	0.332803	1.1295		0.907422	0.0742157
Anapc2	0.183614	1.12896		0.907546	0.0743084
Pdlim7	0.24206	1.12744		0.909524	0.0745686
Ppp2r2b	-0.990121	1.12667		0.909524	0.0747022
Mmp17	0.549481	1.12685		0.909524	0.0746712
Irf2bp2	0.236196	1.12693		0.909524	0.0746575
Ica1l	-1.00008	1.12606		0.909543	0.0748071
Nrgn	-0.630073	1.12598		0.909543	0.0748197
Gcnt1	-0.502692	1.1254		0.910068	0.0749209
Trim28	0.182517	1.12475		0.910718	0.0750324
Pard3b	-0.385797	1.12353		0.9112	0.0752429
5033411D12Rik	1.00637	1.12325		0.9112	0.0752928
D630042P16Rik	0.947772	1.12318		0.9112	0.0753043
Dact3	0.232949	1.12409		0.9112	0.0751464
Rspo1	-0.724296	1.12281		0.911276	0.0753687
Helb	-0.54374	1.12039		0.911461	0.0757905
Trmt2a	0.233442	1.12081		0.911461	0.0757157
Nostrin	-0.746616	1.12205		0.911461	0.0755011
Zfp583	0.453756	1.12164		0.911461	0.0755713
Qprt	0.595082	1.12041		0.911461	0.0757866
Ccdc67	0.718341	1.12189		0.911461	0.075529
Ctsh	0.531607	1.12102		0.911461	0.0756794
Mllt10	-0.206072	1.11965		0.9123	0.0759184
H1f0	0.194943	1.119		0.912983	0.0760335
Hoxb1	-0.303915	1.11819		0.913285	0.076175
Parp9	0.706014	1.11842		0.913285	0.0761335
Acyp2	-0.388746	1.11726		0.914424	0.0763386
Tubb2a	-0.291969	1.11668		0.914424	0.0764406
Prss23	0.253444	1.11665		0.914424	0.0764448
Lman2l	0.206955	1.10415		0.914893	0.0786778
Ihh	0.957605	1.10873		0.914893	0.0778525
Gm2061	-1.08297	1.10154		0.914893	0.079151
Kcnh1	-0.944833	1.10102		0.914893	0.0792465
Fam184a	0.402395	1.10051		0.914893	0.0793405
Gja1	-0.210751	1.10156		0.914893	0.0791488
Hk1	-0.370778	1.10528		0.914893	0.0784722
Hmha1	0.365103	1.1007		0.914893	0.0793046
Dnajc14	0.254425	1.10161		0.914893	0.0791381
Dusp18	-0.32968	1.10897		0.914893	0.077809
Tmed4	0.205142	1.10509		0.914893	0.0785075
Ccnjl	0.214217	1.10978		0.914893	0.0776633
Clk4	0.24547	1.11065		0.914893	0.0775084
Heatr6	-0.277596	1.11034		0.914893	0.077564
Ints2	-0.195534	1.10811		0.914893	0.0779638
Fars2	-0.307714	1.11548		0.914893	0.0766506
Mtx3	-0.349969	1.10316		0.914893	0.0788563
Plau	0.937839	1.11052		0.914893	0.0775312
Adcy4	0.634833	1.10867		0.914893	0.0778636
Csf2rb2	-1.11043	1.10216		0.914893	0.0790384
Lzts2	0.24776	1.11091		0.914893	0.0774617
Ttc30a1	-0.470649	1.10596		0.914893	0.0783501
Slc43a1	0.278513	1.11083		0.914893	0.0774762
Shc4	0.818313	1.10927		0.914893	0.0777546
2700069I18Rik	0.917674	1.10224		0.914893	0.0790235
Paqr6	0.84682	1.11264		0.914893	0.0771548
Slc27a3	-0.265007	1.11136		0.914893	0.0773812
Tbx15	-1.14678	1.10414		0.914893	0.0786788
Fsbp	-0.581008	1.10761		0.914893	0.0780537
Svep1	-0.409641	1.10636		0.914893	0.0782776
C630043F03Rik	-0.299808	1.11034		0.914893	0.0775637
Col9a2	0.448074	1.10738		0.914893	0.078095
Mfsd2a	-1.01047	1.10465		0.914893	0.0785862
Fbxo2	-0.965294	1.11097		0.914893	0.0774518
Klhl7	0.198934	1.11377		0.914893	0.0769538
Dpp6	-1.02445	1.11517		0.914893	0.076706
Sgcb	0.272886	1.11372		0.914893	0.0769631
2010109A12Rik	-0.948409	1.10535		0.914893	0.0784608
Sdk1	-0.690519	1.10369		0.914893	0.07876
Bhlhe40	-0.670135	1.1015		0.914893	0.0791587
Hnrnpl	0.209953	1.10276		0.914893	0.078929
Lrrc4b	-0.418581	1.10562		0.914893	0.078412
Neil3	-0.296419	1.10188		0.914893	0.0790893
Dnase2a	-0.799616	1.1014		0.914893	0.0791767
Bean1	0.864743	1.11091		0.914893	0.0774624
Zfp259	-0.226912	1.11563		0.914893	0.0766257
Slc25a20	0.250308	1.11072		0.914893	0.0774958
Gpr34	-0.993088	1.11424		0.914893	0.0768714
Fam199x	0.296754	1.11476		0.914893	0.0767782
Magi1	-0.362144	1.09952		0.916303	0.0795211
Tspan15	0.25007	1.09834		0.91812	0.0797373
Bpifb5	-0.948135	1.09802		0.918129	0.0797966
Myst4	-0.412403	1.09767		0.918183	0.0798598
Maged2	0.179898	1.09711		0.918701	0.0799634
Rab5a	0.213029	1.09472		0.919379	0.0804053
Mettl4	0.405703	1.09576		0.919379	0.0802125
Gorasp2	0.176954	1.0943		0.919379	0.0804829
Bpifb3	-1.05944	1.09635		0.919379	0.080104
Zfp235	-0.467071	1.09503		0.919379	0.0803466
Ccdc81	1.02921	1.09587		0.919379	0.0801913
Purg	0.366405	1.09425		0.919379	0.080491
Slitrk2	-0.844147	1.09521		0.919379	0.0803132
Fam59b	-0.990719	1.09357		0.920159	0.080618
Wdr82	-0.190194	1.09299		0.920705	0.0807245
Smoc1	-0.665882	1.09197		0.921472	0.0809158
Angel1	-0.476554	1.08884		0.921472	0.0815014
Slc3a1	0.867662	1.08972		0.921472	0.0813346
Fam69b	-0.38978	1.09063		0.921472	0.0811656
Gm14137	-1.03114	1.09049		0.921472	0.0811908
Fgf7	-0.901785	1.08759		0.921472	0.0817359
2010106G01Rik	-0.211956	1.0878		0.921472	0.0816956
Med12l	-0.532771	1.09106		0.921472	0.0810852
Stbd1	0.315455	1.0892		0.921472	0.0814323
Tbxas1	-0.940521	1.09186		0.921472	0.0809358
Chst8	0.605648	1.0873		0.921472	0.0817899
4931406B18Rik	-0.999303	1.08811		0.921472	0.081638
Taok2	0.266672	1.08737		0.921472	0.0817766
Zfp317	-0.273987	1.08748		0.921472	0.0817562
Glb1l2	-0.70729	1.0879		0.921472	0.0816764
Vma21	-0.241426	1.08916		0.921472	0.0814412
Tmem29	-0.226116	1.08837		0.921472	0.0815886
Dst	-0.223939	1.07638		0.922637	0.0838735
Wdr75	-0.210266	1.07131		0.922637	0.0848573
Fbxo36	0.482469	1.07491		0.922637	0.084157
Nmnat2	-0.595866	1.07969		0.922637	0.0832361
Rnasel	-1.12229	1.08469		0.922637	0.0822831
Ect2l	-0.952063	1.06768		0.922637	0.0855703
Nf2	-0.273267	1.08068		0.922637	0.0830456
Nefh	-1.00497	1.08001		0.922637	0.0831736
Atp1b2	0.440317	1.07882		0.922637	0.0834033
Myo1c	0.318231	1.07987		0.922637	0.0832012
Fam101b	-0.305844	1.07267		0.922637	0.0845927
Crlf3	-0.216336	1.07291		0.922637	0.0845447
Lhx1	1.08187	1.06751		0.922637	0.0856024
1500016L03Rik	0.977438	1.07127		0.922637	0.0848649
Usp36	-0.263658	1.08235		0.922637	0.0827272
Rnf144a	-0.230692	1.07327		0.922637	0.0844751
Nfkbia	0.263131	1.07916		0.922637	0.083338
Tmem179	-0.928099	1.08355		0.922637	0.0825
Hist1h2bc	0.436143	1.0838		0.922637	0.0824518
Mak	0.786381	1.07332		0.922637	0.0844654
Dzip1	-0.317033	1.07466		0.922637	0.0842045
Enpp2	-1.07408	1.07807		0.922637	0.0835466
Pnpla3	1.05439	1.08012		0.922637	0.0831527
Ydjc	-0.538227	1.06759		0.922637	0.0855879
Tfrc	-0.274412	1.08538		0.922637	0.082153
Fam55c	0.365786	1.07018		0.922637	0.0850778
Tmem204	0.454733	1.07562		0.922637	0.0840194
Polh	-0.682259	1.0709		0.922637	0.0849374
Tubb4a	0.194853	1.07211		0.922637	0.0847014
Mbd2	0.201384	1.07146		0.922637	0.0848281
Trim8	0.208157	1.07957		0.922637	0.0832581
Vwa2	-0.367098	1.07843		0.922637	0.0834769
Ndor1	-0.359541	1.07357		0.922637	0.0844178
Zfp385b	0.653648	1.07522		0.922637	0.0840964
C130080G10Rik	-0.565206	1.06724		0.922637	0.0856558
D630003M21Rik	-0.830916	1.08097		0.922637	0.0829907
Shc1	0.247377	1.07018		0.922637	0.0850776
Sv2a	0.450156	1.07775		0.922637	0.0836093
Mob3b	-0.57604	1.08438		0.922637	0.0823426
Igfbpl1	-0.364748	1.06935		0.922637	0.0852415
Gm13139	-1.09812	1.08612		0.922637	0.0820126
Acot7	-0.271752	1.08096		0.922637	0.0829926
Ccdc96	-0.791924	1.07274		0.922637	0.0845793
Ung	-0.355541	1.07752		0.922637	0.0836532
Caln1	-0.97036	1.0695		0.922637	0.0852122
Arpc1b	0.234576	1.06842		0.922637	0.0854242
Hist4h4	-0.959706	1.08157		0.922637	0.082877
Zfp787	0.488032	1.0744		0.922637	0.0842557
Zim1	-0.377596	1.06857		0.922637	0.0853953
Eid2	0.22867	1.07456		0.922637	0.0842253
Mphosph10	-0.221834	1.06906		0.922637	0.0852979
4632434I11Rik	-0.330959	1.0756		0.922637	0.0840238
Lrrc51	0.424988	1.06798		0.922637	0.0855115
Ascl2	-0.973458	1.06779		0.922637	0.085549
Mfap3l	0.495663	1.06939		0.922637	0.0852338
Sh2d4a	-0.732855	1.0828		0.922637	0.0826425
Ankrd49	-0.264619	1.07196		0.922637	0.0847312
Tln2	-0.277662	1.08171		0.922637	0.0828492
Tmod2	-0.352151	1.0744		0.922637	0.084256
Elovl4	-0.425988	1.07869		0.922637	0.0834279
Gm5124	-0.803566	1.07321		0.922637	0.0844862
Mmgt1	-0.243046	1.08438		0.922637	0.0823419
Atp11c	-0.25195	1.07204		0.922637	0.0847154
Ubqln2	0.247186	1.07528		0.922637	0.0840854
Vasn	0.304642	1.06681		0.922916	0.0857406
Paqr8	0.635577	1.0637		0.923634	0.0863579
Qsox1	0.473198	1.05651		0.923634	0.0877999
Rgs7	-0.932307	1.06254		0.923634	0.0865882
Krt15	-0.765374	1.06533		0.923634	0.0860339
Tmub2	0.218777	1.06155		0.923634	0.086786
Rfng	0.328624	1.06133		0.923634	0.0868292
Fkbp1b	0.348165	1.0587		0.923634	0.0873571
Actn1	0.305678	1.06119		0.923634	0.0868581
Gm1995	-1.00496	1.05956		0.923634	0.0871852
Srd5a1	-0.30803	1.05646		0.923634	0.0878091
Dab2	0.204407	1.05893		0.923634	0.0873105
Alg10b	-0.309719	1.05606		0.923634	0.08789
Col2a1	0.184041	1.05559		0.923634	0.0879848
AI836003	-0.874972	1.06075		0.923634	0.0869461
St3gal6	0.37791	1.06195		0.923634	0.0867071
Ripk4	0.313062	1.05645		0.923634	0.087811
Gm16197	-0.865298	1.05922		0.923634	0.0872524
H2-K2	1.08946	1.05657		0.923634	0.0877866
C330024C12Rik	-0.960539	1.06287		0.923634	0.086523
Camk4	-0.723911	1.05627		0.923634	0.0878478
Entpd1	0.661665	1.05741		0.923634	0.0876177
Hspa12a	-0.657397	1.06058		0.923634	0.0869797
Zer1	0.263787	1.05566		0.923634	0.0879706
Epb4.2	-0.635359	1.06273		0.923634	0.0865512
Stk35	-0.34012	1.05665		0.923634	0.0877716
Cenpb	-0.392499	1.06132		0.923634	0.0868318
4930529M08Rik	-0.899009	1.05767		0.923634	0.0875643
Acss1	-0.987959	1.05691		0.923634	0.0877192
Hcn3	-0.828712	1.05682		0.923634	0.0877355
Creb3l4	0.519135	1.06152		0.923634	0.0867915
Tnfrsf25	0.826899	1.06386		0.923634	0.0863257
Golga3	0.311218	1.06542		0.923634	0.0860165
Cyp2s1	0.689228	1.06185		0.923634	0.0867259
Dusp26	0.565718	1.05837		0.923634	0.0874242
Cpne7	-0.736047	1.06615		0.923634	0.0858716
Chst2	0.598157	1.05961		0.923634	0.087174
Oxsr1	-0.220183	1.06198		0.923634	0.0867009
Coch	-0.781661	1.05505		0.924179	0.0880955
6330549D23Rik	0.581947	1.05425		0.924509	0.088257
Tbx6	-0.933895	1.05402		0.924509	0.0883038
Acat1	-0.266892	1.05446		0.924509	0.0882152
Igfbp5	0.171182	1.05352		0.924879	0.0884058
Pias1	0.209188	1.05327		0.924879	0.0884569
Hmgcs1	0.246912	1.0525		0.925294	0.0886145
Fem1b	-0.188397	1.05272		0.925294	0.0885678
Krt17	-0.97804	1.0512		0.926334	0.0888786
4933430H15Rik	-0.857928	1.05063		0.926334	0.0889953
5930403L14Rik	0.422514	1.05056		0.926334	0.0890093
Ftsj2	0.306846	1.05061		0.926334	0.0889998
Mcm2	0.170093	1.05156		0.926334	0.0888062
Prss22	0.512969	1.05022		0.926462	0.0890806
Dgkd	-0.240472	1.04837		0.926665	0.0894611
Rtn4	0.177352	1.04778		0.926665	0.089582
Rtn1	-0.472538	1.04827		0.926665	0.0894809
Gm10433	0.762018	1.0453		0.926665	0.090095
Clmn	-0.434116	1.04685		0.926665	0.0897729
Gm10336	-0.366539	1.04789		0.926665	0.0895599
Barx1	0.568754	1.04891		0.926665	0.0893494
Serpind1	-0.968654	1.04468		0.926665	0.0902246
Rtp4	1.20657	1.04706		0.926665	0.0897298
E130310I04Rik	0.867383	1.0472		0.926665	0.0897024
Wfikkn1	0.298842	1.04664		0.926665	0.0898174
Pcdhb4	-1.13667	1.04843		0.926665	0.089448
Arl5a	-0.198879	1.04519		0.926665	0.0901182
Tmem90b	0.744875	1.0452		0.926665	0.0901156
Gpr171	-0.564365	1.0444		0.926665	0.0902811
Gdap2	0.276895	1.04783		0.926665	0.0895712
1700007G11Rik	-0.817602	1.0481		0.926665	0.0895168
Ubc	0.341987	1.04485		0.926665	0.0901877
Lrig1	-0.48844	1.0453		0.926665	0.0900946
Kdm5c	-0.297763	1.04545		0.926665	0.0900631
2900055J20Rik	0.829711	1.04386		0.927228	0.090395
Negr1	-1.00528	1.04356		0.927261	0.0904573
Spock2	-1.07078	1.04301		0.927825	0.0905714
Mfsd9	-0.846467	1.04058		0.927927	0.0910786
Pip5k1c	0.202173	1.03638		0.927927	0.0919638
Lin7a	1.02126	1.04102		0.927927	0.090987
Tac2	0.733352	1.03748		0.927927	0.0917318
Nqo2	-0.283835	1.03745		0.927927	0.0917385
Ccdc90a	-0.25587	1.04011		0.927927	0.0911776
Cast	-0.342933	1.03702		0.927927	0.0918292
Gypc	-0.358889	1.03903		0.927927	0.091404
A430093F15Rik	0.989052	1.0398		0.927927	0.0912424
Rif1	-0.164245	1.03733		0.927927	0.0917626
B4galt5	-0.257317	1.03808		0.927927	0.0916046
Plekhf2	0.217742	1.03653		0.927927	0.0919322
Pappa	-1.10425	1.03658		0.927927	0.0919213
Ccdc24	-0.72369	1.03593		0.927927	0.0920596
Tnfrsf4	-0.744659	1.03687		0.927927	0.0918599
Asphd2	-0.360639	1.04254		0.927927	0.0906691
Ncapd2	0.165021	1.04065		0.927927	0.0910651
Art1	-0.657203	1.04013		0.927927	0.0911742
Tssc4	0.189907	1.03649		0.927927	0.0919415
Insr	-0.207991	1.03751		0.927927	0.0917262
Cdh5	0.334131	1.03658		0.927927	0.0919228
5730405O15Rik	0.958385	1.03876		0.927927	0.0914623
Rhox4d	0.997331	1.03618		0.927927	0.0920074
Gdi1	0.200336	1.03686		0.927927	0.0918623
Sms	-0.216549	1.04109		0.927927	0.0909722
Mtap2	-0.587493	1.02941		0.928245	0.0934514
Gas2l3	-0.321805	1.0336		0.928245	0.092556
Xbp1	0.177658	1.03384		0.928245	0.0925042
Map2k3	0.220089	1.03372		0.928245	0.0925294
Mks1	0.369449	1.03272		0.928245	0.0927419
Cacna1g	-0.67544	1.03466		0.928245	0.0923295
Ccr7	0.65558	1.02984		0.928245	0.0933599
Mlx	-0.240882	1.03026		0.928245	0.0932706
Glrx	-0.352472	1.03002		0.928245	0.0933214
Mettl7a1	0.343649	1.0318		0.928245	0.0929385
4632428C04Rik	0.84769	1.03228		0.928245	0.0928369
2610034M16Rik	-1.02745	1.02943		0.928245	0.093447
Tle4	-0.213316	1.03355		0.928245	0.0925649
Gcnt7	-0.728671	1.03417		0.928245	0.0924335
4930412F15Rik	0.944764	1.03163		0.928245	0.0929762
Zfp12	-0.352493	1.0295		0.928245	0.0934321
Usp5	-0.183248	1.03137		0.928245	0.0930323
Spon1	-0.245555	1.03243		0.928245	0.0928054
Iqck	0.862899	1.03092		0.928245	0.0931271
Orai3	0.380197	1.0324		0.928245	0.0928103
Gas6	0.564375	1.0302		0.928245	0.0932819
Snx19	-0.365236	1.03304		0.928245	0.0926749
Rnf128	-0.222176	1.0304		0.928245	0.0932391
Gm16897	0.813118	1.02882		0.92833	0.0935783
Dclk1	-0.442071	1.02886		0.92833	0.0935717
6720483E21Rik	1.00295	1.02673		0.928755	0.0940297
Tuba4a	-0.398147	1.02708		0.928755	0.0939543
Neurog1	-1.12813	1.02666		0.928755	0.0940464
Fgd4	-0.810753	1.02756		0.928755	0.0938513
Mta3	0.223538	1.028		0.928755	0.0937552
Hfm1	-0.562265	1.02644		0.928755	0.0940946
Fanci	-0.346686	1.02826		0.928755	0.0936993
1700048O20Rik	-0.435796	1.02686		0.928755	0.0940022
Slc9a8	-0.43189	1.02505		0.930558	0.0943959
Rgs10	-0.510603	1.02519		0.930558	0.0943638
Susd5	0.680477	1.02471		0.930699	0.0944694
Nnt	0.219183	1.02264		0.931054	0.0949208
Nynrin	0.203405	1.02283		0.931054	0.0948784
6030408B16Rik	-0.886514	1.02376		0.931054	0.0946771
4931408A02Rik	-0.718857	1.02346		0.931054	0.0947408
Sp9	-1.04007	1.02342		0.931054	0.0947494
Stim2	0.254966	1.02317		0.931054	0.0948044
Cecr2	-0.221115	1.0237		0.931054	0.0946895
Zfp451	-0.282088	1.02033		0.93191	0.0954257
Arhgef4	-0.817214	1.02042		0.93191	0.095407
Ascl1	-1.34139	1.02045		0.93191	0.095401
Unc5a	-0.750411	1.02027		0.93191	0.0954393
Ccdc68	0.295321	1.02117		0.93191	0.0952414
Grrp1	0.352283	1.02186		0.93191	0.0950914
Tmtc1	-0.509771	1.02166		0.93191	0.0951357
Stk32c	-0.9897	1.0198		0.93191	0.0955425
Hspb2	-0.385485	1.02001		0.93191	0.0954978
Ppap2c	-0.237414	1.01867		0.932176	0.095792
Gal3st1	0.71474	1.0186		0.932176	0.0958073
Abcb1b	-0.619244	1.01916		0.932176	0.0956846
Asb10	1.01103	1.01902		0.932176	0.0957152
Megf8	0.294769	1.01692		0.935216	0.0961794
Irf6	0.585532	1.01538		0.937962	0.0965215
Rhbdf2	0.473466	1.01489		0.938435	0.0966299
Gatc	-0.225642	1.01459		0.938509	0.0966974
Acot13	-0.257926	1.01306		0.938744	0.0970371
Epas1	0.399309	1.01307		0.938744	0.0970364
Gem	0.371337	1.01413		0.938744	0.0967995
Cpa1	-0.508581	1.01347		0.938744	0.0969453
Tmco3	0.252693	1.01287		0.938744	0.0970799
Nek3	0.477492	1.01287		0.938744	0.0970805
Enox	-0.683456	1.01221		0.93958	0.0972269
Cort	0.893036	1.01171		0.940097	0.0973403
2610017I09Rik	-1.74477	1.01027		0.940349	0.0976637
Camsap2	-0.194476	1.011		0.940349	0.0974997
Rnf43	-0.565267	1.01064		0.940349	0.0975791
Hoxb2	0.216559	1.01106		0.940349	0.0974858
Bcl11b	-0.479875	1.01026		0.940349	0.0976659
Cgn	0.325685	1.00951		0.940818	0.0978345
Alas2	-0.591258	1.00962		0.940818	0.097809
Ggt1	-0.881792	1.00808		0.941244	0.0981569
Gstt3	0.383017	1.00772		0.941244	0.0982387
Hspa13	0.20274	1.00826		0.941244	0.0981152
Prdm15	-0.40365	1.00781		0.941244	0.0982172
D330041H03Rik	0.863885	1.00852		0.941244	0.0980583
Utf1	-0.785146	1.00868		0.941244	0.0980209
Depdc1b	0.397628	1.00604		0.941444	0.0986194
Abcg5	0.391053	1.00691		0.941444	0.0984206
Sh3tc2	-0.519487	1.00649		0.941444	0.0985177
Ier3ip1	0.206583	1.00676		0.941444	0.098455
Jak2	0.244955	1.00609		0.941444	0.0986079
Hyal1	0.584078	1.00733		0.941444	0.0983271
Gadd45g	0.308223	1.00521		0.941461	0.0988075
Wnt5a	-0.351998	1.00497		0.941461	0.0988612
Ndrg2	-0.253456	1.00503		0.941461	0.0988486
E330016A19Rik	-0.913606	1.00512		0.941461	0.0988281
Palm2	-0.498194	1.00468		0.941535	0.0989289
Ercc5	-0.242723	1.00393		0.941741	0.0990997
Trak2	-0.273981	1.00109		0.941741	0.0997502
Mpzl1	0.165383	0.998456		0.941741	0.100356
Lpgat1	-0.197586	0.998729		0.941741	0.100293
BC030307	0.564906	0.995361		0.941741	0.101074
Otogl	-0.83675	0.99888		0.941741	0.100258
Slc35e4	0.469133	1.0037		0.941741	0.0991508
Ewsr1	0.167285	0.995976		0.941741	0.100931
Myo19	-0.41713	0.998487		0.941741	0.100349
Mboat2	0.211702	1.00273		0.941741	0.0993743
Prps1l3	-0.248663	0.99541		0.941741	0.101062
Dync1h1	0.182011	0.997		0.941741	0.100693
2810029C07Rik	-0.665556	0.99929		0.941741	0.100164
Eci3	-0.930373	0.997971		0.941741	0.100468
Vcl	0.190156	0.99889		0.941741	0.100256
Rnd1	0.358257	1.00198		0.941741	0.0995446
Mettl22	-0.316831	0.996516		0.941741	0.100805
Lrrc33	0.675711	0.998436		0.941741	0.100361
Ripply3	-0.318692	1.00192		0.941741	0.09956
Park2	0.760959	0.997102		0.941741	0.100669
H2-M3	0.804402	0.994687		0.941741	0.101231
Sema6b	-0.639737	1.00012		0.941741	0.0999722
Ctxn3	0.767891	0.999207		0.941741	0.100183
Gata3	0.204878	1.00278		0.941741	0.0993617
Apbb1ip	0.88447	1.00128		0.941741	0.0997058
Gsn	0.455975	0.996582		0.941741	0.10079
Dbndd2	0.359198	0.995071		0.941741	0.101141
Fggy	-0.430323	0.997694		0.941741	0.100532
Col8a2	-0.633678	0.995564		0.941741	0.101027
A730020E08Rik	0.718804	0.996353		0.941741	0.100843
Cntn3	-0.970145	0.994932		0.941741	0.101174
Gabarapl1	-0.23681	0.99699		0.941741	0.100695
Gm15706	0.607713	1.00165		0.941741	0.0996211
Pvrl2	0.151041	1.00027		0.941741	0.0999378
Fgl1	-1.2341	1.00304		0.941741	0.0993028
Bcar1	0.171402	0.99801		0.941741	0.100459
2600006L11Rik	-0.764546	0.997784		0.941741	0.100512
Hccs	-0.239604	0.996654		0.941741	0.100773
Slc4a8	0.5568	0.994114		0.942426	0.101365
Gli1	-0.253774	0.990434		0.943013	0.102227
Inhbc	-0.938735	0.987922		0.943013	0.10282
Car10	1.08317	0.993472		0.943013	0.101514
Rdh12	0.816899	0.990097		0.943013	0.102307
Gm5141	0.349433	0.989552		0.943013	0.102435
Ptpn20	1.00529	0.988128		0.943013	0.102771
Slc15a2	1.23955	0.992587		0.943013	0.101722
Ptk7	0.198115	0.992278		0.943013	0.101794
4833419F23Rik	-0.795981	0.989339		0.943013	0.102485
Pank1	-0.253687	0.987582		0.943013	0.102901
Setx	-0.191943	0.989343		0.943013	0.102484
Rapgef1	-0.209174	0.988011		0.943013	0.102799
Prrx2	0.225755	0.987191		0.943013	0.102993
Lgr4	-0.246774	0.988701		0.943013	0.102636
Col25a1	-0.642381	0.986952		0.943013	0.10305
D630039A03Rik	-1.00223	0.987018		0.943013	0.103034
Megf9	-0.500892	0.987667		0.943013	0.102881
Wdr1	0.18281	0.992087		0.943013	0.101839
Tfr2	0.842711	0.989038		0.943013	0.102556
Ppp1r3a	-1.03211	0.98912		0.943013	0.102537
Cand2	0.177535	0.987405		0.943013	0.102943
Vmn2r22	-1.24713	0.988437		0.943013	0.102698
Aen	-0.396511	0.991857		0.943013	0.101893
Tmem221	-0.823969	0.989661		0.943013	0.102409
Pdpr	-0.658065	0.991632		0.943013	0.101945
AU019823	-0.223055	0.991405		0.943013	0.101999
Myo5a	-0.237174	0.99294		0.943013	0.101639
Rsu1	0.230585	0.986525		0.943391	0.103151
Fbln2	0.577512	0.986044		0.943525	0.103266
Klhl13	0.230527	0.985957		0.943525	0.103286
Grap2	-0.950258	0.985459		0.943555	0.103405
6330439K17Rik	-0.735834	0.985438		0.943555	0.10341
Atr	-0.237552	0.984677		0.944201	0.103591
Rad54l2	-0.323347	0.984636		0.944201	0.103601
Dvl2	0.211755	0.984095		0.94483	0.10373
Alpk2	-0.422836	0.983287		0.945501	0.103923
Slc1a2	0.865373	0.983283		0.945501	0.103924
Prr3	-0.254111	0.982302		0.94709	0.104159
Fhl4	-0.858137	0.981687		0.947881	0.104307
Gpt2	-0.269706	0.981343		0.948083	0.104389
Rab23	-0.286264	0.980849		0.948613	0.104508
Yeats2	-0.212648	0.98045		0.948937	0.104604
4933430I17Rik	-0.692169	0.979905		0.949109	0.104736
Ccdc48	0.926242	0.97987		0.949109	0.104744
Cntnap1	-0.830789	0.97878		0.950397	0.105008
Pde4c	0.891673	0.978967		0.950397	0.104962
Gpr50	0.717736	0.978416		0.950645	0.105095
Rp1	-0.863162	0.875077		0.950877	0.133329
Atp6v1h	0.107132	0.489278		0.950877	0.324132
Rrs1	-0.19281	0.815311		0.950877	0.152999
Vcpip1	0.189918	0.623619		0.950877	0.237892
6030422M02Rik	-0.649408	0.852326		0.950877	0.140499
A830018L16Rik	-0.545088	0.722334		0.950877	0.189525
Lactb2	-0.234796	0.508653		0.950877	0.309989
Rpl7	0.168888	0.580793		0.950877	0.262547
Rdh10	-0.14536	0.480287		0.950877	0.330912
Gdap1	-0.560944	0.617562		0.950877	0.241234
Pi15	-0.781468	0.836775		0.950877	0.145621
Pkhd1	-0.565909	0.536228		0.950877	0.290919
Ogfrl1	-0.176381	0.552855		0.950877	0.279991
Smap1	0.172078	0.723562		0.950877	0.18899
Gm4850	0.75448	0.691075		0.950877	0.203669
Khdrbs2	-0.775612	0.694321		0.950877	0.202152
1700001G17Rik	-0.533659	0.708024		0.950877	0.195873
Gm15455	-0.565978	0.600433		0.950877	0.250938
Ptpn18	-0.409191	0.567718		0.950877	0.270571
Hs6st1	0.141585	0.700839		0.950877	0.199141
Cox5b	0.146675	0.454691		0.950877	0.351002
Unc50	0.125735	0.594976		0.950877	0.254112
Mgat4a	-0.312021	0.557434		0.950877	0.277055
2010300C02Rik	0.248238	0.730312		0.950877	0.186075
Tsga10	0.521428	0.830496		0.950877	0.147742
Eif5b	0.121532	0.599443		0.950877	0.251511
Aff3	0.165873	0.701298		0.950877	0.198931
Lonrf2	-0.695944	0.859164		0.950877	0.138304
Chst10	0.269981	0.612614		0.950877	0.243998
D1Bwg0212e	0.146944	0.63147		0.950877	0.233631
Il1r2	0.57251	0.489069		0.950877	0.324288
Pou3f3	-0.85613	0.599473		0.950877	0.251493
2900092D14Rik	-0.705742	0.591568		0.950877	0.256113
Gulp1	-0.133682	0.482573		0.950877	0.329175
Col5a2	0.129899	0.471456		0.950877	0.33771
Dnahc7b	-0.395851	0.678702		0.950877	0.209555
Nab1	-0.21595	0.691409		0.950877	0.203513
Mfsd6	0.44155	0.719206		0.950877	0.190895
Hibch	0.172345	0.514507		0.950877	0.305839
Ormdl1	0.113687	0.524375		0.950877	0.298969
Hecw2	-0.325719	0.789435		0.950877	0.162392
Sf3b1	0.103334	0.567393		0.950877	0.270774
Hspd1	0.144421	0.710622		0.950877	0.194705
Mob4	0.106822	0.48234		0.950877	0.329352
Plcl1	-0.306232	0.494085		0.950877	0.320564
1110034B05Rik	0.15556	0.515988		0.950877	0.304798
Spats2l	0.231118	0.485389		0.950877	0.327048
Aox3l1	-0.920403	0.962499		0.950877	0.109019
Bzw1	0.133687	0.751566		0.950877	0.177188
Orc2	-0.248996	0.870652		0.950877	0.134694
Cflar	0.229307	0.715089		0.950877	0.192713
Als2cr4	0.120315	0.545924		0.950877	0.284496
Cdk15	0.581575	0.515026		0.950877	0.305474
Sumo1	0.159679	0.543085		0.950877	0.286362
Bmpr2	0.289699	0.601953		0.950877	0.250061
Nbeal1	-0.189772	0.716624		0.950877	0.192033
Cyp20a1	0.270345	0.790703		0.950877	0.161919
Ino80d	0.160725	0.56283		0.950877	0.273634
Snora41	-0.430122	0.496398		0.950877	0.318862
4933402D24Rik	0.854614	0.886746		0.950877	0.129794
Klf7	0.185622	0.452357		0.950877	0.352893
2810408I11Rik	-0.317395	0.902771		0.950877	0.125092
Cryge	-0.968926	0.938351		0.950877	0.115252
D630023F18Rik	-0.705342	0.704932		0.950877	0.197273
Idh1	0.136064	0.661894		0.950877	0.217824
Ikzf2	-0.151684	0.558371		0.950877	0.276458
Spag16	0.499927	0.750493		0.950877	0.177626
Mreg	0.387291	0.722551		0.950877	0.18943
Tmem169	0.570071	0.855501		0.950877	0.139476
Smarcal1	0.160775	0.539059		0.950877	0.289029
Arpc2	0.158751	0.699161		0.950877	0.199912
Gpbar1	0.318216	0.475379		0.950877	0.334674
Aamp	0.10997	0.520115		0.950877	0.301915
Vil1	-0.584019	0.666918		0.950877	0.215319
Prkag3	-0.858113	0.795801		0.950877	0.160029
1810031K17Rik	0.269075	0.90721		0.950877	0.12382
Abcb6	-0.339617	0.724511		0.950877	0.188577
Stk16	-0.104415	0.47291		0.950877	0.336582
Dnpep	0.167342	0.863153		0.950877	0.13704
Des	0.261609	0.858032		0.950877	0.138666
Gm15179	-0.603871	0.638817		0.950877	0.229712
Speg	0.241145	0.90389		0.950877	0.12477
Gmppa	0.181347	0.598693		0.950877	0.251946
Obsl1	0.121852	0.638041		0.950877	0.230122
Farsb	0.109879	0.465865		0.950877	0.342086
Scg2	-0.603729	0.524028		0.950877	0.299207
Ap1s3	-0.353941	0.684044		0.950877	0.206993
Mrpl44	0.165614	0.64619		0.950877	0.225845
Fam124b	0.49012	0.546716		0.950877	0.283978
Cul3	0.152623	0.738458		0.950877	0.182617
Dner	-0.722185	0.767034		0.950877	0.170988
Sp140	0.579407	0.786674		0.950877	0.163428
A630001G21Rik	-0.534891	0.55273		0.950877	0.280072
Itm2c	0.124979	0.674536		0.950877	0.211575
C130036L24Rik	-0.41073	0.569951		0.950877	0.269184
Ptma	0.171048	0.566209		0.950877	0.271513
Chrng	0.775495	0.700145		0.950877	0.19946
Gigyf2	0.119442	0.447694		0.950877	0.356703
Kcnj13	-0.598332	0.491009		0.950877	0.322843
Inpp5d	0.35867	0.520183		0.950877	0.301868
Sag	0.650937	0.733434		0.950877	0.184742
Usp40	-0.133336	0.480698		0.950877	0.330599
Dnajb3	-0.327919	0.737016		0.950877	0.183225
Sh3bp4	-0.155917	0.552804		0.950877	0.280024
4933400F21Rik	-0.43703	0.561316		0.950877	0.27459
Col6a3	-0.508695	0.443579		0.950877	0.360099
Rab17	0.633452	0.84569		0.950877	0.142662
Scly	0.257273	0.492605		0.950877	0.321659
Espnl	0.700608	0.714302		0.950877	0.193062
Asb1	-0.205105	0.53856		0.950877	0.289361
Twist2	-0.306119	0.829098		0.950877	0.148218
Gpc1	0.163266	0.53021		0.950877	0.294978
Rnpepl1	-0.192508	0.722693		0.950877	0.189368
2310007B03Rik	-0.57578	0.48895		0.950877	0.324377
Sept2	0.160286	0.880816		0.950877	0.131578
Farp2	-0.384218	0.487671		0.950877	0.325334
D2hgdh	-0.241807	0.459267		0.950877	0.347323
B230216N24Rik	-0.472823	0.522488		0.950877	0.30027
Rnf152	-0.488695	0.734814		0.950877	0.184156
2310035C23Rik	-0.183039	0.793379		0.950877	0.160924
Cdh19	0.870346	0.772124		0.950877	0.168996
Dsel	-0.195292	0.474166		0.950877	0.335609
Tfcp2l1	-0.542401	0.623046		0.950877	0.238206
Inhbb	-0.610938	0.519719		0.950877	0.302191
Ralb	0.101935	0.498787		0.950877	0.317112
Epb4.1l5	0.123696	0.577074		0.950877	0.264805
Ptpn4	-0.28948	0.646298		0.950877	0.225788
Steap3	-0.817489	0.804546		0.950877	0.156839
C1ql2	-0.790895	0.694598		0.950877	0.202023
Insig2	0.244108	0.912108		0.950877	0.122431
Gpr39	-0.850464	0.781678		0.950877	0.165319
Nckap5	-0.475598	0.83581		0.950877	0.145945
Acmsd	-0.678407	0.557847		0.950877	0.276792
R3hdm1	-0.152423	0.677948		0.950877	0.209919
Lct	-0.508565	0.561146		0.950877	0.274697
Mcm6	0.131006	0.728877		0.950877	0.186691
Dars	0.157468	0.772082		0.950877	0.169012
Pfkfb2	0.235275	0.490003		0.950877	0.323592
AA986860	0.543572	0.747003		0.950877	0.17906
Ikbke	0.410579	0.498226		0.950877	0.317522
Slc45a3	-0.642857	0.956688		0.950877	0.110487
Elk4	-0.269339	0.512706		0.950877	0.30711
Klhdc8a	0.558297	0.867495		0.950877	0.135677
Rbbp5	0.13049	0.528618		0.950877	0.296062
Nfasc	0.605216	0.557512		0.950877	0.277005
Pik3c2b	0.245861	0.533821		0.950877	0.292536
Gm19461	-0.596521	0.543117		0.950877	0.286341
Etnk2	0.611156	0.576651		0.950877	0.265063
Prelp	-0.826153	0.833212		0.950877	0.146821
Mybph	-0.419773	0.48472		0.950877	0.327552
Ppfia4	-0.281865	0.478386		0.950877	0.332364
Klhl12	-0.185461	0.576512		0.950877	0.265148
Syt2	-0.794635	0.68856		0.950877	0.204852
Ppp1r12b	-0.445433	0.832567		0.950877	0.147039
Ptprv	-0.562459	0.45891		0.950877	0.347608
Arl8a	0.157952	0.543404		0.950877	0.286152
Rnpep	0.153741	0.659659		0.950877	0.218948
Timm17a	0.143186	0.53597		0.950877	0.291092
Csrp1	0.203375	0.8384		0.950877	0.145077
Phlda3	-0.203565	0.700855		0.950877	0.199134
Tnni1	0.169267	0.609778		0.950877	0.245596
Lad1	-0.20916	0.532596		0.950877	0.293362
9230116N13Rik	0.483515	0.55285		0.950877	0.279995
Dennd1b	-0.234946	0.547815		0.950877	0.28326
Crb1	-0.491579	0.440111		0.950877	0.362985
Zbtb41	-0.237101	0.802256		0.950877	0.157668
Kcnt2	0.647424	0.917552		0.950877	0.120906
B3galt2	-0.809047	0.916235		0.950877	0.121273
Glrx2	-0.15931	0.664459		0.950877	0.216541
Rgs2	0.191244	0.544615		0.950877	0.285355
Rgs18	0.834349	0.687418		0.950877	0.205391
Hmcn1	-0.240838	0.68975		0.950877	0.204291
Rnf2	0.0964118	0.472402		0.950877	0.336976
Fam129a	-0.522071	0.706943		0.950877	0.196362
Edem3	-0.139124	0.479216		0.950877	0.331729
Rgl1	0.164472	0.716079		0.950877	0.192274
Arpc5	0.114405	0.471804		0.950877	0.33744
Smg7	-0.327922	0.695648		0.950877	0.201536
Lamc2	-0.341841	0.674774		0.950877	0.211459
Lamc1	0.129196	0.69853		0.950877	0.200203
Glul	-0.177043	0.723277		0.950877	0.189114
Tdrd5	-0.596584	0.611112		0.950877	0.244843
Sec16b	0.680911	0.867837		0.950877	0.13557
4930523C07Rik	-0.467625	0.86532		0.950877	0.136358
Cacybp	0.142712	0.577992		0.950877	0.264246
Zbtb37	-0.415829	0.789451		0.950877	0.162386
Cenpl	-0.14435	0.600571		0.950877	0.250859
Prdx6	0.156375	0.604198		0.950877	0.248772
Fmo1	0.78502	0.720254		0.950877	0.190435
Kifap3	-0.116493	0.451174		0.950877	0.353856
4930455F23Rik	-0.177798	0.440763		0.950877	0.362441
Blzf1	0.211555	0.919099		0.950877	0.120476
Rcsd1	0.242589	0.950381		0.950877	0.112103
Fam78b	-0.636569	0.71811		0.950877	0.191377
Uck2	-0.145026	0.573845		0.950877	0.266781
Tmco1	0.154995	0.733268		0.950877	0.184813
Hsd17b7	-0.275076	0.88621		0.950877	0.129954
3110045C21Rik	-0.306225	0.683102		0.950877	0.207442
Fcgr3	-0.767826	0.857721		0.950877	0.138765
Tomm40l	-0.137691	0.485186		0.950877	0.327201
Ppox	-0.153652	0.534238		0.950877	0.292255
Nit1	0.22279	0.783091		0.950877	0.164782
Arhgap30	-0.515963	0.505881		0.950877	0.311974
Vangl2	0.239678	0.953069		0.950877	0.111412
Nhlh1	-1.02916	0.924869		0.950877	0.118886
Copa	0.118717	0.606603		0.950877	0.247398
Tagln2	0.189998	0.82739		0.950877	0.148802
Ccdc19	-0.486466	0.587832		0.950877	0.258326
Dusp23	-0.351068	0.580435		0.950877	0.262763
Pld5	0.430258	0.466566		0.950877	0.341534
Cep170	-0.15962	0.741213		0.950877	0.181462
Akt3	-0.283402	0.934149		0.950877	0.116373
Adss	0.152671	0.734144		0.950877	0.18444
Pppde1	-0.109931	0.494122		0.950877	0.320537
Hnrnpu	0.153718	0.892967		0.950877	0.127948
Ahctf1	-0.121092	0.542214		0.950877	0.286937
Cdc42bpa	0.250599	0.607225		0.950877	0.247045
Adck3	-0.37295	0.511427		0.950877	0.308016
Psen2	-0.282	0.6787		0.950877	0.209556
Lin9	-0.162979	0.463834		0.950877	0.343689
Degs1	0.159652	0.924912		0.950877	0.118874
Trp53bp2	-0.159467	0.698522		0.950877	0.200206
Capn2	-0.190131	0.494504		0.950877	0.320255
Disp1	0.263958	0.928699		0.950877	0.117842
Brox	0.1731	0.544099		0.950877	0.285694
Hhipl2	0.818652	0.683761		0.950877	0.207128
Mosc2	-0.139229	0.439567		0.950877	0.36344
Slc30a10	-0.389309	0.541944		0.950877	0.287115
Lyplal1	0.1912	0.779133		0.950877	0.16629
Tgfb2	-0.143216	0.672656		0.950877	0.212493
Kcnk2	-0.550799	0.931466		0.950877	0.117094
Vash2	-0.169992	0.687543		0.950877	0.205332
Batf3	-0.278912	0.534632		0.950877	0.29199
Dtl	-0.135987	0.541079		0.950877	0.287687
Slc30a1	-0.276556	0.766042		0.950877	0.171379
Hsd11b1	-0.525807	0.448246		0.950877	0.356249
Lamb3	-0.64047	0.962538		0.950877	0.109009
A330023F24Rik	-0.421817	0.512653		0.950877	0.307148
Plekhg1	-0.193806	0.507493		0.950877	0.310819
Gm5512	-0.688959	0.707695		0.950877	0.196022
Syne1	0.360818	0.613915		0.950877	0.243268
Lrp11	0.398392	0.592009		0.950877	0.255853
Pcmt1	0.144896	0.671622		0.950877	0.212999
BC013529	0.131785	0.5463		0.950877	0.28425
Stxbp5	0.272556	0.720364		0.950877	0.190387
9130014G24Rik	0.720425	0.963633		0.950877	0.108734
Grm1	-0.860621	0.917688		0.950877	0.120868
Fbxo30	-0.156389	0.69141		0.950877	0.203512
Phactr2	-0.192437	0.877323		0.950877	0.132641
Gpr126	0.650531	0.478051		0.950877	0.33262
Vta1	0.137714	0.641846		0.950877	0.228115
Heca	0.269477	0.669532		0.950877	0.214027
3110003A17Rik	0.151954	0.543623		0.950877	0.286008
Nhsl1	-0.193656	0.751584		0.950877	0.177181
Hebp2	0.168172	0.588441		0.950877	0.257964
Perp	-0.146183	0.520087		0.950877	0.301935
Map3k5	0.198219	0.574023		0.950877	0.266672
Gm6251	-0.561741	0.593567		0.950877	0.254937
Myb	-0.367641	0.491342		0.950877	0.322595
Hbs1l	0.0961152	0.451721		0.950877	0.35341
C920009B18Rik	-0.674897	0.595121		0.950877	0.254026
Raet1d	0.510512	0.672723		0.950877	0.21246
[truncated: 13,697 more rows]

## Sheet: Figure 5
Figure 5C
Outflow tract rotation E13.5
angle (degrees)
	WT						Het						KO
vehicle	113.2	111.6	120.1	114.6	115.5		114.9	112.4	111.9				102.4	99.9	85.1	99.7	96.3
CHIR99021	100.5	107.4	110.7	120.1	110		99.2	99.4	111.1	108.8	113.6		63.4	86	75	95.5	94.7
iCRT3	119.1	118.5	117.5	114			75.4	72.2	98.6	91.8	78.1		85.2	79.9	97.7	99.6
Figure 5F
SHF differentiation E9.5
MF20 Fluorescent intensity
	WT											Het									KO
vehicle	21.2816	13.1526	27.054	17.5666	19.2299	16.3415	26.9048					8.29188	10.1027	9.81458	20.1306	19.5977	27.1238	16.4374			42.4681	40.6573	40.9454	30.6294	31.1623	23.6363	19.2236	27.9558	39.5141	34.3226
iCRT3	13.82	14.46	16.09	16.48	15.95	14.57	21.34	10.44	20.67	15.8		36.35	40.39	21.61	29.51	38.38	17.03	29.59	18.99		31.42	22.25	37.53	26.66	40.25
Figure 5I
Aortic valve diameter
diameter (um)
	WT							KO
Dkk1+/+	303.66	302.33	293.66	300.5	299	308		283	246.5	272	280	274
Dkk1+/-	316.5	295.33	295.66	303	302	305.333		299.5	327.66	294.33	284	296.667
Figure 5J
Pulmonary valve diameter
diameter (um)
	WT							KO
Dkk1+/+	308.66	321.66	296	297	292.33	301.667		170	104.5	229.66	79.33	159.667
Dkk1+/-	314	306.66	290.33	305.33	300.66	287.667		256.5	247.66	244.66	245	230.333
Figure 5K
OFT valves area
area (mm2)
	WT							KO
Dkk1+/+	0.266603	0.241345	0.204684	0.205662	0.208004	0.22852		0.140778	0.106526	0.154733	0.12537	0.133903
Dkk1+/-	0.241752	0.229368	0.203343	0.194545	0.219022	0.226893		0.192349	0.182766	0.181659	0.189716	0.173979
Figure 5L
Rotation of OFT
angle (degrees)
	WT							KO
Dkk1+/+	120.3	124.4	120.6	122.8	127.3	113.5		85.3	78.4	92.1	92.5	78.6
Dkk1+/-	122.8	118.5	125.1	110.6	127.1	125.7		100.6	103.8	100.4	104.1	111.7

## Sheet: Figure 6A and 6B
Figure 6A and 6B
Whole upcropped blots for Figure 6A and 6B.
DKK1 blots have been flipped for the main figure in 6A.

## Sheet: Figure 6C
Figure 6C
NEDD4 (western quant)
					This experiement was used for western shown in Fig. 6C:						These experiments were used for additional quantitation:
Integrated density (normalised to actin)
no Nedd4	Nedd4 WT	Nedd4 CS
0.170757	0.930526	1.0363
0.102372	0.902239	1.13297
0.0375432	1.10921	0.990828
0.0856933	1.08562	0.966269
0.0658809	0.972404	1.0993
DKK1 (western quant)
Integrated density (normalised to actin)
no Nedd4	Nedd4 WT	Nedd4 CS
1.14234	0.508376	0.896423
0.886999	0.664111	0.996026
0.933766	0.762296	0.851073
0.949446	0.758935	0.838754
1.08745	0.650315	0.809367

## Sheet: Figure 6D
Figure 6D
NEDD4 WT (scatter plot)				NEDD4 CS (scatter plot)
Fluorescence intensity
X (Nedd4 WT)	Y (Dkk1)			X (Nedd4 CS)	(Y) Dkk1
50	14.0967			52.88	25.5639
7.76	40.3372			14.78	30.1301
12.9	34.3843			41.94	37.478
76.48	12.5066			22.41	37.9351
45.8	13.73			19.93	21.1535
15.27	29.1231			16.34	31.7904
44.95	8.47188			75.53	28.8354
18.68	22.2777			38.43	32.9113
12.92	31.709			24.14	12.7123
80.98	12.4841			76.88	28.41
30.09	31.3755			45.52	26.2691
33.46	15.6197			18.54	16.6547
21.29	37.0837			17.93	29.6998
13.66	29.5432			86.53	11.8378
32.88	17.1601			23.48	27.7851
44.72	11.0637			34.45	37.8306
99.22	12.341			8.87	30.3103
75.06	7.78845			23.02	25.605
42.31	6.88673			28.95	24.577
11.47	19.5529			14.11	25.2327
20.07	19.2241			18.84	19.0834
14.97	27.8141			11.81	39.7109
19.355	43.0164			19.87	40.8565
43.99	4.82661			68.04	34.6533
48.79	18.5816			90.08	27.4046
91.15	7.33725			69.66	41.4488
78.85	8.5649			26.28	30.1134
57.58	6.82561			13.7	38.6651
41.33	32.6198			19.99	33.1783
13.04	27.8982			24.07	25.7171
7.55	38.7193			11.82	30.6561
17.53	30.2452			17.76	42.5544
82.09	8.8504			12.15	35.7872
65.34	5.33537			27.74	16.5208
32.88	34.7897			42.2	33.3693
30.96	8.15254			50.19	11.6113
56.47	16.8938			25.69	40.7178
45.35	15.4684			77.97	17.838
14.86	39.7257			30.96	40.494
8.36	36.9955			30.52	14.1429
48	7.02484			9.83	44.6545
47.63	8.17385			10.64	37.5402
5.25	32.8034			22.65	33.2902
12.4	24.9154			35.52	31.3153
				69.64	16.4247
				23.94	40.9337
				44.65	42.5024
				9.65	39.6185
				30.45	47.0251
				25.11	19.577
				24.53	30.3641
				91.93	39.2052
				71.96	36.5709

## Sheet: Figure 6E
Figure 6E
NEDD4 WT (scatter plot)				NEDD4 CS (scatter plot)
Fluorescence intensity
(X) Nedd4 WT	(Y) GFP			(X) Nedd4 CS	(Y) GFP
42.48	27.108			48.08	27.918
15.74	19.062			12.29	25.704
54.74	40.653			12.15	18.468
50.54	34.632			28.31	25.263
22.74	41.616			13.2	26.406
16.5	39.969			7.09	23.787
16.72	49.212			40.26	50.292
39.93	42.615			45.32	54.135
41.98	26.469			59.27	49.779
40.56	27.783			28.4	32.598
55.85	30.465			70.23	32.004
46.65	29.484			62.31	22.779
19.54	30.555			49.5	19.17
40.06	25.902			9.34	20.997
32.49	29.574			11.26	30.087
90.226	22.86			56.33	16.488
28.96	24.354			58.17	23.769
21.23	18.036			26.68	22.518
27.72	15.975			38.05	12.069
17.82	12.402			77.17	38.592
42.4	34.425			7.67	20.529
21.01	17.514			64.79	42.669
3.35	12.681			75.93	33.786
3.71	12.924			34.48	16.344
18.11	14.409			58.96	17.559
23.4	15.939			14	27.099
4.91	18.486			28.63	14.679
65.2	30.456			7.64	21.357
56.21	26.901			86.09	16.326
21.25	46.395			9.21	17.325
12.63	45.477			34.37	15.003
40.11	15.309			22.96	14.283
8.83	24.669			17.89	23.805
7.63	14.247			50.07	18.675
21.27	24.273			55.94	34.812
47.05	21.366			13.74	27.648
25.76	17.532			77.77	34.551
47.99	42.669			19.15	16.119
26.1	30.141			16.81	22.446
23.83	37.359			52.04	15.534
97.5	20.502			29.49	17.064
47.68	46.125			13.83	12.798
40.99	38.736			27.75	16.281
32.88	27.657			96.59	25.65
58.12	32.904			76.15	40.437
70.26	36.963			95.59	32.238
41.25	27.396			15.49	20.457
69.83	26.757			10.98	43.182
12.19	18.234			10.27	41.643
				16.3	28.44
				10.98	43.182
				10.27	41.643
				16.3	28.44

## Sheet: Figure 7C
Figure 7C
Whole upcropped blots for Figure 7C

## Sheet: Figure 7D
Figure 7D
NEDD4 WT (scatter plot)			NEDD4 CS (scatter plot)			NEDD4 K766R (scatter plot)
Fluorescence intensity
(X) Nedd4 WT	(Y) Dkk1		(X) Nedd4 CS	(Y) Dkk1		(X) Nedd4 766	(Y) Dkk1
12.07	25.3349		65.91	26.6154		17	36.5786
99.28	7.88979		81.16	21.9644		59.97	9.2526
59.41	6.99131		35.09	25.3992		35.3	7.65634
9.97	20.4386		21.88	7.94376		69.56	31.6033
16.44	29.0419		50.162	24.6019		73.36	10.9584
12.45	22.0845		44.75	5.82713		43.42	9.97919
8.18	12.0145		31.2	20.5403		9.053	27.4487
30.72	8.5831		39.6	5.8877		16.62	12.8645
35.58	8.46387		16.74	28.621		9.39	29.7417
67.77	24.6409		19.96	3.8228		32.59	32.9753
9.44	23.438		40.39	8.20279		23.8	21.9987
10.03	24.0214		15.1	15.925		43.86	11.953
67.51	7.77951		12.86	26.113		42.57	10.02
78.6	8.45903		32.66	25.5626		11.46	31.183
16.39	22.5843		15.06	15.6377		26.44	9.34463
14.41	22.3236		15.23	27.5528		52.31	31.2538
13.15	18.6251		22.31	27.6301		76.04	31.2128
51.19	6.46341		37.48	6.23519		7.55	32.2979
74.3	3.68577		13.1	24.137		76.57	26.2476
23.01	14.1607		60.02	49.2722		71.85	12.1262
45.51	5.81661		10.25	36.5088		8.05	33.9599
26.52	17.0327		31.31	18.7382		26.94	6.35195
18.58	25.0395		24.55	17.6859		23.53	10.6071
63.63	14.2788		14.33	17.1883		42.1	8.69338
7.06	30.3292		16.29	16.2222		33.05	8.66014
29.39	20.119		54.12	38.9955		40.7	8.73055
13.81	31.231		87.21	45.7469		6.81	22.69
48.99	15.3647		48.28	15.4815		11.72	26.0913
38.73	12.5035		46.2	14.649		11.5	5.40921
49.23	10.3788		41.81	12.3721		46.04	14.4642
90.95	10.4771		10.29	16.844		57.28	12.0076
10.45	19.5842		23.04	35.1735		9.72	33.0393
8.39	48.3632		17.04	22.0843		29.06	24.8978
6.5	40.4848		26.92	10.0422		7.36	24.9042
24.31	10.6091		8.7	35.3781		34.9	6.9414
22.1	9.28091		10.88	21.8942		16.43	22.9287
9.42	41.0655		19.76	35.2087		45.07	16.4064
5.22	32.4114		68.24	15.7992		38.34	13.3985
56.64	10.6163		18.76	37.2632		16.99	46.0216
48.05	12.5107		43.08	13.0584		33.58	11.0741
47.59	9.19063		10.25	29.3887		50.65	24.5967
67.47	12.0878					45.11	27.6579
26.71	30.3238					36.74	25.4922
19.36	32.9199					17.02	21.6976
						44.53	18.7172
						19.76	21.4008
						46.64	25.0076
						31.05	17.4531

[truncated: 9 more sheets: Supplementary Figure 2, Supplementary Figure 3, Supplementary Figure 4, Supplementary Figure 5, Supplementary Figure 9, Supplementary Figure 13, Supplementary Figure 14, Supplementary Figure 15A, Supplementary Figure 15B]
